# Supplementary material for: N-glycosylation proteome enrichment analysis in kidney reveals differences between diabetic mouse models
Source: Clin Proteomics. 2016 Oct 15;13:22. doi: 10.1186/s12014-016-9123-z (PMC5065702; doi:10.1186/s12014-016-9123-z)
Supplement: Supplementary file 1 — 10.1186/s12014-016-9123-z Additional file 1 includes additional excel sheets 1a-f where 1a shows shotgun peptide data from the STZ mouse model, formerly N-glycosylated peptides for the 153 common proteins, 1b shows shotgun peptide data from the db/db mouse model, formerly N-glycosylated peptides for the common 153 proteins, 1c shows the relative mean intensities, SD, Mascot score, peptide count and number of unique peptides used in the identification of the shared proteins of importance in the multivariate analyses and the proteins where insulin had an effect on the abundances. 1d shows proteins identified in both mouse models with significant protein abundances in the db/db mouse model but not in the STZ mouse model, 1e show protein characteristics in relation to diabetes or kidney damage for a selection of the proteins with significantly changed protein abundances and 1f shows a conversion table of Proteome Exchange filenames and the corresponding kidney sample name and mouse group. [file 12014_2016_9123_MOESM1_ESM.xlsx]

## Sheet: Additional file 1a
Additional file 1a. Shotgun peptide data from the STZ mouse model from the Mascot search. Modification of formerly N-glycosylated peptides in the NXS/T motif where X≠P are included. Peptides with the higher scores within a protein accession/entry are weighted higher in the subsequent data processing. Peptides without the NXS/T motif remain in the list.
#	Retention time (min)	Charge	m/z	Measured mass	Mass error (u)	Mass error (ppm)	Score	Sequence	Modifications	Accession	Description	Use in quantitation	NoSTZ_1	NoSTZ_2	NoSTZ_3	NoSTZ_4	NoSTZ_5	NoSTZ_6	STZ_1	STZ_2	STZ_3	STZ_4	STZ_5	STZ_6
692	23.915	2	660.777	1319.54	0.00120944	0.916562	94.05	VTNSSEFMMNK	[3] Asn->Asp (N)|[8] Oxidation (M)|[9] Oxidation (M)	A0PJK7	A0PJK7_MOUSE Cadherin-related family member 5 OS=Mus musculus GN=Cdhr5 PE=2 SV=1	TRUE	12059.9	49055.1	50978.3	119512	13283.1	53275.5	23286.4	737234	16211.3	18699.8	114875	124707
1861	37.9059	4	448.972	1791.86	0.00348062	1.94246	5.72	FSFEIKTFNVSEDTK	[9] Asn->Asp (N)	A0PJK7	A0PJK7_MOUSE Cadherin-related family member 5 OS=Mus musculus GN=Cdhr5 PE=2 SV=1	TRUE	1873.74	16347.6	22837.8	28057.5	29419.3	15744.1	17487.3	204081	16584.2	21202.2	56960.1	NA
2027	42.995	2	686.326	1370.64	0.00532414	3.88444	63.07	NQNMTFMLLAR	[3] Asn->Asp (N)|[4] Oxidation (M)|[7] Oxidation (M)	A0PJK7	A0PJK7_MOUSE Cadherin-related family member 5 OS=Mus musculus GN=Cdhr5 PE=2 SV=1	TRUE	11464.3	79752.2	32626.2	109657	7536.86	101626	17382.5	401622	23293	35287	83500	96479.6
2087	54.1672	3	832.406	2494.2	0.0102968	4.12834	54.99	LDQTLDYFKNQNMTFMLLAR	[10] Asn->Asp (N)|[13] Oxidation (M)|[16] Oxidation (M)	A0PJK7	A0PJK7_MOUSE Cadherin-related family member 5 OS=Mus musculus GN=Cdhr5 PE=2 SV=1	TRUE	14766.6	166313	188101	66490	44416.8	173906	2594.43	465411	6525.91	65669.8	208177	10772
2087	54.1672	3	832.406	2494.2	0.0102968	4.12834	70.71	LDQTLDYFKNQNMTFMLLAR	[12] Asn->Asp (N)|[13] Oxidation (M)|[16] Oxidation (M)	A0PJK7	A0PJK7_MOUSE Cadherin-related family member 5 OS=Mus musculus GN=Cdhr5 PE=2 SV=1	TRUE	14766.6	166313	188101	66490	44416.8	173906	2594.43	465411	6525.91	65669.8	208177	10772
4288	66.1994	2	1246.63	2491.24	0.00542894	2.17922	108.86	ATDADINDILVYTLQEVTPNASK	[20] Asn->Asp (N)	A0PJK7	A0PJK7_MOUSE Cadherin-related family member 5 OS=Mus musculus GN=Cdhr5 PE=2 SV=1	TRUE	127958	211928	265735	434999	31068.1	340112	12322.4	6792.81	3453.42	11815.5	1889.75	109446
4975	67.1709	2	1246.63	2491.24	0.00948449	3.80715	84.43	ATDADINDILVYTLQEVTPNASK	[20] Asn->Asp (N)	A0PJK7	A0PJK7_MOUSE Cadherin-related family member 5 OS=Mus musculus GN=Cdhr5 PE=2 SV=1	TRUE	136030	107531	95348.5	124551	132536	274153	NA	1.16694e+06	13031.4	187.092	202023	5662.33
5853	44.9265	3	789.406	2365.2	0.00716217	3.02816	36.51	TFNVSEDTKVNTTVIPETQLK	[3] Asn->Asp (N)|[11] Asn->Asp (N)	A0PJK7	A0PJK7_MOUSE Cadherin-related family member 5 OS=Mus musculus GN=Cdhr5 PE=2 SV=1	TRUE	28721.8	73385.1	1549.22	4677.83	2611.5	88008	613.191	28490.5	1162.86	14201.9	937.673	3971.13
6906	67.1709	3	831.422	2491.24	0.0116269	4.66715	43.6	ATDADINDILVYTLQEVTPNASK	[20] Asn->Asp (N)	A0PJK7	A0PJK7_MOUSE Cadherin-related family member 5 OS=Mus musculus GN=Cdhr5 PE=2 SV=1	TRUE	1687.02	3157.07	2168.19	1890.4	4404.59	16941.3	NA	451919	10802.9	184.575	22258.6	564.315
10671	59.68	2	1357.13	2712.25	0.00474346	1.7489	76.48	DLFLNVTPDYEENSLLQADVECK	[5] Asn->Asp (N)	A0PJK7	A0PJK7_MOUSE Cadherin-related family member 5 OS=Mus musculus GN=Cdhr5 PE=2 SV=1	TRUE	10041.1	6320.35	38928.5	85899.5	4382.45	84147.4	NA	206526	NA	9.60026	35342.1	8590.96
34667	66.71	3	831.421	2491.24	0.00676488	2.71548	44.19	ATDADINDILVYTLQEVTPNASK	[20] Asn->Asp (N)	A0PJK7	A0PJK7_MOUSE Cadherin-related family member 5 OS=Mus musculus GN=Cdhr5 PE=2 SV=1	TRUE	464.19	553.438	NA	232.953	1394.58	1495.6	153.463	3032.02	75.5084	NA	42957.6	1317.76
496	39.1451	2	561.795	1121.57	0.00305779	2.72635	27.36	LLFPTNSSSR	[6] Asn->Asp (N)	A2AFG7	A2AFG7_MOUSE Neural cell adhesion molecule L1 OS=Mus musculus GN=L1cam PE=2 SV=1	FALSE	44128.6	138901	41856.2	87532.6	24665	140247	22423.4	556131	54460.2	165881	189017	162043
605	23.8841	2	573.804	1145.59	0.000628258	0.548413	60.66	VPGNQTSTTLK	[4] Asn->Asp (N)	A2AFG7	A2AFG7_MOUSE Neural cell adhesion molecule L1 OS=Mus musculus GN=L1cam PE=2 SV=1	TRUE	41578.1	76383.7	20894.1	62488.3	12599	88597.2	21019.1	883515	37676.1	119644	186849	181562
851	40.5147	3	654.32	1959.94	0.00191415	0.976641	2.16	GEGNETNNMVITWKPLR	[7] Asn->Asp (N)|[8] Asn->Asp (N)	A2AFG7	A2AFG7_MOUSE Neural cell adhesion molecule L1 OS=Mus musculus GN=L1cam PE=2 SV=1	TRUE	37792.4	122629	28482	46122.6	23020.8	193440	10156.1	257498	57392.1	259868	178620	166457
853	20.9225	3	543.248	1626.72	-0.00192866	-1.18561	5.12	INGMSMETVNKDQK	[4] Oxidation (M)|[6] Oxidation (M)|[10] Asn->Asp (N)	A2AFG7	A2AFG7_MOUSE Neural cell adhesion molecule L1 OS=Mus musculus GN=L1cam PE=2 SV=1	FALSE	79995.4	30770.7	90405.5	18085.5	21515.6	19904.2	19438.1	56061.2	214224	29073.2	79383.9	102430
853	20.9225	3	543.248	1626.72	-0.00192866	-1.18561	7.01	INGMSMETVNKDQK	[2] Asn->Asp (N)|[4] Oxidation (M)|[6] Oxidation (M)	A2AFG7	A2AFG7_MOUSE Neural cell adhesion molecule L1 OS=Mus musculus GN=L1cam PE=2 SV=1	FALSE	79995.4	30770.7	90405.5	18085.5	21515.6	19904.2	19438.1	56061.2	214224	29073.2	79383.9	102430
1804	47.5184	4	607.542	2426.14	-0.00182114	-0.75063	2.94	YFCQAANDQNNVTILANLQVK	[7] Asn->Asp (N)|[10] Asn->Asp (N)|[17] Asn->Asp (N)	A2AFG7	A2AFG7_MOUSE Neural cell adhesion molecule L1 OS=Mus musculus GN=L1cam PE=2 SV=1	FALSE	87377.2	55580.4	71125.2	52869	43402.6	43578.3	21763.2	48988.6	53559.9	45302.8	88920.4	8788.67
1804	47.5184	4	607.542	2426.14	-0.00182114	-0.75063	3.23	YFCQAANDQNNVTILANLQVK	[10] Asn->Asp (N)|[11] Asn->Asp (N)|[17] Asn->Asp (N)	A2AFG7	A2AFG7_MOUSE Neural cell adhesion molecule L1 OS=Mus musculus GN=L1cam PE=2 SV=1	FALSE	87377.2	55580.4	71125.2	52869	43402.6	43578.3	21763.2	48988.6	53559.9	45302.8	88920.4	8788.67
2056	61.3511	2	1301.16	2600.3	0.00729622	2.80593	83.94	EQTVSDPFLVVSNTSTFVPYEIK	[13] Asn->Asp (N)	A2AFG7	A2AFG7_MOUSE Neural cell adhesion molecule L1 OS=Mus musculus GN=L1cam PE=2 SV=1	TRUE	115326	87811.9	75090.7	152193	33834.1	344781	51819	1.15981e+06	40989	110240	550318	280008
2909	56.6774	2	804.901	1607.79	0.00395618	2.46064	69.86	EQLFFNLSDPELR	[6] Asn->Asp (N)	A2AFG7	A2AFG7_MOUSE Neural cell adhesion molecule L1 OS=Mus musculus GN=L1cam PE=2 SV=1	TRUE	40381	23837.1	14978.7	42798.5	9899.88	78711.6	13360.5	209588	34278.1	22093.5	121489	152857
3813	31.7481	4	465.015	1856.03	0.00518121	2.79156	41.43	VLLHHLDVKTNGTGPVR	[11] Asn->Asp (N)	A2AFG7	A2AFG7_MOUSE Neural cell adhesion molecule L1 OS=Mus musculus GN=L1cam PE=2 SV=1	TRUE	3994.65	28518.5	13868.2	23164.1	5083.08	11849.6	510.168	41438.2	38.8893	8574.67	48155.3	1401.42
3960	50.9097	2	693.859	1385.7	0.00523427	3.77736	59	FFPYANGTLSIR	[6] Asn->Asp (N)	A2AFG7	A2AFG7_MOUSE Neural cell adhesion molecule L1 OS=Mus musculus GN=L1cam PE=2 SV=1	FALSE	3506.41	13844	4334.24	20510.8	6493.35	43969	22357.8	406357	40548.6	40761.2	96898.4	106382
4267	61.3511	3	867.773	2600.3	0.00881332	3.38936	52.72	EQTVSDPFLVVSNTSTFVPYEIK	[13] Asn->Asp (N)	A2AFG7	A2AFG7_MOUSE Neural cell adhesion molecule L1 OS=Mus musculus GN=L1cam PE=2 SV=1	TRUE	31357.9	13859.9	12933.6	19665.7	5886.53	71430	8695.66	265143	14756.2	29352.5	111642	60173.8
5282	38.6048	3	567.286	1698.84	0.00444972	2.61928	9.28	THNLTNLNPDLQYR	[6] Asn->Asp (N)	A2AFG7	A2AFG7_MOUSE Neural cell adhesion molecule L1 OS=Mus musculus GN=L1cam PE=2 SV=1	TRUE	24103.4	20257.6	576.513	713.478	5247.68	35761.7	1204.56	9258.67	2703.45	16184.1	10642.4	7448.22
5308	20.9225	4	407.688	1626.72	-0.000829918	-0.510178	2.24	INGMSMETVNKDQK	[4] Oxidation (M)|[6] Oxidation (M)|[10] Asn->Asp (N)	A2AFG7	A2AFG7_MOUSE Neural cell adhesion molecule L1 OS=Mus musculus GN=L1cam PE=2 SV=1	FALSE	4133.96	1861.45	6955.02	3500.61	1677.77	1641.16	2055.18	7751.62	25849.1	2423.03	11429	6814.55
5308	20.9225	4	407.688	1626.72	-0.000829918	-0.510178	7.78	INGMSMETVNKDQK	[2] Asn->Asp (N)|[4] Oxidation (M)|[6] Oxidation (M)	A2AFG7	A2AFG7_MOUSE Neural cell adhesion molecule L1 OS=Mus musculus GN=L1cam PE=2 SV=1	FALSE	4133.96	1861.45	6955.02	3500.61	1677.77	1641.16	2055.18	7751.62	25849.1	2423.03	11429	6814.55
7187	47.7572	3	846.085	2535.23	0.0108173	4.26682	47.35	ILTKDNQTYMAVEGSTAYLLCK	[6] Asn->Asp (N)|[10] Oxidation (M)	A2AFG7	A2AFG7_MOUSE Neural cell adhesion molecule L1 OS=Mus musculus GN=L1cam PE=2 SV=1	FALSE	8682.11	24842.3	6729.63	10386.9	4747.41	47346.9	NA	179764	4579.53	73556.8	47215.4	30356.5
13418	55.0358	2	612.781	1223.55	-0.00445148	-3.63816	1.47	INGMSMETVNK	[2] Asn->Asp (N)	A2AFG7	A2AFG7_MOUSE Neural cell adhesion molecule L1 OS=Mus musculus GN=L1cam PE=2 SV=1	FALSE	NA	NA	5396.02	1447.02	5867.4	622.729	NA	10760.4	6547.93	1082.99	4763.95	1108.52
2045	36.5391	2	806.933	1611.85	0.00455461	2.82571	79.02	ANTTQPGIVEGGQVLK	[2] Asn->Asp (N)	A2AKI5	A2AKI5_MOUSE Integrin alpha-V light chain OS=Mus musculus GN=Itgav PE=2 SV=1	TRUE	4509.94	27466.3	40618.2	44714.8	7442.66	29770	NA	246937	10126.5	36866	96521.5	40282
7057	22.2164	3	416.555	1246.64	0.00140487	1.12693	1.23	LEVSVNSDQKK	[6] Asn->Asp (N)	A2AKI5	A2AKI5_MOUSE Integrin alpha-V light chain OS=Mus musculus GN=Itgav PE=2 SV=1	TRUE	3817.73	10264.6	442.574	11141.8	435.265	309.397	11211.2	7062.33	483.481	1675.2	21354.1	445.038
8602	55.6036	3	1191.87	3572.59	-0.00367393	-1.02837	0.87	YNNNTLLYILHYDIDGPMNCTADTEINPLR	[3] Asn->Asp (N)|[4] Asn->Asp (N)|[18] Oxidation (M)|[19] Asn->Asp (N)|[27] Asn->Asp (N)	A2AKI5	A2AKI5_MOUSE Integrin alpha-V light chain OS=Mus musculus GN=Itgav PE=2 SV=1	TRUE	79589.6	38434.2	1403.72	88627.5	925.64	21.3149	55396.7	1.03711e+06	408.759	323.435	59.4004	1135.89
12462	36.6302	2	728.347	1454.68	-0.00204286	-1.40433	0.79	LSCAFKTENQTR	[9] Asn->Asp (N)	A2AKI5	A2AKI5_MOUSE Integrin alpha-V light chain OS=Mus musculus GN=Itgav PE=2 SV=1	TRUE	NA	1381.46	135.802	1101.13	369.804	56.327	619.642	3540.5	82289.2	580.358	2943.56	485.673
157	36.1109	2	701.846	1401.68	-0.00670157	-4.78108	4.15	GVIERGNVDGTER	[7] Asn->Asp (N)	A2ARV4	LRP2_MOUSE Low-density lipoprotein receptor-related protein 2 OS=Mus musculus GN=Lrp2 PE=1 SV=1	FALSE	355658	506325	151108	510537	19101.6	408485	29753.3	665687	159634	680249	820214	896729
555	39.2761	2	625.287	1248.56	0.00127521	1.02134	10.56	CQTTNICVPR	[5] Asn->Asp (N)	A2ARV4	LRP2_MOUSE Low-density lipoprotein receptor-related protein 2 OS=Mus musculus GN=Lrp2 PE=1 SV=1	FALSE	110554	109358	131134	112127	346985	153736	85845.3	83839.1	587422	108755	250261	101438
694	46.6849	2	604.793	1207.57	-0.00407114	-3.37134	10.27	IASANMDGTSLK	[5] Asn->Asp (N)	A2ARV4	LRP2_MOUSE Low-density lipoprotein receptor-related protein 2 OS=Mus musculus GN=Lrp2 PE=1 SV=1	TRUE	11054.1	47050.6	124475	69203.7	106597	62982.4	100692	324902	306956	87661.9	199730	102859
1149	28.5901	3	504.936	1511.79	0.0018984	1.25573	3.02	DLLVGDLHGRNFR	[11] Asn->Asp (N)	A2ARV4	LRP2_MOUSE Low-density lipoprotein receptor-related protein 2 OS=Mus musculus GN=Lrp2 PE=1 SV=1	TRUE	11616.5	49530.4	13894.5	44387.9	9585.36	12630.9	49964.5	239299	89651.5	32281.8	70371.8	129220
1212	39.1451	2	832.914	1663.81	0.000317379	0.190754	7.37	NRGIVMGVDFHYQK	[1] Asn->Asp (N)	A2ARV4	LRP2_MOUSE Low-density lipoprotein receptor-related protein 2 OS=Mus musculus GN=Lrp2 PE=1 SV=1	FALSE	54648	60786.8	21713.7	88979.1	22699.1	45705.7	184872	358639	142703	26742	124367	116946
1251	64.5177	2	664.35	1326.69	-0.0030588	-2.30559	1.16	RQIISNLNNPR	[6] Asn->Asp (N)|[8] Asn->Asp (N)|[9] Asn->Asp (N)	A2ARV4	LRP2_MOUSE Low-density lipoprotein receptor-related protein 2 OS=Mus musculus GN=Lrp2 PE=1 SV=1	TRUE	5554.75	33059.6	82824.1	78478.8	65837.6	29156.5	132493	1.00532e+06	43512.9	15641.2	229417	23155.4
1633	25.4717	2	858.84	1715.66	0.00351395	2.04816	106.58	DSSDEANCTTLCSQK	[7] Asn->Asp (N)	A2ARV4	LRP2_MOUSE Low-density lipoprotein receptor-related protein 2 OS=Mus musculus GN=Lrp2 PE=1 SV=1	TRUE	11034.1	31158.7	63386.7	44984.9	9831.24	43158	4823.64	444642	28552.5	20636.1	53306.9	221822
1798	33.3423	3	490.265	1467.77	-0.0071486	-4.87035	2.95	TNQETIISHRLR	[2] Asn->Asp (N)	A2ARV4	LRP2_MOUSE Low-density lipoprotein receptor-related protein 2 OS=Mus musculus GN=Lrp2 PE=1 SV=1	TRUE	12493.6	21450.5	9981.97	31174.9	9735.79	8610.84	64583.1	168999	66515.7	12793.1	40297.6	69952
2082	58.1889	2	792.901	1583.79	0.00480972	3.03685	84.16	EDFLIYSLNNSLR	[10] Asn->Asp (N)	A2ARV4	LRP2_MOUSE Low-density lipoprotein receptor-related protein 2 OS=Mus musculus GN=Lrp2 PE=1 SV=1	TRUE	15476	69568.4	279071	112866	44294.4	115708	702.315	145970	7149.62	34235.3	103305	108533
2082	58.1889	2	792.901	1583.79	0.00480972	3.03685	92.53	EDFLIYSLNNSLR	[9] Asn->Asp (N)	A2ARV4	LRP2_MOUSE Low-density lipoprotein receptor-related protein 2 OS=Mus musculus GN=Lrp2 PE=1 SV=1	TRUE	15476	69568.4	279071	112866	44294.4	115708	702.315	145970	7149.62	34235.3	103305	108533
2141	28.3681	2	782.829	1563.64	0.00327983	2.09756	67.52	DGNCTSPQALCNAR	[3] Asn->Asp (N)	A2ARV4	LRP2_MOUSE Low-density lipoprotein receptor-related protein 2 OS=Mus musculus GN=Lrp2 PE=1 SV=1	TRUE	12607.5	97669.7	192076	89178.5	24684.5	60485.7	NA	124566	1396.37	50130.6	80375.4	62319.5
2794	47.021	4	578.052	2308.18	0.00858084	3.7176	1.84	IKPNGSNFTNIVTYGIGANGIR	[7] Asn->Asp (N)|[10] Asn->Asp (N)|[19] Asn->Asp (N)	A2ARV4	LRP2_MOUSE Low-density lipoprotein receptor-related protein 2 OS=Mus musculus GN=Lrp2 PE=1 SV=1	TRUE	9031.8	30199.6	71415.6	53297.2	42624.6	8007.2	1250.85	9297.05	7988.65	10883.5	20657.8	92.8506
2794	47.021	4	578.052	2308.18	0.00858084	3.7176	3.57	IKPNGSNFTNIVTYGIGANGIR	[4] Asn->Asp (N)|[10] Asn->Asp (N)|[19] Asn->Asp (N)	A2ARV4	LRP2_MOUSE Low-density lipoprotein receptor-related protein 2 OS=Mus musculus GN=Lrp2 PE=1 SV=1	TRUE	9031.8	30199.6	71415.6	53297.2	42624.6	8007.2	1250.85	9297.05	7988.65	10883.5	20657.8	92.8506
2935	43.229	4	597.333	2385.3	0.00550119	2.30629	16.7	VVLVNTTHKPFDIHVLHPYR	[5] Asn->Asp (N)	A2ARV4	LRP2_MOUSE Low-density lipoprotein receptor-related protein 2 OS=Mus musculus GN=Lrp2 PE=1 SV=1	TRUE	10634.1	89543.8	210917	80940.7	31438.2	54573	400.72	145915	6967.64	53909.2	65276.1	13734.5
3569	57.1095	4	838.159	3348.61	0.0122695	3.66409	1.19	DSTSKVGLAVQGPSVSSQVTVPENVENQNYGR	[24] Asn->Asp (N)|[27] Asn->Asp (N)|[29] Asn->Asp (N)	A2ARV4	LRP2_MOUSE Low-density lipoprotein receptor-related protein 2 OS=Mus musculus GN=Lrp2 PE=1 SV=1	FALSE	21177.8	120748	343184	188589	77106.6	268258	1747.6	141178	3244.69	4346.66	266655	17835.7
3675	22.1185	2	599.264	1196.51	0.000768672	0.642426	61.75	YNQSVSNPCK	[2] Asn->Asp (N)	A2ARV4	LRP2_MOUSE Low-density lipoprotein receptor-related protein 2 OS=Mus musculus GN=Lrp2 PE=1 SV=1	TRUE	6424.36	15201.6	49552.7	15556.2	4738.12	15802	286.57	166493	7810.08	7893.15	17202.1	45678.2
4397	54.3638	2	699.355	1396.7	0.00173649	1.24328	4.47	IEHSNLDGLDRK	[5] Asn->Asp (N)	A2ARV4	LRP2_MOUSE Low-density lipoprotein receptor-related protein 2 OS=Mus musculus GN=Lrp2 PE=1 SV=1	TRUE	12305.6	15403.7	46849.9	19217.4	21054.2	17172	3495.89	21107.2	24549.2	12648.1	48339.9	6140.33
4536	53.75	3	808.432	2422.28	0.00721731	2.97957	68.69	NQSVVMYSVPQPLGIIAIHPSR	[1] Asn->Asp (N)|[6] Oxidation (M)	A2ARV4	LRP2_MOUSE Low-density lipoprotein receptor-related protein 2 OS=Mus musculus GN=Lrp2 PE=1 SV=1	TRUE	5634.43	23784.5	134485	37365.4	5609.5	76058.2	462.247	31120.6	483.354	38534.3	55526.8	32950
4667	33.5322	2	507.222	1012.43	0.00154379	1.52483	37.2	SFLDCTNR	[7] Asn->Asp (N)	A2ARV4	LRP2_MOUSE Low-density lipoprotein receptor-related protein 2 OS=Mus musculus GN=Lrp2 PE=1 SV=1	FALSE	10904.7	31517.9	10541.7	7503.55	10427.5	23102	1558.99	9427.83	1508.48	20377.3	9568.33	2874.24
4800	30.2669	2	1139.95	2277.88	0.00501315	2.2008	91.54	VCDGVPDCPEGEDENNATSGR	[16] Asn->Asp (N)	A2ARV4	LRP2_MOUSE Low-density lipoprotein receptor-related protein 2 OS=Mus musculus GN=Lrp2 PE=1 SV=1	TRUE	7511.74	22086.2	53164.2	43121.5	5588.23	51375.8	NA	226116	2671.58	29465.3	62593.2	96630.1
5383	39.4675	3	781	2339.98	0.00631306	2.69792	29.6	MLAQHCVDANNTFCFENPR	[1] Oxidation (M)|[11] Asn->Asp (N)	A2ARV4	LRP2_MOUSE Low-density lipoprotein receptor-related protein 2 OS=Mus musculus GN=Lrp2 PE=1 SV=1	TRUE	4159.29	6739.41	105113	710.265	20894	46491.1	NA	65091	363.344	14945.1	23721.7	31672.6
5383	39.4675	3	781	2339.98	0.00631306	2.69792	58.84	MLAQHCVDANNTFCFENPR	[1] Oxidation (M)|[10] Asn->Asp (N)	A2ARV4	LRP2_MOUSE Low-density lipoprotein receptor-related protein 2 OS=Mus musculus GN=Lrp2 PE=1 SV=1	TRUE	4159.29	6739.41	105113	710.265	20894	46491.1	NA	65091	363.344	14945.1	23721.7	31672.6
5568	41.2578	2	1215.02	2428.02	0.00658533	2.71223	91	IYYSDFSNQTINSMAEDGSNR	[8] Asn->Asp (N)|[14] Oxidation (M)	A2ARV4	LRP2_MOUSE Low-density lipoprotein receptor-related protein 2 OS=Mus musculus GN=Lrp2 PE=1 SV=1	TRUE	2041.88	31419.3	112991	38823.6	28252	32630	15366.9	75955.7	3839.68	24108.6	67632.8	61321.6
6660	26.2584	2	418.718	835.421	0.00176764	2.11587	8.21	ATLGGNFR	[6] Asn->Asp (N)	A2ARV4	LRP2_MOUSE Low-density lipoprotein receptor-related protein 2 OS=Mus musculus GN=Lrp2 PE=1 SV=1	TRUE	1385.32	3185.92	4746.29	3378.5	2199.77	2262.42	3037.02	13312.9	4524.05	2143.22	8545.61	5218.97
6749	41.2578	3	810.348	2428.02	0.0100215	4.12747	73.89	IYYSDFSNQTINSMAEDGSNR	[8] Asn->Asp (N)|[14] Oxidation (M)	A2ARV4	LRP2_MOUSE Low-density lipoprotein receptor-related protein 2 OS=Mus musculus GN=Lrp2 PE=1 SV=1	TRUE	1075.78	13058.3	66867.9	19673.5	12157.6	17926.3	1539.88	48700.4	NA	16002.2	23988	13124.1
8063	35.9337	4	618.026	2468.07	0.00635413	2.57454	4.96	KMLAQHCVDANNTFCFENPR	[2] Oxidation (M)|[12] Asn->Asp (N)	A2ARV4	LRP2_MOUSE Low-density lipoprotein receptor-related protein 2 OS=Mus musculus GN=Lrp2 PE=1 SV=1	FALSE	1203.91	27216.1	59427.4	14143.2	8940.43	21672.4	9.75549	32984	639.677	12564.2	22631.8	9833.68
8510	21.6887	2	625.287	1248.56	0.000420177	0.336529	2.97	CQTTNICVPR	[5] Asn->Asp (N)	A2ARV4	LRP2_MOUSE Low-density lipoprotein receptor-related protein 2 OS=Mus musculus GN=Lrp2 PE=1 SV=1	FALSE	1389.63	2093.37	4898.03	3706.56	2316.6	1295.99	4120.38	45112.1	7930.23	2772.18	3986	859.326
8736	41.6392	3	1051.77	3152.29	0.0126413	4.01021	86.48	DSSDEANCTTLCSQKEFQCGSGECILR	[7] Asn->Asp (N)	A2ARV4	LRP2_MOUSE Low-density lipoprotein receptor-related protein 2 OS=Mus musculus GN=Lrp2 PE=1 SV=1	TRUE	1415.34	24283.5	73843.3	26661.8	6204.26	14319.2	NA	32915	NA	18270.7	24326.3	NA
13375	22.9721	2	463.226	924.438	-0.00241954	-2.6173	5.67	MAVMKANK	[1] Oxidation (M)|[4] Oxidation (M)|[7] Asn->Asp (N)	A2ARV4	LRP2_MOUSE Low-density lipoprotein receptor-related protein 2 OS=Mus musculus GN=Lrp2 PE=1 SV=1	TRUE	10695.5	16669.3	2659.89	2541.68	3653.01	7537.43	3713.58	6425.59	5730.36	2188.83	4890.21	2825.48
14007	34.4605	2	632.353	1262.69	-0.0059076	-4.67855	1.33	LYLVETRVNR	[9] Asn->Asp (N)	A2ARV4	LRP2_MOUSE Low-density lipoprotein receptor-related protein 2 OS=Mus musculus GN=Lrp2 PE=1 SV=1	TRUE	NA	325.879	653.986	NA	803.125	209.365	566.034	8336.36	365.304	555.753	1741.57	487.351
17760	27.1927	2	811.807	1621.6	0.00179655	1.10789	108.96	SCNSTTEFTCSNGR	[3] Asn->Asp (N)|[12] Asn->Asp (N)	A2ARV4	LRP2_MOUSE Low-density lipoprotein receptor-related protein 2 OS=Mus musculus GN=Lrp2 PE=1 SV=1	TRUE	7963.06	6367.71	2749.65	784.556	4799.15	15343.2	NA	2299.43	NA	5024.42	3199.98	3106.53
23035	30.1398	3	532.283	1593.83	3.53305e-05	0.0221671	6.5	IGMDGTNKTVIISTK	[3] Oxidation (M)|[7] Asn->Asp (N)	A2ARV4	LRP2_MOUSE Low-density lipoprotein receptor-related protein 2 OS=Mus musculus GN=Lrp2 PE=1 SV=1	TRUE	294.911	4392.18	10082.9	2828.88	597.369	1332.94	195.398	11027.9	1545.31	1502.77	2937.18	310.888
398	47.9357	3	534.936	1601.79	0.00581289	3.62902	37.52	NFNDSLHSLSQAIR	[3] Asn->Asp (N)	A6H6E2	MMRN2_MOUSE Multimerin-2 OS=Mus musculus GN=Mmrn2 PE=2 SV=1	FALSE	77391.8	188984	207430	302727	44080.6	297395	60383.2	675459	94320.4	17655.3	355244	176897
548	41.1978	3	503.609	1507.8	0.00443256	2.93975	43.86	QVEELLVNHTGLR	[8] Asn->Asp (N)	A6H6E2	MMRN2_MOUSE Multimerin-2 OS=Mus musculus GN=Mmrn2 PE=2 SV=1	TRUE	19539.2	102199	41737.4	83943.3	18073.1	100495	13846.1	390073	35527	100608	156069	58257.2
736	47.9357	2	801.9	1601.79	0.00566213	3.5349	122.37	NFNDSLHSLSQAIR	[3] Asn->Asp (N)	A6H6E2	MMRN2_MOUSE Multimerin-2 OS=Mus musculus GN=Mmrn2 PE=2 SV=1	FALSE	82504	193014	185528	299891	38628.9	259732	56015.4	704938	99893.7	107159	327013	167001
1476	41.1978	2	754.909	1507.8	0.00444416	2.94745	84.46	QVEELLVNHTGLR	[8] Asn->Asp (N)	A6H6E2	MMRN2_MOUSE Multimerin-2 OS=Mus musculus GN=Mmrn2 PE=2 SV=1	TRUE	16588.9	65034.9	29857.9	57269.8	12906.4	55035.9	8375.34	216310	24866.7	71131.9	100108	63116.7
4550	50.4382	3	775.361	2323.06	0.00554548	2.38715	31.81	FNTTSINVGSSYFPEHGYFR	[7] Asn->Asp (N)	A6H6E2	MMRN2_MOUSE Multimerin-2 OS=Mus musculus GN=Mmrn2 PE=2 SV=1	TRUE	2201.67	20599.7	18377.8	24491.4	11181.2	30983.7	1548.72	29519.8	38407.9	20021.9	50231.4	22631.2
4550	50.4382	3	775.361	2323.06	0.00554548	2.38715	44.44	FNTTSINVGSSYFPEHGYFR	[2] Asn->Asp (N)	A6H6E2	MMRN2_MOUSE Multimerin-2 OS=Mus musculus GN=Mmrn2 PE=2 SV=1	TRUE	2201.67	20599.7	18377.8	24491.4	11181.2	30983.7	1548.72	29519.8	38407.9	20021.9	50231.4	22631.2
4684	51.0235	4	595.337	2377.32	0.00613449	2.58043	9.11	QLLELNLTLQHLHAGHADLIK	[6] Asn->Asp (N)	A6H6E2	MMRN2_MOUSE Multimerin-2 OS=Mus musculus GN=Mmrn2 PE=2 SV=1	FALSE	17121.5	45049.4	15101.1	48946.4	5798.45	61715.5	3994.94	76738.5	378.218	10779.9	10768.4	3294.12
7827	63.7226	4	784.899	3135.57	0.00688183	2.19477	16.82	NFNDSLHSLSQAIRNLSLDVEANHQAIK	[1] Asn->Asp (N)|[3] Asn->Asp (N)	A6H6E2	MMRN2_MOUSE Multimerin-2 OS=Mus musculus GN=Mmrn2 PE=2 SV=1	FALSE	2108.42	670.069	168889	9355.54	84772	138152	NA	NA	115.179	NA	381.946	347.886
7827	63.7226	4	784.899	3135.57	0.00688183	2.19477	33.71	NFNDSLHSLSQAIRNLSLDVEANHQAIK	[3] Asn->Asp (N)|[15] Asn->Asp (N)	A6H6E2	MMRN2_MOUSE Multimerin-2 OS=Mus musculus GN=Mmrn2 PE=2 SV=1	FALSE	2108.42	670.069	168889	9355.54	84772	138152	NA	NA	115.179	NA	381.946	347.886
7827	63.7226	4	784.899	3135.57	0.00688183	2.19477	42.98	NFNDSLHSLSQAIRNLSLDVEANHQAIK	[1] Asn->Asp (N)|[15] Asn->Asp (N)	A6H6E2	MMRN2_MOUSE Multimerin-2 OS=Mus musculus GN=Mmrn2 PE=2 SV=1	FALSE	2108.42	670.069	168889	9355.54	84772	138152	NA	NA	115.179	NA	381.946	347.886
12492	50.9323	3	793.447	2377.32	0.00682576	2.87121	39.46	QLLELNLTLQHLHAGHADLIK	[6] Asn->Asp (N)	A6H6E2	MMRN2_MOUSE Multimerin-2 OS=Mus musculus GN=Mmrn2 PE=2 SV=1	FALSE	23264.5	28325	7627.19	25332.3	1227.85	32630.5	NA	96466.5	522.64	5565.98	35709.9	920.212
14944	51.4621	3	535.264	1602.77	0.00554317	3.45851	26.04	NFNDSLHSLSQAIR	[1] Asn->Asp (N)|[3] Asn->Asp (N)	A6H6E2	MMRN2_MOUSE Multimerin-2 OS=Mus musculus GN=Mmrn2 PE=2 SV=1	TRUE	261.851	1808.01	3576.21	5145.84	199.616	6176.88	163.833	17146.9	NA	4630.13	4713.9	5763.88
16470	64.0188	4	784.898	3135.56	0.00563434	1.79692	30.8	NFNDSLHSLSQAIRNLSLDVEANHQAIK	[3] Asn->Asp (N)|[15] Asn->Asp (N)	A6H6E2	MMRN2_MOUSE Multimerin-2 OS=Mus musculus GN=Mmrn2 PE=2 SV=1	FALSE	51405.7	103192	3600.58	133711	NA	4891.01	NA	864.167	NA	117.541	776.35	32.8977
16514	65.0704	4	784.9	3135.57	0.0144843	4.61936	19.65	NFNDSLHSLSQAIRNLSLDVEANHQAIK	[1] Asn->Asp (N)|[15] Asn->Asp (N)	A6H6E2	MMRN2_MOUSE Multimerin-2 OS=Mus musculus GN=Mmrn2 PE=2 SV=1	FALSE	296.686	2167.89	333.771	3395.52	356.34	934.921	NA	37042.8	239.802	NA	45037	135.419
16514	65.0704	4	784.9	3135.57	0.0144843	4.61936	38.83	NFNDSLHSLSQAIRNLSLDVEANHQAIK	[3] Asn->Asp (N)|[15] Asn->Asp (N)	A6H6E2	MMRN2_MOUSE Multimerin-2 OS=Mus musculus GN=Mmrn2 PE=2 SV=1	FALSE	296.686	2167.89	333.771	3395.52	356.34	934.921	NA	37042.8	239.802	NA	45037	135.419
21431	51.5134	2	802.392	1602.77	0.00584157	3.64468	40.31	NFNDSLHSLSQAIR	[1] Asn->Asp (N)|[3] Asn->Asp (N)	A6H6E2	MMRN2_MOUSE Multimerin-2 OS=Mus musculus GN=Mmrn2 PE=2 SV=1	TRUE	741.476	4855.1	1891.74	11342.4	864.676	8025.78	NA	33570.2	5105.12	4770.88	7213.86	8660.39
2807	41.1686	4	487.246	1944.95	-0.0072991	-3.75283	1.45	GLMLLLNDTQHFSNNVK	[14] Asn->Asp (N)|[15] Asn->Asp (N)	A6X935	ITIH4_MOUSE Inter alpha-trypsin inhibitor, heavy chain 4 OS=Mus musculus GN=Itih4 PE=1 SV=2	TRUE	14437.5	111716	2904.04	283542	7301.43	1247.9	54459	90985.9	10445.7	6077.91	105632	833.927
5555	49.1197	3	654.334	1959.98	0.00725683	3.70252	8.64	GLMLLLNDTQHFSNNVK	[3] Oxidation (M)|[15] Asn->Asp (N)	A6X935	ITIH4_MOUSE Inter alpha-trypsin inhibitor, heavy chain 4 OS=Mus musculus GN=Itih4 PE=1 SV=2	TRUE	5648.18	16481	8681.16	21548.2	383.187	12824.3	1043.95	86514.9	4526.48	16520.3	35295.4	1938.86
5555	49.1197	3	654.334	1959.98	0.00725683	3.70252	32.97	GLMLLLNDTQHFSNNVK	[3] Oxidation (M)|[7] Asn->Asp (N)	A6X935	ITIH4_MOUSE Inter alpha-trypsin inhibitor, heavy chain 4 OS=Mus musculus GN=Itih4 PE=1 SV=2	TRUE	5648.18	16481	8681.16	21548.2	383.187	12824.3	1043.95	86514.9	4526.48	16520.3	35295.4	1938.86
7874	48.8212	3	654.333	1959.98	0.00431157	2.19981	32.5	GLMLLLNDTQHFSNNVK	[3] Oxidation (M)|[7] Asn->Asp (N)	A6X935	ITIH4_MOUSE Inter alpha-trypsin inhibitor, heavy chain 4 OS=Mus musculus GN=Itih4 PE=1 SV=2	TRUE	7680.29	8703.66	2929.49	4961.44	306.975	11185.9	897.131	77425.9	3947.06	10726.9	13290.4	8270.33
8622	68.2513	3	719.729	2156.17	0.00848519	3.93533	48.14	ISASGAELEALEAQVLNLSLK	[17] Asn->Asp (N)	A6X935	ITIH4_MOUSE Inter alpha-trypsin inhibitor, heavy chain 4 OS=Mus musculus GN=Itih4 PE=1 SV=2	TRUE	539.279	700.195	1209.03	499.094	1083.23	755.007	139.516	265604	5290.42	1410.95	30704.6	6276.3
9365	68.2274	2	1079.09	2156.17	0.00755645	3.50459	96.79	ISASGAELEALEAQVLNLSLK	[17] Asn->Asp (N)	A6X935	ITIH4_MOUSE Inter alpha-trypsin inhibitor, heavy chain 4 OS=Mus musculus GN=Itih4 PE=1 SV=2	TRUE	806.227	1149.7	5268.67	1540.72	4235.79	5006.68	NA	476975	79.5814	819.484	94473	1364.06
10234	40.0937	4	758.108	3028.4	0.012027	3.97141	31.14	VSGQMHMQNITFQTEASVAQQEKEFK	[5] Oxidation (M)|[7] Oxidation (M)|[9] Asn->Asp (N)	A6X935	ITIH4_MOUSE Inter alpha-trypsin inhibitor, heavy chain 4 OS=Mus musculus GN=Itih4 PE=1 SV=2	TRUE	1170.72	16671.5	5688.06	20682.1	1213.32	6113.99	NA	56711.9	470.667	9137.46	22721.9	293.575
12054	59.9472	3	773.079	2316.22	0.00881665	3.8065	30.22	KAFITNFSMIIDGVTYPGVVK	[6] Asn->Asp (N)|[9] Oxidation (M)	A6X935	ITIH4_MOUSE Inter alpha-trypsin inhibitor, heavy chain 4 OS=Mus musculus GN=Itih4 PE=1 SV=2	TRUE	4364.85	10860.1	10818.2	20602.2	NA	4798.42	852.228	44143.8	528.574	1421.77	22887.5	1190.15
21150	67.1857	2	1079.09	2156.16	0.00374976	1.73909	110.56	ISASGAELEALEAQVLNLSLK	[17] Asn->Asp (N)	A6X935	ITIH4_MOUSE Inter alpha-trypsin inhibitor, heavy chain 4 OS=Mus musculus GN=Itih4 PE=1 SV=2	TRUE	44773.1	36575.5	32669.2	112339	5990.46	59636.9	NA	314.762	1809.66	17.2572	147.622	372.138
52479	66.7545	2	1079.09	2156.16	0.00422164	1.95795	93.71	ISASGAELEALEAQVLNLSLK	[17] Asn->Asp (N)	A6X935	ITIH4_MOUSE Inter alpha-trypsin inhibitor, heavy chain 4 OS=Mus musculus GN=Itih4 PE=1 SV=2	TRUE	132.889	NA	NA	NA	NA	115.716	NA	1599.03	NA	NA	NA	16109.2
1168	29.3217	2	411.231	820.447	0.00229324	2.79513	5.45	ALVNFTR	[4] Asn->Asp (N)	B1B0C7	B1B0C7_MOUSE Basement membrane-specific heparan sulfate proteoglycan core protein OS=Mus musculus GN=Hspg2 PE=2 SV=1	TRUE	33607.5	45817.9	29944.9	66562.7	30711.9	18628.6	89829.5	213803	116531	26283.5	74385.4	80377.6
1472	37.7682	2	411.231	820.447	0.00273968	3.33927	34.71	ALVNFTR	[4] Asn->Asp (N)	B1B0C7	B1B0C7_MOUSE Basement membrane-specific heparan sulfate proteoglycan core protein OS=Mus musculus GN=Hspg2 PE=2 SV=1	TRUE	5008.67	21362	12374.3	16054.4	4424.77	14895.3	1556.35	163309	9976	29581.9	29261.7	10650.2
3569	57.1095	4	838.159	3348.61	-0.00633045	-1.89047	7.94	ANNNIDAQETSIMISVSPSTNSPPAPASPAPIR	[3] Asn->Asp (N)|[21] Asn->Asp (N)	B1B0C7	B1B0C7_MOUSE Basement membrane-specific heparan sulfate proteoglycan core protein OS=Mus musculus GN=Hspg2 PE=2 SV=1	FALSE	21177.8	120748	343184	188589	77106.6	268258	1747.6	141178	3244.69	4346.66	266655	17835.7
7259	33.1606	4	550.525	2198.07	-0.00856113	-3.89483	1.51	ITFRPDSADGMLLYNGQKR	[11] Oxidation (M)|[15] Asn->Asp (N)	B1B0C7	B1B0C7_MOUSE Basement membrane-specific heparan sulfate proteoglycan core protein OS=Mus musculus GN=Hspg2 PE=2 SV=1	TRUE	6958.86	76820.3	3197.33	18222.3	749.894	915.374	3932.34	10952	7874.53	1466.63	12975.2	2082.38
12394	19.1526	2	690.825	1379.64	-0.0043382	-3.14444	5.24	MFGLMNSHAMLK	[6] Asn->Asp (N)	B1B0C7	B1B0C7_MOUSE Basement membrane-specific heparan sulfate proteoglycan core protein OS=Mus musculus GN=Hspg2 PE=2 SV=1	TRUE	1820.43	10455.2	4848.29	27499.3	5688.75	1998.86	7408.83	12574.6	7195.45	6626.96	22806.5	9595.29
20177	56.5834	2	515.275	1028.54	-0.00091891	-0.893415	6.48	RSPTNLANR	[8] Asn->Asp (N)	B1B0C7	B1B0C7_MOUSE Basement membrane-specific heparan sulfate proteoglycan core protein OS=Mus musculus GN=Hspg2 PE=2 SV=1	TRUE	10464.6	1383.25	1014.66	NA	1104.68	1145.84	4619.17	2172.33	13003.8	3294.22	652.634	NA
2359	42.995	2	965.964	1929.91	0.00683674	3.54252	102.24	IYAGMVSLMDEAVGNVTK	[5] Oxidation (M)|[9] Oxidation (M)|[15] Asn->Asp (N)	B2RWQ7	B2RWQ7_MOUSE Arsb protein OS=Mus musculus GN=Arsb PE=2 SV=1	TRUE	NA	5056.69	83260.4	44760.3	10094.3	27481.4	71636.1	493561	18762.4	26840.8	70187.3	41909.2
3174	42.5867	2	965.964	1929.91	0.00670104	3.47221	115.48	IYAGMVSLMDEAVGNVTK	[5] Oxidation (M)|[9] Oxidation (M)|[15] Asn->Asp (N)	B2RWQ7	B2RWQ7_MOUSE Arsb protein OS=Mus musculus GN=Arsb PE=2 SV=1	TRUE	116.261	4234.01	55600.8	30551.2	8460.21	22418.2	22706.6	289646	18934.2	24002.3	50328.3	37266.5
445	41.9757	4	641.845	2563.35	0.00761597	2.97111	1.55	ILKVYLAPDGTSAEYGSIPVDINK	[23] Asn->Asp (N)	B2RXS4	PLXB2_MOUSE Plexin-B2 OS=Mus musculus GN=Plxnb2 PE=1 SV=1	FALSE	1.76005e+06	1.29666e+06	125406	225328	51793.8	1.03658e+06	46162	3.77618e+06	138501	496465	896487	267813
466	44.2602	2	906.409	1810.8	0.00635654	3.51036	80.41	VTVEGMEYVFYNDTK	[6] Oxidation (M)|[12] Asn->Asp (N)	B2RXS4	PLXB2_MOUSE Plexin-B2 OS=Mus musculus GN=Plxnb2 PE=1 SV=1	TRUE	170690	516276	856344	798540	226180	1.18918e+06	277886	3.08384e+06	332015	1.04237e+06	1.35758e+06	816050
909	55.6036	3	836.406	2506.2	0.00522814	2.08609	66.16	TEAGVFEYVADPTFENFTGGVKK	[16] Asn->Asp (N)	B2RXS4	PLXB2_MOUSE Plexin-B2 OS=Mus musculus GN=Plxnb2 PE=1 SV=1	TRUE	70512.9	356481	403466	254234	221307	752676	33125	452055	71353	399698	643839	67432.7
1028	63.995	2	1229.17	2456.32	0.00424618	1.72867	84.76	VVFLSPAVPEEPEAYNLTVLIR	[16] Asn->Asp (N)	B2RXS4	PLXB2_MOUSE Plexin-B2 OS=Mus musculus GN=Plxnb2 PE=1 SV=1	TRUE	435570	658424	2.42231e+06	1.67602e+06	479753	2.32126e+06	89217.6	358.162	3.9131	39221.6	385.519	699.084
1218	65.051	2	1229.17	2456.33	0.00823257	3.35159	38.62	VVFLSPAVPEEPEAYNLTVLIR	[16] Asn->Asp (N)	B2RXS4	PLXB2_MOUSE Plexin-B2 OS=Mus musculus GN=Plxnb2 PE=1 SV=1	TRUE	276.849	507.146	5269.81	14781.1	1045.61	6973.79	NA	5.40511e+06	44206.9	253.862	9691.49	1346.71
1275	59.68	2	1190.06	2378.1	0.00530095	2.22907	81.05	TEAGVFEYVADPTFENFTGGVK	[16] Asn->Asp (N)	B2RXS4	PLXB2_MOUSE Plexin-B2 OS=Mus musculus GN=Plxnb2 PE=1 SV=1	TRUE	160889	261937	290266	309598	199857	762645	113283	609881	98591.9	271182	537213	314895
1367	43.868	3	599.277	1794.81	0.00642705	3.58092	5.16	VTVEGMEYVFYNDTK	[12] Asn->Asp (N)	B2RXS4	PLXB2_MOUSE Plexin-B2 OS=Mus musculus GN=Plxnb2 PE=1 SV=1	TRUE	16302.7	124569	12836.6	122432	5242.97	3677.41	959.295	157280	999.144	115318	25030	4951.78
1582	63.995	3	819.782	2456.32	0.00409857	1.66858	61.45	VVFLSPAVPEEPEAYNLTVLIR	[16] Asn->Asp (N)	B2RXS4	PLXB2_MOUSE Plexin-B2 OS=Mus musculus GN=Plxnb2 PE=1 SV=1	TRUE	95878	173953	674096	374802	113519	841922	25658.4	408.974	NA	8781.22	204.336	NA
1906	65.051	3	819.784	2456.33	0.00935495	3.80852	57.79	VVFLSPAVPEEPEAYNLTVLIR	[16] Asn->Asp (N)	B2RXS4	PLXB2_MOUSE Plexin-B2 OS=Mus musculus GN=Plxnb2 PE=1 SV=1	TRUE	NA	NA	1149.49	3337.87	NA	1554.3	207.774	1.89943e+06	21814.8	139.545	547.235	1457.51
2034	64.771	2	1229.17	2456.33	0.00647002	2.63403	86.42	VVFLSPAVPEEPEAYNLTVLIR	[16] Asn->Asp (N)	B2RXS4	PLXB2_MOUSE Plexin-B2 OS=Mus musculus GN=Plxnb2 PE=1 SV=1	TRUE	3868.86	482.991	33822.3	76721.6	1038.45	56878.8	4284.57	30891.9	NA	2721.48	2.07871e+06	289.226
2992	39.3071	3	512.265	1533.77	0.00134334	0.87584	5.03	VLNCDTISQVKEK	[3] Asn->Asp (N)	B2RXS4	PLXB2_MOUSE Plexin-B2 OS=Mus musculus GN=Plxnb2 PE=1 SV=1	TRUE	955.874	18212.7	16720.4	5979.14	7244.93	13390.8	2447.07	37571	15349.6	3960.6	37330.9	2836.67
4111	47.2116	3	780.069	2337.18	0.0105664	4.52104	3.91	VYLAPDGTSAEYGSIPVDINKK	[20] Asn->Asp (N)	B2RXS4	PLXB2_MOUSE Plexin-B2 OS=Mus musculus GN=Plxnb2 PE=1 SV=1	TRUE	NA	2571.4	25322	3833.08	12266.7	7343.99	1865.93	98081.8	47247.8	5189.75	16562	10148.3
4491	64.771	3	819.784	2456.33	0.00856219	3.48578	79.78	VVFLSPAVPEEPEAYNLTVLIR	[16] Asn->Asp (N)	B2RXS4	PLXB2_MOUSE Plexin-B2 OS=Mus musculus GN=Plxnb2 PE=1 SV=1	TRUE	2950.12	NA	4359.69	9426.01	1714.92	21296.3	1787.29	6645.76	547.753	4106.97	423942	5020.42
5970	53.6267	2	898.411	1794.81	0.00483771	2.6954	87.47	VTVEGMEYVFYNDTK	[12] Asn->Asp (N)	B2RXS4	PLXB2_MOUSE Plexin-B2 OS=Mus musculus GN=Plxnb2 PE=1 SV=1	FALSE	30161.9	47721.6	19132.9	26762.7	16467.7	144487	3202.41	30524.4	38390.4	36864.9	49354.3	8268.72
9331	59.68	3	793.708	2378.1	0.00730455	3.0716	60.72	TEAGVFEYVADPTFENFTGGVK	[16] Asn->Asp (N)	B2RXS4	PLXB2_MOUSE Plexin-B2 OS=Mus musculus GN=Plxnb2 PE=1 SV=1	TRUE	2617.74	12540.1	14464.2	8057.08	4403.8	47169.3	5760.39	56751.2	14316.9	18960.4	22859.4	8476.85
10191	55.6036	2	1254.11	2506.2	0.00785524	3.13434	22.11	TEAGVFEYVADPTFENFTGGVKK	[16] Asn->Asp (N)	B2RXS4	PLXB2_MOUSE Plexin-B2 OS=Mus musculus GN=Plxnb2 PE=1 SV=1	TRUE	6541.05	26762.8	24653	26288.4	14699	66515.7	761.319	75601.6	5576.5	28136.7	50857	3457.83
18206	45.3289	3	719.026	2154.06	0.000552654	0.256565	7.69	QGPQAGGTTLTINGTHLDTGSK	[13] Asn->Asp (N)	B2RXS4	PLXB2_MOUSE Plexin-B2 OS=Mus musculus GN=Plxnb2 PE=1 SV=1	TRUE	458.084	933.434	3600.92	NA	1015.45	973.593	508.637	58858.9	3996.93	489.815	7013.24	773.927
20766	22.8203	3	400.56	1198.66	0.00132942	1.10909	4.46	LQQIAAALENK	[10] Asn->Asp (N)	B2RXS4	PLXB2_MOUSE Plexin-B2 OS=Mus musculus GN=Plxnb2 PE=1 SV=1	TRUE	2400	2091.26	3093.96	460.485	769.235	585.578	451.516	1216.89	4135.85	1120.04	2850.87	1518.35
22433	46.6224	2	729.859	1457.7	0.00667446	4.57877	67.12	LQVTLYNCSFGR	[7] Asn->Asp (N)	B2RXS4	PLXB2_MOUSE Plexin-B2 OS=Mus musculus GN=Plxnb2 PE=1 SV=1	TRUE	NA	3001.3	NA	NA	793.716	414.546	558.578	41265.5	3101.51	1114.02	1243.49	NA
60	48.8826	2	570.285	1138.56	0.0051065	4.48509	2.84	NGAYKVETEK	[1] Asn->Asp (N)	B7ZWC4	B7ZWC4_MOUSE Insulin-like growth factor 2 receptor OS=Mus musculus GN=Igf2r PE=2 SV=1	TRUE	112574	513891	850107	1.06232e+06	788032	499790	843431	2.30894e+06	1.31156e+06	656924	1.65155e+06	570370
1019	41.529	3	455.907	1364.7	0.00587298	4.30352	0.39	SGKSWNLGLSSTK	[6] Asn->Asp (N)	B7ZWC4	B7ZWC4_MOUSE Insulin-like growth factor 2 receptor OS=Mus musculus GN=Igf2r PE=2 SV=1	TRUE	2171.85	39241.9	37062.4	40482.7	32590.9	10892.9	4576.91	73612.5	16130.9	21919.7	85970.9	1104.08
8366	65.2678	3	1050.51	3148.5	0.014145	4.49263	1.31	VTGPPIFNPVANEVYLNFESSTHCLADR	[8] Asn->Asp (N)|[12] Asn->Asp (N)	B7ZWC4	B7ZWC4_MOUSE Insulin-like growth factor 2 receptor OS=Mus musculus GN=Igf2r PE=2 SV=1	TRUE	4980.03	3066.08	178936	24759.5	33723.7	78608.2	27763.4	4075.39	179.865	NA	1147.13	21657.3
8366	65.2678	3	1050.51	3148.5	0.014145	4.49263	2.78	VTGPPIFNPVANEVYLNFESSTHCLADR	[8] Asn->Asp (N)|[17] Asn->Asp (N)	B7ZWC4	B7ZWC4_MOUSE Insulin-like growth factor 2 receptor OS=Mus musculus GN=Igf2r PE=2 SV=1	TRUE	4980.03	3066.08	178936	24759.5	33723.7	78608.2	27763.4	4075.39	179.865	NA	1147.13	21657.3
15430	48.1922	3	762.081	2283.22	0.00788479	3.45337	28.22	ISTNITLVCKPGDLESAPVLR	[4] Asn->Asp (N)	B7ZWC4	B7ZWC4_MOUSE Insulin-like growth factor 2 receptor OS=Mus musculus GN=Igf2r PE=2 SV=1	TRUE	25.7325	178.107	6134.72	1194.59	309.701	1342.21	NA	93407.9	595.886	447.676	9791.36	2052.37
15577	64.2313	2	630.267	1258.52	-0.00134832	-1.07135	0.51	MSVINFECNK	[1] Oxidation (M)|[5] Asn->Asp (N)|[9] Asn->Asp (N)	B7ZWC4	B7ZWC4_MOUSE Insulin-like growth factor 2 receptor OS=Mus musculus GN=Igf2r PE=2 SV=1	TRUE	NA	7062.66	21450.1	21439.2	11337	6704	7785.2	11405.5	9673.74	6707.49	10709.7	56.8187
857	51.3255	2	896.44	1790.87	0.00370232	2.06734	79.86	LFLNGTSEEYVEYVK	[4] Asn->Asp (N)	D2XZ31	D2XZ31_MOUSE Androgen-binding protein (Fragment) OS=Mus musculus GN=Gm5326 PE=2 SV=1	TRUE	840.723	47856.2	1.62975e+06	877955	77979.6	46147.9	32877.6	31258.8	24181.3	339991	66900.5	12883.1
4458	22.5091	3	405.873	1214.6	-0.00491438	-4.04608	7.39	DDPVILENTAK	[8] Asn->Asp (N)	D2XZ31	D2XZ31_MOUSE Androgen-binding protein (Fragment) OS=Mus musculus GN=Gm5326 PE=2 SV=1	TRUE	2667.8	6579	3631.78	5113.21	5273.68	4756.18	10690.4	31050.5	10442.5	2973.3	11226.1	7589.21
4742	48.8524	4	553.524	2210.07	-0.00960069	-4.34405	0.46	LFLNGTSEEYVEYVKQYK	[4] Asn->Asp (N)	D2XZ31	D2XZ31_MOUSE Androgen-binding protein (Fragment) OS=Mus musculus GN=Gm5326 PE=2 SV=1	TRUE	1028.64	8459.87	59166.3	47166.8	11678.2	50475.4	1008.43	54228.2	3750.76	20623.3	129261	16495.1
249	45.8788	2	723.89	1445.77	0.00464278	3.2113	12.81	SELLESLNKDAVK	[8] Asn->Asp (N)	D3YW52	D3YW52_MOUSE Protein Pzp OS=Mus musculus GN=Pzp PE=2 SV=1	FALSE	74095.2	250388	189813	294097	2294.22	535515	14339.8	1.10122e+06	51208.9	311926	310182	1.09657e+06
447	19.2756	2	595.325	1188.64	0.000937765	0.788943	6.44	RSELLESLNK	[9] Asn->Asp (N)	D3YW52	D3YW52_MOUSE Protein Pzp OS=Mus musculus GN=Pzp PE=2 SV=1	TRUE	356602	618550	33700.3	731933	15746.5	13517.6	817450	334888	27314.1	69076.3	375245	11713.4
867	30.6892	2	609.323	1216.63	-0.0016018	-1.31658	1.8	LPDLPGNYVTK	[7] Asn->Asp (N)	D3YW52	D3YW52_MOUSE Protein Pzp OS=Mus musculus GN=Pzp PE=2 SV=1	FALSE	167009	266692	22133.3	322894	21065.8	12913.4	103474	150843	59908.2	34978	156721	60851.4
2617	45.4533	3	671.683	2012.03	0.00598998	2.97709	34.44	VNLSFPSAQSLPASDTHLK	[2] Asn->Asp (N)	D3YW52	D3YW52_MOUSE Protein Pzp OS=Mus musculus GN=Pzp PE=2 SV=1	TRUE	56440.9	156800	11651.7	98129.6	203.363	15736.9	NA	74032.7	2673.05	60207.1	41843	9115.92
2687	46.5536	3	742.378	2224.11	0.00861817	3.87489	2.91	INVSYTGERPSSNMVIVDVK	[2] Asn->Asp (N)|[14] Oxidation (M)	D3YW52	D3YW52_MOUSE Protein Pzp OS=Mus musculus GN=Pzp PE=2 SV=1	FALSE	24057.6	66113.1	33067.5	51396.3	17889.9	20387	37527.7	49684.6	122028	38351.4	57142.4	74820.1
2687	46.5536	3	742.378	2224.11	0.00861817	3.87489	6.07	INVSYTGERPSSNMVIVDVK	[13] Asn->Asp (N)|[14] Oxidation (M)	D3YW52	D3YW52_MOUSE Protein Pzp OS=Mus musculus GN=Pzp PE=2 SV=1	FALSE	24057.6	66113.1	33067.5	51396.3	17889.9	20387	37527.7	49684.6	122028	38351.4	57142.4	74820.1
3006	41.3475	2	609.322	1216.63	-0.00464509	-3.81799	6.48	LPDLPGNYVTK	[7] Asn->Asp (N)	D3YW52	D3YW52_MOUSE Protein Pzp OS=Mus musculus GN=Pzp PE=2 SV=1	FALSE	4111.73	37069.3	6499.38	117335	4115.59	2898.11	117032	51137.1	5330.35	5397.38	29762.6	1395.66
8340	56.7945	2	1054.55	2107.09	0.00390384	1.85272	100.85	LTNQTLGFSFAVEQDIPVK	[3] Asn->Asp (N)	D3YW52	D3YW52_MOUSE Protein Pzp OS=Mus musculus GN=Pzp PE=2 SV=1	TRUE	61698.7	83049.8	17719.1	110092	3671.44	12119.4	NA	60474.3	592.312	1611.85	68450.1	NA
9482	40.0037	3	742.377	2224.11	0.0037165	1.67101	41.21	INVSYTGERPSSNMVIVDVK	[2] Asn->Asp (N)|[14] Oxidation (M)	D3YW52	D3YW52_MOUSE Protein Pzp OS=Mus musculus GN=Pzp PE=2 SV=1	TRUE	9937.47	68868.1	5185.25	43151.5	452.369	3615.41	918.248	36603.3	1747.32	13626.5	12597.6	836.041
23688	19.605	2	507.696	1013.38	0.00162733	1.60586	20.61	DYDNMSPR	[4] Asn->Asp (N)|[5] Oxidation (M)	D3YWG1	D3YWG1_MOUSE Uncharacterized protein OS=Mus musculus GN=Gm7964 PE=2 SV=1	TRUE	1697.22	2020.4	807.214	1418.86	4294.56	1957.19	3140.59	11423	1895.93	3831.03	2702.23	1053.48
202	45.6575	3	667.348	1999.02	0.00657801	3.29062	42.23	VGVNKNQTVTATFGYPFR	[4] Asn->Asp (N)	D6RFU9	D6RFU9_MOUSE Protein Sypl OS=Mus musculus GN=Sypl PE=2 SV=1	FALSE	447836	801365	878389	564194	252826	842701	59763.4	1.57637e+06	195976	687967	800506	395115
202	45.6575	3	667.348	1999.02	0.00657801	3.29062	47.43	VGVNKNQTVTATFGYPFR	[6] Asn->Asp (N)	D6RFU9	D6RFU9_MOUSE Protein Sypl OS=Mus musculus GN=Sypl PE=2 SV=1	FALSE	447836	801365	878389	564194	252826	842701	59763.4	1.57637e+06	195976	687967	800506	395115
1921	45.6895	2	1000.52	1999.02	0.00304054	1.52102	112.79	VGVNKNQTVTATFGYPFR	[6] Asn->Asp (N)	D6RFU9	D6RFU9_MOUSE Protein Sypl OS=Mus musculus GN=Sypl PE=2 SV=1	FALSE	60156.6	114307	121287	105280	22891.7	91112.4	NA	325120	19043.3	98061.1	127075	46289.5
3756	25.2835	4	504.504	2013.99	-0.00496904	-2.46726	14.34	NQTVTATFGYPFREINR	[16] Asn->Asp (N)	D6RFU9	D6RFU9_MOUSE Protein Sypl OS=Mus musculus GN=Sypl PE=2 SV=1	TRUE	6724.85	11902.4	8857.74	15121.8	5521.01	6047.78	7360.29	39346.5	26901.5	12443.6	25133.3	15623.8
5618	26.8523	2	424.694	847.373	0.0021876	2.58163	2.36	NLTSEFH	[1] Asn->Asp (N)	D6RFU9	D6RFU9_MOUSE Protein Sypl OS=Mus musculus GN=Sypl PE=2 SV=1	TRUE	568.918	565.143	85.968	7964.54	1257.05	1748.74	8827.31	0.0391864	36294.8	2917.72	17784.3	14056.7
5657	36.8776	2	637.825	1273.64	0.00181293	1.42343	0.53	GKTEIQVNCPK	[8] Asn->Asp (N)	D6RFU9	D6RFU9_MOUSE Protein Sypl OS=Mus musculus GN=Sypl PE=2 SV=1	FALSE	441.592	475.009	935.681	1923.88	488.228	37.7677	11674.2	136374	6957.96	1616.12	11836.6	NA
30545	20.7054	2	623.836	1245.66	-0.00365829	-2.93683	8.58	SAFQINLNPLK	[6] Asn->Asp (N)|[8] Asn->Asp (N)	D6RFU9	D6RFU9_MOUSE Protein Sypl OS=Mus musculus GN=Sypl PE=2 SV=1	TRUE	2289.17	6150.48	NA	8053.31	NA	13.0896	5186.88	913.781	NA	342.394	2147.58	7.83501
206	42.2096	2	646.824	1291.63	0.000433044	0.335269	23.19	MKEVDNLDSIK	[6] Asn->Asp (N)	D6RGU9	D6RGU9_MOUSE UBX domain containing 4, isoform CRA_d OS=Mus musculus GN=Ubxn2a PE=4 SV=1	TRUE	33827.7	367690	289987	360914	271496	153186	159185	1.70653e+06	488801	183221	1.0224e+06	161643
1154	43.6546	3	683.653	2047.94	0.00555619	2.71308	1.39	YNAQPVGNWSDCILPEGK	[8] Asn->Asp (N)	E9PWD2	E9PWD2_MOUSE Thrombospondin type-1 domain-containing protein 7A OS=Mus musculus GN=Thsd7a PE=2 SV=1	FALSE	34099.6	29119.6	19751.6	25859.7	14788.5	179259	10917.9	220927	64810.8	167362	145972	67544.4
2471	56.0418	3	761.674	2282	0.00505358	2.21454	0.34	EIYCIQTNDNMLSHGNTQK	[11] Oxidation (M)|[16] Asn->Asp (N)	E9PWD2	E9PWD2_MOUSE Thrombospondin type-1 domain-containing protein 7A OS=Mus musculus GN=Thsd7a PE=2 SV=1	TRUE	27960	19330.3	58103	34607.6	47228.5	94205.9	704.541	34659.9	111648	54185.3	204322	73903.9
3191	23.821	2	724.325	1446.64	-0.0055982	-3.86979	6.67	SVRLGDCEPDNGK	[11] Asn->Asp (N)	E9PWD2	E9PWD2_MOUSE Thrombospondin type-1 domain-containing protein 7A OS=Mus musculus GN=Thsd7a PE=2 SV=1	FALSE	14995.6	14887	6909.43	16003.3	654.944	22715.2	723.673	77090.3	4762.31	8085.8	45578	62490.8
3332	29.1361	2	473.718	945.422	-0.00465502	-4.92373	0.75	QNRQENR	[2] Asn->Asp (N)|[6] Asn->Asp (N)	E9PWD2	E9PWD2_MOUSE Thrombospondin type-1 domain-containing protein 7A OS=Mus musculus GN=Thsd7a PE=2 SV=1	TRUE	659.36	1985.05	282.418	6328.85	937.695	904.979	5515.53	965.592	45679.4	2327.76	23446	11360.1
13090	26.4498	2	717.346	1432.68	0.00423862	2.95854	63.04	ANQTALCGGGVQTR	[2] Asn->Asp (N)	E9PWD2	E9PWD2_MOUSE Thrombospondin type-1 domain-containing protein 7A OS=Mus musculus GN=Thsd7a PE=2 SV=1	FALSE	5272.42	6947.46	1883.49	5798.17	644.201	8036.32	10.1642	38488.6	2554.27	2490.17	9658.59	5531.63
1750	31.1213	3	580.615	1738.82	0.0046843	2.69396	36.26	VFDKEGNGTVMGAELR	[7] Asn->Asp (N)|[11] Oxidation (M)	E9PWG4	E9PWG4_MOUSE Myosin light chain 1/3, skeletal muscle isoform OS=Mus musculus GN=Myl1 PE=2 SV=1	FALSE	10351	37745.6	33359	26213.4	32025.2	16329.8	29092.7	148899	68416.6	33037.4	56258	50023.1
3395	48.1068	2	766.372	1530.73	-0.00550616	-3.59707	6.13	KVLGNPSNEEMNAK	[5] Asn->Asp (N)	E9PWG4	E9PWG4_MOUSE Myosin light chain 1/3, skeletal muscle isoform OS=Mus musculus GN=Myl1 PE=2 SV=1	TRUE	1629.1	9284.64	27953	17631.3	18582.7	17243.5	17115.4	95856.1	69515.6	11984.9	46884.8	29136.5
248	43.0821	3	712.389	2134.15	0.0070411	3.29927	27.89	IVVPLNNRENISDPTSPLR	[6] Asn->Asp (N)	E9PWK4	E9PWK4_MOUSE Immunoglobulin J chain (Fragment) OS=Mus musculus GN=Igj PE=2 SV=1	TRUE	149070	891526	149376	636622	23047.4	206295	125877	734641	179378	1.82149e+06	1.52304e+06	515895
248	43.0821	3	712.389	2134.15	0.0070411	3.29927	33.16	IVVPLNNRENISDPTSPLR	[7] Asn->Asp (N)	E9PWK4	E9PWK4_MOUSE Immunoglobulin J chain (Fragment) OS=Mus musculus GN=Igj PE=2 SV=1	TRUE	149070	891526	149376	636622	23047.4	206295	125877	734641	179378	1.82149e+06	1.52304e+06	515895
248	43.0821	3	712.389	2134.15	0.0070411	3.29927	66.65	IVVPLNNRENISDPTSPLR	[10] Asn->Asp (N)	E9PWK4	E9PWK4_MOUSE Immunoglobulin J chain (Fragment) OS=Mus musculus GN=Igj PE=2 SV=1	TRUE	149070	891526	149376	636622	23047.4	206295	125877	734641	179378	1.82149e+06	1.52304e+06	515895
1364	45.4851	3	712.718	2135.13	0.00929477	4.35327	16.5	IVVPLNNRENISDPTSPLR	[6] Asn->Asp (N)|[10] Asn->Asp (N)	E9PWK4	E9PWK4_MOUSE Immunoglobulin J chain (Fragment) OS=Mus musculus GN=Igj PE=2 SV=1	TRUE	32911.6	66327.1	19673.1	75965.2	7862.96	26811	16041	164111	32718.9	209239	207254	99280.5
1364	45.4851	3	712.718	2135.13	0.00929477	4.35327	24.57	IVVPLNNRENISDPTSPLR	[7] Asn->Asp (N)|[10] Asn->Asp (N)	E9PWK4	E9PWK4_MOUSE Immunoglobulin J chain (Fragment) OS=Mus musculus GN=Igj PE=2 SV=1	TRUE	32911.6	66327.1	19673.1	75965.2	7862.96	26811	16041	164111	32718.9	209239	207254	99280.5
3446	33.6245	3	467.23	1398.67	0.00438009	3.13163	4.53	NKCYTTMVPLR	[1] Asn->Asp (N)|[7] Oxidation (M)	E9PWK4	E9PWK4_MOUSE Immunoglobulin J chain (Fragment) OS=Mus musculus GN=Igj PE=2 SV=1	TRUE	39.0398	9465.67	6159.11	13500.1	12530	3243.09	688.08	47382.4	6117.96	3086.58	26144.4	144.617
3635	30.9986	3	462.574	1384.7	0.00463162	3.34487	17.75	ENISDPTSPLRR	[2] Asn->Asp (N)	E9PWK4	E9PWK4_MOUSE Immunoglobulin J chain (Fragment) OS=Mus musculus GN=Igj PE=2 SV=1	TRUE	2587.83	20239.2	1063.27	15583.4	193.55	2530.9	137.257	21789.2	3362.73	15961.8	20881.5	20784.8
3889	33.9608	2	615.305	1228.6	0.00279954	2.27865	18.24	ENISDPTSPLR	[2] Asn->Asp (N)	E9PWK4	E9PWK4_MOUSE Immunoglobulin J chain (Fragment) OS=Mus musculus GN=Igj PE=2 SV=1	TRUE	5109.45	13989	775.512	13240.2	1053.97	2676.56	NA	20414.1	1118.07	22196.1	21361.9	38674.8
4083	44.4631	3	712.717	2135.13	0.00710534	3.32784	1.1	IVVPLNNRENISDPTSPLR	[6] Asn->Asp (N)|[10] Asn->Asp (N)	E9PWK4	E9PWK4_MOUSE Immunoglobulin J chain (Fragment) OS=Mus musculus GN=Igj PE=2 SV=1	TRUE	5876.13	18529.5	3140.41	2610.4	0.763059	6234.1	NA	57854.3	6458.07	78744.6	59632.9	24585
4083	44.4631	3	712.717	2135.13	0.00710534	3.32784	3.18	IVVPLNNRENISDPTSPLR	[6] Asn->Asp (N)|[7] Asn->Asp (N)	E9PWK4	E9PWK4_MOUSE Immunoglobulin J chain (Fragment) OS=Mus musculus GN=Igj PE=2 SV=1	TRUE	5876.13	18529.5	3140.41	2610.4	0.763059	6234.1	NA	57854.3	6458.07	78744.6	59632.9	24585
4083	44.4631	3	712.717	2135.13	0.00710534	3.32784	17.52	IVVPLNNRENISDPTSPLR	[7] Asn->Asp (N)|[10] Asn->Asp (N)	E9PWK4	E9PWK4_MOUSE Immunoglobulin J chain (Fragment) OS=Mus musculus GN=Igj PE=2 SV=1	TRUE	5876.13	18529.5	3140.41	2610.4	0.763059	6234.1	NA	57854.3	6458.07	78744.6	59632.9	24585
4243	43.0821	2	1068.08	2134.14	0.00599654	2.80982	31.15	IVVPLNNRENISDPTSPLR	[7] Asn->Asp (N)	E9PWK4	E9PWK4_MOUSE Immunoglobulin J chain (Fragment) OS=Mus musculus GN=Igj PE=2 SV=1	TRUE	8873.02	57890.9	4863.6	45861	NA	11281.9	3216.77	53857.6	8558.64	123829	110566	47267.2
4243	43.0821	2	1068.08	2134.14	0.00599654	2.80982	51.08	IVVPLNNRENISDPTSPLR	[10] Asn->Asp (N)	E9PWK4	E9PWK4_MOUSE Immunoglobulin J chain (Fragment) OS=Mus musculus GN=Igj PE=2 SV=1	TRUE	8873.02	57890.9	4863.6	45861	NA	11281.9	3216.77	53857.6	8558.64	123829	110566	47267.2
25730	59.8516	3	437.259	1308.75	0.00262625	2.00669	1.64	NIRIVVPLNNR	[1] Asn->Asp (N)|[10] Asn->Asp (N)	E9PWK4	E9PWK4_MOUSE Immunoglobulin J chain (Fragment) OS=Mus musculus GN=Igj PE=2 SV=1	TRUE	2002.04	2879.14	2220.66	847.396	1696.06	1169.72	568.694	1745.88	3132.76	1354.41	416.26	1005.03
37	51.0012	3	568.611	1702.81	0.00603534	3.54435	44.71	DNATQEEILHYLEK	[2] Asn->Asp (N)	E9PZ00	E9PZ00_MOUSE Sulfated glycoprotein 1 OS=Mus musculus GN=Psap PE=2 SV=1	FALSE	193896	1.06009e+06	1.72955e+06	2.12508e+06	137610	2.80297e+06	286795	3.26894e+06	983734	1.32022e+06	2.76476e+06	2.84359e+06
50	57.2081	4	708.121	2828.45	0.00910502	3.21909	27.59	TVVTEAGNLLKDNATQEEILHYLEK	[13] Asn->Asp (N)	E9PZ00	E9PZ00_MOUSE Sulfated glycoprotein 1 OS=Mus musculus GN=Psap PE=2 SV=1	FALSE	3.50725e+06	7.64928e+06	4.26381e+06	8.9451e+06	3.13969e+06	1.84879e+07	213479	9.382e+06	2.17209e+06	2.78108e+06	1.37498e+07	1.78948e+06
52	56.2745	2	910.491	1818.97	0.00630945	3.46871	110.85	FSELIVNNATEELLVK	[8] Asn->Asp (N)	E9PZ00	E9PZ00_MOUSE Sulfated glycoprotein 1 OS=Mus musculus GN=Psap PE=2 SV=1	TRUE	569131	2.50614e+06	4.72075e+06	4.66439e+06	829261	2.55735e+06	551355	2.93226e+06	1.20546e+06	2.02175e+06	8.54935e+06	5.58885e+06
54	57.2081	3	943.825	2828.45	0.00856272	3.02736	97.79	TVVTEAGNLLKDNATQEEILHYLEK	[13] Asn->Asp (N)	E9PZ00	E9PZ00_MOUSE Sulfated glycoprotein 1 OS=Mus musculus GN=Psap PE=2 SV=1	FALSE	5.95047e+06	1.19229e+07	5.55087e+06	9.13066e+06	4.67637e+06	2.52719e+07	257830	1.35982e+07	2.04315e+06	2.35924e+06	2.0777e+07	4.58383e+06
62	51.0012	2	852.413	1702.81	0.00600667	3.52752	90.66	DNATQEEILHYLEK	[2] Asn->Asp (N)	E9PZ00	E9PZ00_MOUSE Sulfated glycoprotein 1 OS=Mus musculus GN=Psap PE=2 SV=1	FALSE	341060	1.31419e+06	1.66375e+06	2.40638e+06	200384	3.17087e+06	404545	4.74851e+06	1.08607e+06	1.4773e+06	3.31323e+06	5.3168e+06
171	50.8157	4	564.508	2254	0.00792124	3.51431	29.92	TNSSFIQGFVDHVKEDCDR	[2] Asn->Asp (N)	E9PZ00	E9PZ00_MOUSE Sulfated glycoprotein 1 OS=Mus musculus GN=Psap PE=2 SV=1	TRUE	249716	604302	403139	447197	303368	1.39411e+06	69638.2	1.28362e+06	725312	1.71161e+06	1.69652e+06	800248
187	50.8468	3	752.342	2254	0.00844106	3.74493	75.59	TNSSFIQGFVDHVKEDCDR	[2] Asn->Asp (N)	E9PZ00	E9PZ00_MOUSE Sulfated glycoprotein 1 OS=Mus musculus GN=Psap PE=2 SV=1	TRUE	420474	943888	518137	572537	385274	1.86146e+06	107673	1.77098e+06	782045	1.90275e+06	2.21316e+06	1.69345e+06
249	45.8788	2	723.89	1445.77	0.00464278	3.2113	93.21	NSTKEEILAALEK	[1] Asn->Asp (N)	E9PZ00	E9PZ00_MOUSE Sulfated glycoprotein 1 OS=Mus musculus GN=Psap PE=2 SV=1	FALSE	74095.2	250388	189813	294097	2294.22	535515	14339.8	1.10122e+06	51208.9	311926	310182	1.09657e+06
332	45.8484	3	482.929	1445.77	0.00461281	3.19057	57.66	NSTKEEILAALEK	[1] Asn->Asp (N)	E9PZ00	E9PZ00_MOUSE Sulfated glycoprotein 1 OS=Mus musculus GN=Psap PE=2 SV=1	FALSE	34230.9	115763	96014.6	131470	1650.5	300054	5594.1	543214	19834.6	174212	104953	343834
378	50.8157	3	527.265	1578.77	0.00515361	3.26432	63.92	TNSSFIQGFVDHVK	[2] Asn->Asp (N)	E9PZ00	E9PZ00_MOUSE Sulfated glycoprotein 1 OS=Mus musculus GN=Psap PE=2 SV=1	FALSE	56985.8	117501	72693	82035.4	51575	308152	32649.6	272907	200623	436512	322965	460967
465	39.7717	3	601.33	1800.97	0.00588357	3.26691	25.42	LVLYLEHNLEKNSTK	[8] Asn->Asp (N)	E9PZ00	E9PZ00_MOUSE Sulfated glycoprotein 1 OS=Mus musculus GN=Psap PE=2 SV=1	FALSE	51761.9	219708	137958	283867	43198.1	249786	136814	1.18015e+06	314815	200072	517686	539445
465	39.7717	3	601.33	1800.97	0.00588357	3.26691	50.99	LVLYLEHNLEKNSTK	[12] Asn->Asp (N)	E9PZ00	E9PZ00_MOUSE Sulfated glycoprotein 1 OS=Mus musculus GN=Psap PE=2 SV=1	FALSE	51761.9	219708	137958	283867	43198.1	249786	136814	1.18015e+06	314815	200072	517686	539445
788	50.8157	2	790.394	1578.77	0.0050681	3.21016	83.2	TNSSFIQGFVDHVK	[2] Asn->Asp (N)	E9PZ00	E9PZ00_MOUSE Sulfated glycoprotein 1 OS=Mus musculus GN=Psap PE=2 SV=1	FALSE	74921.8	108420	46748.4	65419.7	34425.9	206543	28940.2	258314	146061	282000	209653	462779
973	39.7717	4	451.25	1800.97	0.00686455	3.8116	7.18	LVLYLEHNLEKNSTK	[12] Asn->Asp (N)	E9PZ00	E9PZ00_MOUSE Sulfated glycoprotein 1 OS=Mus musculus GN=Psap PE=2 SV=1	FALSE	4109.8	72134.5	20674	71198.3	4200.07	78809.7	26338.8	426130	109434	21907.5	118291	69152
2332	54.4821	2	910.983	1819.95	0.005748	3.15834	65.82	FSELIVNNATEELLVK	[7] Asn->Asp (N)|[8] Asn->Asp (N)	E9PZ00	E9PZ00_MOUSE Sulfated glycoprotein 1 OS=Mus musculus GN=Psap PE=2 SV=1	TRUE	9076.12	42159.3	116737	103692	23154.6	65898.1	1472.99	86216.1	58442.9	48911	233281	98922.5
4659	50.8157	2	1128.01	2254	0.0075554	3.352	71.13	TNSSFIQGFVDHVKEDCDR	[2] Asn->Asp (N)	E9PZ00	E9PZ00_MOUSE Sulfated glycoprotein 1 OS=Mus musculus GN=Psap PE=2 SV=1	TRUE	19906.4	48087.2	18387.9	25743.6	8701.62	106194	1060.33	144802	40618.3	86641.5	132804	74425.8
5009	56.3069	3	607.329	1818.97	0.00475592	2.61464	9.98	FSELIVNNATEELLVK	[7] Asn->Asp (N)	E9PZ00	E9PZ00_MOUSE Sulfated glycoprotein 1 OS=Mus musculus GN=Psap PE=2 SV=1	TRUE	8498.88	37513.6	12980.2	29346.8	728.481	8355.74	2854.72	30123.9	47093.8	41305.5	4180.4	596.787
5009	56.3069	3	607.329	1818.97	0.00475592	2.61464	25.72	FSELIVNNATEELLVK	[8] Asn->Asp (N)	E9PZ00	E9PZ00_MOUSE Sulfated glycoprotein 1 OS=Mus musculus GN=Psap PE=2 SV=1	TRUE	8498.88	37513.6	12980.2	29346.8	728.481	8355.74	2854.72	30123.9	47093.8	41305.5	4180.4	596.787
7048	39.7717	2	901.491	1800.97	0.00623837	3.46391	65.14	LVLYLEHNLEKNSTK	[12] Asn->Asp (N)	E9PZ00	E9PZ00_MOUSE Sulfated glycoprotein 1 OS=Mus musculus GN=Psap PE=2 SV=1	FALSE	419.818	8842.65	4103.85	26740	NA	21671.4	5930.96	128255	30113.7	8218.77	40866.6	32257.4
680	55.6036	3	1085.49	3253.45	0.00893636	2.74674	91.04	FDEFFSQGCAPGYEKNSTLCDLCIGPLK	[16] Asn->Asp (N)	E9Q035	E9Q035_MOUSE Protein Gm20425 OS=Mus musculus GN=Gm20425 PE=4 SV=1	TRUE	285816	297071	93317.3	517838	28595.1	124900	402518	1.10987e+07	158815	160165	567127	33092
3431	48.4173	3	768.056	2301.15	-0.00699697	-3.04064	6.61	GYYAVAVVKASDTSITWNNLK	[18] Asn->Asp (N)|[19] Asn->Asp (N)	E9Q035	E9Q035_MOUSE Protein Gm20425 OS=Mus musculus GN=Gm20425 PE=4 SV=1	TRUE	12902.4	52305.5	37928.4	24871.2	77690.1	28896.5	18043.4	46364.8	76445.6	36111.7	48595.7	38407.8
6913	20.8313	4	510.243	2036.94	-0.00686314	-3.36932	9.26	NFGGPGRLHTSFMASANTR	[1] Asn->Asp (N)|[13] Oxidation (M)	E9Q035	E9Q035_MOUSE Protein Gm20425 OS=Mus musculus GN=Gm20425 PE=4 SV=1	FALSE	512.767	1539.58	7168.09	8848.21	6203.3	4514.56	4929.52	30483.3	12751.8	6192.76	19814	22892.4
7435	49.8833	2	746.364	1490.71	0.00301532	2.02274	32.24	NSTLCDLCIGPLK	[1] Asn->Asp (N)	E9Q035	E9Q035_MOUSE Protein Gm20425 OS=Mus musculus GN=Gm20425 PE=4 SV=1	TRUE	12102.6	19989.8	234.319	13643.2	1843.78	4111.62	2331.25	226346	3702.08	14901.4	4609.13	3248.98
178	61.0981	4	687.877	2747.48	0.0124136	4.51821	10.1	PITQDNALLHLPLLYEWLQNSLR	[6] Asn->Asp (N)	E9Q1M1	E9Q1M1_MOUSE Protein Pdzd2 OS=Mus musculus GN=Pdzd2 PE=2 SV=1	FALSE	77514.7	56571.3	8.15888e+06	2.05659e+06	1.40715e+06	5.0598e+06	167.444	110544	235.851	40984.8	2561.1	5042.85
729	26.6964	3	402.197	1203.57	-0.00321375	-2.67017	3.57	SIDVNKQDER	[5] Asn->Asp (N)	E9Q1M1	E9Q1M1_MOUSE Protein Pdzd2 OS=Mus musculus GN=Pdzd2 PE=2 SV=1	TRUE	22861.5	28275.2	13102.6	41361	12103.6	11024.7	66362.2	176850	38978.7	16622.8	46422.7	56346.2
4509	32.9443	2	580.782	1159.55	0.00290825	2.5081	4.62	GNSSPTVPTGSR	[2] Asn->Asp (N)	E9Q1M1	E9Q1M1_MOUSE Protein Pdzd2 OS=Mus musculus GN=Pdzd2 PE=2 SV=1	TRUE	412.492	4282.86	10334	10941.9	6495.1	4770.17	4542.41	13087.8	27355.2	7339.95	26114.4	7024.07
19770	17.7106	3	445.876	1334.61	-0.00312841	-2.34407	0.47	TIFPNGSAAEDGR	[5] Asn->Asp (N)	E9Q1M1	E9Q1M1_MOUSE Protein Pdzd2 OS=Mus musculus GN=Pdzd2 PE=2 SV=1	TRUE	525.76	655.778	3335.31	2942.2	1836.82	1509.28	9996.44	23923.5	11665.1	946.731	7348.01	4226.78
25977	69.4138	2	1033.02	2064.02	-0.0061406	-2.97506	0.83	SWSVNLDQLLASVGYQQR	[5] Asn->Asp (N)	E9Q1M1	E9Q1M1_MOUSE Protein Pdzd2 OS=Mus musculus GN=Pdzd2 PE=2 SV=1	TRUE	35145.5	208.057	33005.2	17962	28905.2	18499.1	6189.28	8932.66	6214.08	1673.63	3221.7	1306.96
589	51.8985	2	1216.11	2430.2	0.00799174	3.28852	84.81	IIISPEENVTLTCTAENQLER	[8] Asn->Asp (N)	E9Q3Q6	E9Q3Q6_MOUSE CD166 antigen OS=Mus musculus GN=Alcam PE=2 SV=1	TRUE	196566	389071	581001	436645	194175	463579	156416	2.46296e+06	209000	628381	988607	444368
979	47.9672	2	812.924	1623.83	-0.00271454	-1.67168	86.66	LSLSENYTLSIANAK	[6] Asn->Asp (N)	E9Q3Q6	E9Q3Q6_MOUSE CD166 antigen OS=Mus musculus GN=Alcam PE=2 SV=1	TRUE	14055.4	54022.1	129348	67081.5	1479.97	124513	65653.8	419193	6927.68	639.317	89719.9	8691.51
980	51.8985	3	811.075	2430.2	0.00867099	3.56802	49.23	IIISPEENVTLTCTAENQLER	[8] Asn->Asp (N)	E9Q3Q6	E9Q3Q6_MOUSE CD166 antigen OS=Mus musculus GN=Alcam PE=2 SV=1	TRUE	47333.6	101820	189108	77054.7	43161.3	132665	50675.6	1.13444e+06	133043	227165	254601	83135.1
4532	48.9518	4	550.034	2196.11	-0.00891374	-4.05887	4.54	LSLSENYTLSIANAKISDEK	[6] Asn->Asp (N)	E9Q3Q6	E9Q3Q6_MOUSE CD166 antigen OS=Mus musculus GN=Alcam PE=2 SV=1	FALSE	21614.7	719.281	51019.6	22620.7	31843.8	107526	14754.6	11412.5	58263.1	15691.3	148751	21894.8
4532	48.9518	4	550.034	2196.11	-0.00891374	-4.05887	11.47	LSLSENYTLSIANAKISDEK	[13] Asn->Asp (N)	E9Q3Q6	E9Q3Q6_MOUSE CD166 antigen OS=Mus musculus GN=Alcam PE=2 SV=1	FALSE	21614.7	719.281	51019.6	22620.7	31843.8	107526	14754.6	11412.5	58263.1	15691.3	148751	21894.8
174	55.3805	2	707.369	1412.72	-0.0021819	-1.54446	4.08	ENLAIQTRGGPEK	[2] Asn->Asp (N)	E9Q5D9	E9Q5D9_MOUSE Insulin-like growth factor-binding protein 7 OS=Mus musculus GN=Igfbp7 PE=2 SV=1	FALSE	151946	675888	1.0189e+06	518143	242366	1.21648e+06	29571.9	904876	205715	805924	1.2424e+06	430019
440	43.8105	2	502.758	1003.5	0.00325826	3.2469	4.84	DIWNVTGAK	[4] Asn->Asp (N)	E9Q5D9	E9Q5D9_MOUSE Insulin-like growth factor-binding protein 7 OS=Mus musculus GN=Igfbp7 PE=2 SV=1	FALSE	19780.1	16997.1	8072.32	47158.4	5788.5	11237.3	201164	1.93327e+06	71218	27784.5	52065.9	8243.87
3952	34.1101	2	541.252	1080.49	-0.00522579	-4.83648	7	SHNPQVENR	[8] Asn->Asp (N)	E9Q5D9	E9Q5D9_MOUSE Insulin-like growth factor-binding protein 7 OS=Mus musculus GN=Igfbp7 PE=2 SV=1	FALSE	4366.67	20546.2	6769.08	26335.2	7951.7	9053.63	19670.8	25970.2	27535.6	5555.18	43617.5	13175.7
4061	43.169	2	502.757	1003.5	0.00268965	2.68028	20.62	DIWNVTGAK	[4] Asn->Asp (N)	E9Q5D9	E9Q5D9_MOUSE Insulin-like growth factor-binding protein 7 OS=Mus musculus GN=Igfbp7 PE=2 SV=1	FALSE	934.477	206.206	6237.56	4374.32	528.03	26838.8	2427.93	674.111	3160.31	10110.2	27713	23954.1
11485	48.5306	3	713.378	2137.11	0.00540842	2.53072	17.95	EQGPSIVTPPKDIWNVTGAK	[15] Asn->Asp (N)	E9Q5D9	E9Q5D9_MOUSE Insulin-like growth factor-binding protein 7 OS=Mus musculus GN=Igfbp7 PE=2 SV=1	TRUE	906.434	440.097	24755	15217.3	540.997	50368.8	273.638	6727.09	2917.39	10768	49866.7	9723.74
33470	35.7604	2	473.255	944.496	0.00289219	3.06216	9.07	ENLAIQTR	[2] Asn->Asp (N)	E9Q5D9	E9Q5D9_MOUSE Insulin-like growth factor-binding protein 7 OS=Mus musculus GN=Igfbp7 PE=2 SV=1	FALSE	NA	317.791	NA	404.198	NA	163.82	NA	2886.3	170.86	NA	150.783	NA
444	45.7452	2	746.399	1490.78	0.00290332	1.94751	90.36	LVGSPFIGCTVVNK	[13] Asn->Asp (N)	F6QLW4	F6QLW4_MOUSE Protein C4bp (Fragment) OS=Mus musculus GN=C4bp PE=4 SV=1	TRUE	221582	656810	131201	189543	9583.09	238160	11518.7	908592	33015	319492	135301	60161.1
746	39.8611	2	559.307	1116.6	0.00305622	2.73709	73.11	LACLNGTVLR	[5] Asn->Asp (N)	F6QLW4	F6QLW4_MOUSE Protein C4bp (Fragment) OS=Mus musculus GN=C4bp PE=4 SV=1	TRUE	50969	203617	23602.6	65792.9	10845.4	48255.9	15912.9	352473	24632.9	58173.5	66084	26205.8
1973	36.5093	4	440.732	1758.9	-0.00202868	-1.15338	9.73	IVAWSNPFPECVIVK	[6] Asn->Asp (N)	F6QLW4	F6QLW4_MOUSE Protein C4bp (Fragment) OS=Mus musculus GN=C4bp PE=4 SV=1	FALSE	11835.2	25840.1	19140.9	37214.7	15922.9	16920.6	51497.5	194868	49546.3	13258	45141.7	30297.3
6916	54.1341	4	682.859	2727.41	-0.00911468	-3.34187	7.59	IICSQPNILHGVIVSGYKATYTHR	[7] Asn->Asp (N)	F6QLW4	F6QLW4_MOUSE Protein C4bp (Fragment) OS=Mus musculus GN=C4bp PE=4 SV=1	TRUE	219.431	10257.4	17361	29175.8	3082.34	10073.2	NA	70891	14109.8	1626.4	47413.2	4664.99
10429	24.9664	4	440.731	1758.89	-0.00823127	-4.67978	2.57	IVAWSNPFPECVIVK	[6] Asn->Asp (N)	F6QLW4	F6QLW4_MOUSE Protein C4bp (Fragment) OS=Mus musculus GN=C4bp PE=4 SV=1	TRUE	3470.81	1923.79	7042.49	1111.64	5480.76	6235.73	5299.41	19528	7257.66	805.204	21516.3	1217.52
1140	33.8409	2	666.34	1330.67	0.00467427	3.51274	10.25	QLEEAENELKK	[7] Asn->Asp (N)	F8VQJ3	F8VQJ3_MOUSE Laminin subunit gamma-1 OS=Mus musculus GN=Lamc1 PE=2 SV=1	FALSE	109964	412653	19349.1	369580	30522	19296.2	225857	309661	126487	112485	313839	70785.4
1213	25.031	2	420.757	839.499	0.00128158	1.52661	36.04	RIPAINR	[6] Asn->Asp (N)	F8VQJ3	F8VQJ3_MOUSE Laminin subunit gamma-1 OS=Mus musculus GN=Lamc1 PE=2 SV=1	FALSE	22928.3	105129	38956	54052.2	6556.94	35221.2	6425.67	90815.1	10206.9	48624.2	44572.3	40569.9
1307	23.4707	3	410.215	1227.62	0.00266186	2.16831	33.53	VNSSLHSQISR	[2] Asn->Asp (N)	F8VQJ3	F8VQJ3_MOUSE Laminin subunit gamma-1 OS=Mus musculus GN=Lamc1 PE=2 SV=1	TRUE	7410.47	28682.5	16106.1	33600	2655.3	17196.2	2045.99	95023.9	8351.32	24493.2	36454.4	45558.9
3010	18.9577	3	440.577	1318.71	0.0013209	1.00166	28.82	IASAVQKNATSTK	[8] Asn->Asp (N)	F8VQJ3	F8VQJ3_MOUSE Laminin subunit gamma-1 OS=Mus musculus GN=Lamc1 PE=2 SV=1	FALSE	7764.69	10562.9	24717.4	18735.2	4631.07	15818	2023.77	73900.2	7546.19	11509.9	27213.3	18597.6
3086	49.2156	2	833.921	1665.83	0.0061009	3.6624	106.73	TANETSAEAYNLLLR	[3] Asn->Asp (N)	F8VQJ3	F8VQJ3_MOUSE Laminin subunit gamma-1 OS=Mus musculus GN=Lamc1 PE=2 SV=1	TRUE	18253.8	68305.3	40638.2	39861.9	29341.6	53357.2	2494.43	75031.4	15992.7	70313.1	55854.6	25582.6
3604	24.9664	3	525.587	1573.74	-0.00203566	-1.29351	2.1	EGFFGNPLAPNPADK	[11] Asn->Asp (N)	F8VQJ3	F8VQJ3_MOUSE Laminin subunit gamma-1 OS=Mus musculus GN=Lamc1 PE=2 SV=1	TRUE	8877.69	12916.7	6024.34	12579.3	7793.78	5611.28	8727.27	33982.1	13593.8	10867.5	16524.1	8729.34
3604	24.9664	3	525.587	1573.74	-0.00203566	-1.29351	9.74	EGFFGNPLAPNPADK	[6] Asn->Asp (N)	F8VQJ3	F8VQJ3_MOUSE Laminin subunit gamma-1 OS=Mus musculus GN=Lamc1 PE=2 SV=1	TRUE	8877.69	12916.7	6024.34	12579.3	7793.78	5611.28	8727.27	33982.1	13593.8	10867.5	16524.1	8729.34
3899	46.8059	2	951.477	1900.94	0.00233173	1.22662	108.1	TLAGENQTALEIEELNR	[6] Asn->Asp (N)	F8VQJ3	F8VQJ3_MOUSE Laminin subunit gamma-1 OS=Mus musculus GN=Lamc1 PE=2 SV=1	TRUE	31318.6	51054.8	16823.4	11361.9	6350.8	54441	229.144	16440.3	1766.71	62802.8	26793.4	16826.3
5952	23.4707	2	614.818	1227.62	0.000543743	0.442925	64.4	VNSSLHSQISR	[2] Asn->Asp (N)	F8VQJ3	F8VQJ3_MOUSE Laminin subunit gamma-1 OS=Mus musculus GN=Lamc1 PE=2 SV=1	TRUE	1965.51	11104.6	3845.85	8232.92	373.686	4848.81	6.78387	34214.1	1903.78	6297.22	11294.5	13697.5
7917	66.4185	3	1049.17	3144.5	-0.00635754	-2.02179	0.43	AKMAAANVSITQPESTGEPNNMTLLAEEAR	[7] Asn->Asp (N)	F8VQJ3	F8VQJ3_MOUSE Laminin subunit gamma-1 OS=Mus musculus GN=Lamc1 PE=2 SV=1	FALSE	3387.52	NA	258297	32147.9	23844.1	217169	12098.9	36702.2	111.908	NA	22607.4	14648.2
14509	62.3106	3	1042.17	3123.48	-0.010219	-3.27167	5.37	VKLQELESLIANLGTGDDMVTDQAFEDR	[12] Asn->Asp (N)|[19] Oxidation (M)	F8VQJ3	F8VQJ3_MOUSE Laminin subunit gamma-1 OS=Mus musculus GN=Lamc1 PE=2 SV=1	TRUE	7576.71	5558.99	15528.7	56626.4	22084.3	17606.6	846.934	259459	1798.28	344.16	68118.1	4702.5
23892	67.1489	3	1049.17	3144.5	-0.00538872	-1.71369	3.54	AKMAAANVSITQPESTGEPNNMTLLAEEAR	[21] Asn->Asp (N)	F8VQJ3	F8VQJ3_MOUSE Laminin subunit gamma-1 OS=Mus musculus GN=Lamc1 PE=2 SV=1	FALSE	947.879	220.934	2994.62	NA	NA	1210	NA	5825.65	575.361	NA	190003	NA
26842	18.9254	2	660.362	1318.71	0.00101619	0.770592	63.7	IASAVQKNATSTK	[8] Asn->Asp (N)	F8VQJ3	F8VQJ3_MOUSE Laminin subunit gamma-1 OS=Mus musculus GN=Lamc1 PE=2 SV=1	FALSE	1064.08	1764.16	3545.39	2120.18	591.955	2058.28	210.298	13475.5	1736.31	1421.93	3538.88	2307.05
38469	17.7795	4	472.49	1885.93	-0.00871316	-4.62007	1.13	EAQLALGNAAADATEAKNK	[18] Asn->Asp (N)	F8VQJ3	F8VQJ3_MOUSE Laminin subunit gamma-1 OS=Mus musculus GN=Lamc1 PE=2 SV=1	TRUE	1003.41	667.95	796.567	936.266	725.702	246.747	1969.81	13515.1	3440.98	2417.03	3715.79	61.0674
38469	17.7795	4	472.49	1885.93	-0.00871316	-4.62007	13.06	EAQLALGNAAADATEAKNK	[8] Asn->Asp (N)	F8VQJ3	F8VQJ3_MOUSE Laminin subunit gamma-1 OS=Mus musculus GN=Lamc1 PE=2 SV=1	TRUE	1003.41	667.95	796.567	936.266	725.702	246.747	1969.81	13515.1	3440.98	2417.03	3715.79	61.0674
987	45.9756	2	1204.57	2407.12	0.00756358	3.14218	99.2	LDPPCTNTTAPSNYLNNPYVR	[7] Asn->Asp (N)	G3X8T3	G3X8T3_MOUSE Lysosomal protective protein OS=Mus musculus GN=Ctsa PE=4 SV=1	TRUE	28027.4	136511	733364	597525	153712	457352	166402	1.29791e+06	128262	239513	734389	317063
1821	45.9967	3	803.381	2407.12	0.0095101	3.95083	28.29	LDPPCTNTTAPSNYLNNPYVR	[13] Asn->Asp (N)	G3X8T3	G3X8T3_MOUSE Lysosomal protective protein OS=Mus musculus GN=Ctsa PE=4 SV=1	TRUE	9196.04	24769.6	261076	118232	47407.7	148424	53941.8	425146	44655.8	82943.8	149739	51983.9
1821	45.9967	3	803.381	2407.12	0.0095101	3.95083	34.67	LDPPCTNTTAPSNYLNNPYVR	[7] Asn->Asp (N)	G3X8T3	G3X8T3_MOUSE Lysosomal protective protein OS=Mus musculus GN=Ctsa PE=4 SV=1	TRUE	9196.04	24769.6	261076	118232	47407.7	148424	53941.8	425146	44655.8	82943.8	149739	51983.9
9313	57.0057	3	896.074	2685.2	0.0101669	3.78627	58.88	MYVTNDTEVAENNYEALKDFFR	[1] Oxidation (M)|[13] Asn->Asp (N)	G3X8T3	G3X8T3_MOUSE Lysosomal protective protein OS=Mus musculus GN=Ctsa PE=4 SV=1	TRUE	464.419	2512.73	19933.4	21766.3	6619.95	8397.39	2376.43	166246	17178.3	5029.84	38273.5	60803.9
9313	57.0057	3	896.074	2685.2	0.0101669	3.78627	72.29	MYVTNDTEVAENNYEALKDFFR	[1] Oxidation (M)|[5] Asn->Asp (N)	G3X8T3	G3X8T3_MOUSE Lysosomal protective protein OS=Mus musculus GN=Ctsa PE=4 SV=1	TRUE	464.419	2512.73	19933.4	21766.3	6619.95	8397.39	2376.43	166246	17178.3	5029.84	38273.5	60803.9
384	32.9443	2	601.303	1200.59	0.00454854	3.7886	10.95	TEPTSNVLPNK	[6] Asn->Asp (N)|[10] Asn->Asp (N)	G3X9D6	G3X9D6_MOUSE Apolipoprotein N, isoform CRA_a OS=Mus musculus GN=Apon PE=4 SV=1	TRUE	10885.5	51880.7	56690.8	240578	63659.9	34454.8	687855	2.29956e+06	157010	30598.7	133201	50522.6
1643	28.9782	2	572.802	1143.59	0.00141776	1.23975	43.58	TQNGSLPAVTR	[3] Asn->Asp (N)	G3X9D6	G3X9D6_MOUSE Apolipoprotein N, isoform CRA_a OS=Mus musculus GN=Apon PE=4 SV=1	TRUE	54672.3	93453	15794.6	26247.2	6138.56	129355	11946.2	21304.1	6560.18	86334.3	72392.4	30632
5378	38.5455	3	900.059	2697.16	0.00857927	3.18087	53.05	ASVVNVTQHCTMESWESMNEVAR	[5] Asn->Asp (N)|[12] Oxidation (M)|[18] Oxidation (M)	G3X9D6	G3X9D6_MOUSE Apolipoprotein N, isoform CRA_a OS=Mus musculus GN=Apon PE=4 SV=1	TRUE	35769.6	NA	5150.21	85942.7	NA	39130.7	8523.52	NA	886.129	8429.24	232821	36831.4
1292	47.2452	3	637.303	1908.89	0.00751644	3.93762	16.26	DIAVFCHFTNAANSSVR	[10] Asn->Asp (N)	G5E8Q8	G5E8Q8_MOUSE MCG115189 OS=Mus musculus GN=Gpr116 PE=4 SV=1	TRUE	29437.3	47474.1	33381.7	29864.3	10881.4	53341	18384.4	373133	11712.3	75034.1	65383.9	11302.9
1292	47.2452	3	637.303	1908.89	0.00751644	3.93762	23.5	DIAVFCHFTNAANSSVR	[13] Asn->Asp (N)	G5E8Q8	G5E8Q8_MOUSE MCG115189 OS=Mus musculus GN=Gpr116 PE=4 SV=1	TRUE	29437.3	47474.1	33381.7	29864.3	10881.4	53341	18384.4	373133	11712.3	75034.1	65383.9	11302.9
2060	36.5996	4	584.803	2335.18	0.000511624	0.219094	1.64	TSSNSLVMTTTVSHNIVKPFR	[8] Oxidation (M)|[15] Asn->Asp (N)	G5E8Q8	G5E8Q8_MOUSE MCG115189 OS=Mus musculus GN=Gpr116 PE=4 SV=1	FALSE	19126.9	27770	14439.8	40978.1	9310.84	13735.9	43759	210701	107469	8826.09	85402	84118.2
2060	36.5996	4	584.803	2335.18	0.000511624	0.219094	3.76	TSSNSLVMTTTVSHNIVKPFR	[4] Asn->Asp (N)|[8] Oxidation (M)	G5E8Q8	G5E8Q8_MOUSE MCG115189 OS=Mus musculus GN=Gpr116 PE=4 SV=1	FALSE	19126.9	27770	14439.8	40978.1	9310.84	13735.9	43759	210701	107469	8826.09	85402	84118.2
2765	39.9783	3	710.693	2129.06	0.0068658	3.22482	36.95	LLQQQSNQSSQFLHSVER	[7] Asn->Asp (N)	G5E8Q8	G5E8Q8_MOUSE MCG115189 OS=Mus musculus GN=Gpr116 PE=4 SV=1	TRUE	1465.83	14319.6	7606.57	20444.6	465.582	5408.49	11138.8	228599	3396.99	9155.47	25543.6	15752.8
2769	44.4874	3	765.07	2292.19	0.010009	4.3666	49.83	LIPRENVTCQDPIIGIGDPGK	[6] Asn->Asp (N)	G5E8Q8	G5E8Q8_MOUSE MCG115189 OS=Mus musculus GN=Gpr116 PE=4 SV=1	TRUE	5722.28	16557.8	5954.55	2833.61	2182.7	30584.8	16548.1	660242	8452.06	35095.4	25879.9	8318.84
4026	47.2452	2	955.451	1908.89	0.00778615	4.07891	77.65	DIAVFCHFTNAANSSVR	[13] Asn->Asp (N)	G5E8Q8	G5E8Q8_MOUSE MCG115189 OS=Mus musculus GN=Gpr116 PE=4 SV=1	TRUE	12937.8	18128.4	8395.71	9927.08	1030.27	23700.9	7220.04	310589	6565.89	27207.3	37220.3	NA
4037	56.5834	2	836.917	1671.82	-0.00154875	-0.926386	0.02	ANEQVIQNLNHTYK	[2] Asn->Asp (N)	G5E8Q8	G5E8Q8_MOUSE MCG115189 OS=Mus musculus GN=Gpr116 PE=4 SV=1	TRUE	32782.6	39002.9	103640	19016.6	87539.3	69462.8	26021.4	134610	59077.4	9907.93	71157.5	21294.1
4037	56.5834	2	836.917	1671.82	-0.00154875	-0.926386	1.27	ANEQVIQNLNHTYK	[10] Asn->Asp (N)	G5E8Q8	G5E8Q8_MOUSE MCG115189 OS=Mus musculus GN=Gpr116 PE=4 SV=1	TRUE	32782.6	39002.9	103640	19016.6	87539.3	69462.8	26021.4	134610	59077.4	9907.93	71157.5	21294.1
10500	20.1727	2	645.82	1289.63	0.000147779	0.114591	5.63	NTSSALYRSYK	[1] Asn->Asp (N)	G5E8Q8	G5E8Q8_MOUSE MCG115189 OS=Mus musculus GN=Gpr116 PE=4 SV=1	TRUE	2678.29	1084.61	379.551	1356.66	746.686	977.802	11107.8	28450.9	6385.24	829.834	3244.06	21225
13535	43.3689	2	907.438	1812.86	0.00564558	3.11419	73.73	ENVTCQDPIIGIGDPGK	[2] Asn->Asp (N)	G5E8Q8	G5E8Q8_MOUSE MCG115189 OS=Mus musculus GN=Gpr116 PE=4 SV=1	TRUE	3688.35	1396.99	687.352	NA	1315.25	5120.31	1052.73	130901	7439.89	7201.33	11147.3	7287.76
202	45.6575	3	667.348	1999.02	0.00657801	3.29062	42.23	VGVNKNQTVTATFGYPFR	[4] Asn->Asp (N)	O09117	SYPL1_MOUSE Synaptophysin-like protein 1 OS=Mus musculus GN=Sypl1 PE=1 SV=2	FALSE	447836	801365	878389	564194	252826	842701	59763.4	1.57637e+06	195976	687967	800506	395115
202	45.6575	3	667.348	1999.02	0.00657801	3.29062	47.43	VGVNKNQTVTATFGYPFR	[6] Asn->Asp (N)	O09117	SYPL1_MOUSE Synaptophysin-like protein 1 OS=Mus musculus GN=Sypl1 PE=1 SV=2	FALSE	447836	801365	878389	564194	252826	842701	59763.4	1.57637e+06	195976	687967	800506	395115
1921	45.6895	2	1000.52	1999.02	0.00304054	1.52102	112.79	VGVNKNQTVTATFGYPFR	[6] Asn->Asp (N)	O09117	SYPL1_MOUSE Synaptophysin-like protein 1 OS=Mus musculus GN=Sypl1 PE=1 SV=2	FALSE	60156.6	114307	121287	105280	22891.7	91112.4	NA	325120	19043.3	98061.1	127075	46289.5
5657	36.8776	2	637.825	1273.64	0.00181293	1.42343	0.53	GKTEIQVNCPK	[8] Asn->Asp (N)	O09117	SYPL1_MOUSE Synaptophysin-like protein 1 OS=Mus musculus GN=Sypl1 PE=1 SV=2	FALSE	441.592	475.009	935.681	1923.88	488.228	37.7677	11674.2	136374	6957.96	1616.12	11836.6	NA
18877	54.7117	3	815.375	2443.1	-0.00685005	-2.80382	2.32	LNQASFHTPPNVSVCDVNWEK	[11] Asn->Asp (N)|[18] Asn->Asp (N)	O09117	SYPL1_MOUSE Synaptophysin-like protein 1 OS=Mus musculus GN=Sypl1 PE=1 SV=2	TRUE	589.162	602.093	70.2239	NA	599.081	NA	NA	6424.2	382.096	322.192	1278.11	250.522
502	26.4498	2	511.254	1020.49	0.00185302	1.81582	3.07	NMVLQNGTK	[2] Oxidation (M)|[6] Asn->Asp (N)	O35114	SCRB2_MOUSE Lysosome membrane protein 2 OS=Mus musculus GN=Scarb2 PE=1 SV=3	TRUE	12623	35803.9	25126.5	82099.7	15315.2	14870.9	419513	842708	76130.4	40440.5	131991	205982
897	45.1925	3	731.705	2192.09	0.00714893	3.26124	67.64	AYVFERNQSVGDPNVDLIR	[7] Asn->Asp (N)	O35114	SCRB2_MOUSE Lysosome membrane protein 2 OS=Mus musculus GN=Scarb2 PE=1 SV=3	TRUE	29111.6	174141	335777	331878	63204.9	163052	55109.2	566318	110234	92638.5	519753	171910
2404	38.1428	3	703.361	2107.06	0.00657108	3.11861	67.11	NKANIQFGENGTTISAVTNK	[10] Asn->Asp (N)	O35114	SCRB2_MOUSE Lysosome membrane protein 2 OS=Mus musculus GN=Scarb2 PE=1 SV=3	FALSE	35363.1	51555.8	41548.2	47263.8	6123.38	61927.2	650.599	68795.2	5319.14	28988.8	62242	42847.8
2434	42.2419	2	933.468	1864.92	0.00487823	2.61579	96.98	ANIQFGENGTTISAVTNK	[8] Asn->Asp (N)	O35114	SCRB2_MOUSE Lysosome membrane protein 2 OS=Mus musculus GN=Scarb2 PE=1 SV=3	FALSE	77968.2	58844.6	49974.3	69300.6	10533.4	114610	4233.48	252323	25587.4	58281.6	146847	220132
8464	45.1925	2	1097.05	2192.09	0.00792409	3.61486	20.99	AYVFERNQSVGDPNVDLIR	[7] Asn->Asp (N)	O35114	SCRB2_MOUSE Lysosome membrane protein 2 OS=Mus musculus GN=Scarb2 PE=1 SV=3	TRUE	1600.96	10923	33636.5	61018.3	710.409	10004.7	1442.08	115587	7061.58	6287.38	60906.1	24356.5
1448	45.0457	2	481.244	960.473	0.00284186	2.95883	38.92	FLYNFTR	[4] Asn->Asp (N)	O35409	FOLH1_MOUSE Glutamate carboxypeptidase 2 OS=Mus musculus GN=Folh1 PE=2 SV=2	TRUE	3972.45	22763.4	36907.3	43940.5	9811.51	25275.8	4316.98	119000	6993.32	23205	41525.8	20054.1
1458	33.8409	2	659.842	1317.67	-0.000905362	-0.687093	5.33	GNMVKNAQLAGAK	[2] Asn->Asp (N)|[3] Oxidation (M)	O35409	FOLH1_MOUSE Glutamate carboxypeptidase 2 OS=Mus musculus GN=Folh1 PE=2 SV=2	TRUE	30001.7	96447.8	2940.04	98265.4	1672.64	1407.14	68521.9	108306	26220.5	15370.1	65017.5	13103.5
1458	33.8409	2	659.842	1317.67	-0.000905362	-0.687093	12.11	GNMVKNAQLAGAK	[3] Oxidation (M)|[6] Asn->Asp (N)	O35409	FOLH1_MOUSE Glutamate carboxypeptidase 2 OS=Mus musculus GN=Folh1 PE=2 SV=2	TRUE	30001.7	96447.8	2940.04	98265.4	1672.64	1407.14	68521.9	108306	26220.5	15370.1	65017.5	13103.5
1596	34.0507	3	440.559	1318.66	0.000243938	0.18499	6.67	GNMVKNAQLAGAK	[2] Asn->Asp (N)|[3] Oxidation (M)|[6] Asn->Asp (N)	O35409	FOLH1_MOUSE Glutamate carboxypeptidase 2 OS=Mus musculus GN=Folh1 PE=2 SV=2	FALSE	8208.61	1049.92	1018.95	3859.45	315.052	1728.2	401.221	110079	82793.2	3679.83	35744.7	37597.5
2420	47.0792	3	671.015	2010.02	0.00301153	1.49826	9.38	VPYNVGPGFAGNFSTQKVK	[4] Asn->Asp (N)	O35409	FOLH1_MOUSE Glutamate carboxypeptidase 2 OS=Mus musculus GN=Folh1 PE=2 SV=2	FALSE	1170.54	23889.4	70603.1	47277.7	13561.5	39605.3	5577.67	73984.6	28115.5	34608.2	68197.7	43398.7
4797	57.7305	2	967.471	1932.93	0.00604004	3.12483	68.29	VDCTPLMYSLVYNLTK	[7] Oxidation (M)|[13] Asn->Asp (N)	O35409	FOLH1_MOUSE Glutamate carboxypeptidase 2 OS=Mus musculus GN=Folh1 PE=2 SV=2	TRUE	4660.27	21502.9	112108	94565.3	24216	28122.6	7849.49	235214	1672.1	19522.9	63490	31420.2
7774	18.5148	3	440.545	1318.61	0.000687807	0.521615	2.38	YADTIYNISMK	[7] Asn->Asp (N)	O35409	FOLH1_MOUSE Glutamate carboxypeptidase 2 OS=Mus musculus GN=Folh1 PE=2 SV=2	TRUE	583.369	1031.98	4387.72	3588.96	3011.86	2095.36	9208.25	41584	17750.2	1904.32	10197.4	5296.22
24227	58.3203	2	646.337	1290.66	0.00258155	2.00018	7.47	FNQRLQELDK	[2] Asn->Asp (N)	O35409	FOLH1_MOUSE Glutamate carboxypeptidase 2 OS=Mus musculus GN=Folh1 PE=2 SV=2	TRUE	772.866	NA	741.356	388.223	1682.61	992.54	1197.96	2909.09	10120.1	805.852	9707.27	5170.13
35346	65.051	3	860.759	2579.25	0.0116641	4.5223	18.87	YAGESFPGIYDALFDISSKVNASK	[21] Asn->Asp (N)	O35409	FOLH1_MOUSE Glutamate carboxypeptidase 2 OS=Mus musculus GN=Folh1 PE=2 SV=2	TRUE	85.4829	21.9846	NA	800.399	NA	786.215	NA	94399.5	331.945	88.9047	1336.21	140.664
633	27.5026	2	605.786	1209.56	0.00221907	1.83462	65.85	DALQNMSSSLK	[5] Asn->Asp (N)|[6] Oxidation (M)	O54990	PROM1_MOUSE Prominin-1 OS=Mus musculus GN=Prom1 PE=1 SV=1	TRUE	27858	133155	170163	267553	38743	84684.5	30665.2	753611	34600.2	32859.6	304369	137020
3684	49.7957	2	909.966	1817.92	0.00462106	2.54196	100.41	SLQDAATQLNTNLSSVR	[12] Asn->Asp (N)	O54990	PROM1_MOUSE Prominin-1 OS=Mus musculus GN=Prom1 PE=1 SV=1	TRUE	47274.5	78016.3	37471	44515.4	36972.2	108748	74.4697	157304	5194.54	19837.6	92673.1	26492.3
4211	49.7072	3	926.134	2775.38	0.00889498	3.20497	89.18	ICDSIRPSLSSLGSSLNSSQLPSVDR	[17] Asn->Asp (N)	O54990	PROM1_MOUSE Prominin-1 OS=Mus musculus GN=Prom1 PE=1 SV=1	FALSE	17933.6	27314.9	61591.6	70359.7	11689.2	76404.2	2949.73	317380	6164.78	6128.28	168722	70045.9
14813	41.1388	2	597.789	1193.56	0.00330073	2.76545	7.73	DALQNMSSSLK	[5] Asn->Asp (N)	O54990	PROM1_MOUSE Prominin-1 OS=Mus musculus GN=Prom1 PE=1 SV=1	TRUE	8146.98	10792.3	2167.64	9441.55	1394.84	9710.33	2367.8	19476.7	60.5357	481.602	4555.47	403.393
40439	64.2735	2	596.807	1191.6	0.00186025	1.56114	5.72	NTLDSISSNIK	[1] Asn->Asp (N)	O54990	PROM1_MOUSE Prominin-1 OS=Mus musculus GN=Prom1 PE=1 SV=1	FALSE	NA	NA	NA	NA	NA	NA	800.429	9270.02	267.402	132.412	820.756	6.93305
25	41.1172	3	648.989	1943.94	0.00663428	3.41281	70.94	TQLTCSLNSSGVDIVGHR	[8] Asn->Asp (N)	O55108	O55108_MOUSE Basigin (Fragment) OS=Mus musculus GN=Bsg PE=1 SV=1	TRUE	2.02391e+06	2.28268e+06	381895	844340	494687	4.19624e+06	303943	4.24948e+06	1.07387e+06	2.74838e+06	3.03132e+06	3.1316e+06
419	39.3837	3	986.794	2957.36	0.00795063	2.68843	119.39	TSDTGEEEAITNSTEANGKYVVVSTPEK	[12] Asn->Asp (N)|[17] Asn->Asp (N)	O55108	O55108_MOUSE Basigin (Fragment) OS=Mus musculus GN=Bsg PE=1 SV=1	TRUE	677608	455834	312306	4001.16	175558	2.16006e+06	78818.5	1.46288e+06	394558	1.29666e+06	1.2471e+06	989722
659	41.1172	2	972.979	1943.94	0.00561874	2.89039	122.24	TQLTCSLNSSGVDIVGHR	[8] Asn->Asp (N)	O55108	O55108_MOUSE Basigin (Fragment) OS=Mus musculus GN=Bsg PE=1 SV=1	TRUE	260984	345949	27566.6	109105	45727.4	603240	47805.2	693919	149410	302372	365510	492194
1332	41.4393	3	986.794	2957.36	0.00913916	3.09032	118.43	TSDTGEEEAITNSTEANGKYVVVSTPEK	[12] Asn->Asp (N)|[17] Asn->Asp (N)	O55108	O55108_MOUSE Basigin (Fragment) OS=Mus musculus GN=Bsg PE=1 SV=1	TRUE	107490	165931	67346.5	92074.4	42283.8	314813	8691.28	276463	28254.5	228400	289992	56347.3
2285	39.9505	3	986.796	2957.36	0.0136478	4.61489	116.52	TSDTGEEEAITNSTEANGKYVVVSTPEK	[12] Asn->Asp (N)|[17] Asn->Asp (N)	O55108	O55108_MOUSE Basigin (Fragment) OS=Mus musculus GN=Bsg PE=1 SV=1	TRUE	57963.3	118494	48317.7	58768.7	24350.1	237585	3961.18	243336	24580.7	184067	185572	66223.5
2728	30.504	3	652.286	1953.84	0.00772917	3.95591	22.44	TSDTGEEEAITNSTEANGK	[17] Asn->Asp (N)	O55108	O55108_MOUSE Basigin (Fragment) OS=Mus musculus GN=Bsg PE=1 SV=1	TRUE	39699.4	49675.5	8694.91	32564.5	6971.26	62445.9	9256.69	147794	20480.2	39987.8	53847.7	25228.5
2728	30.504	3	652.286	1953.84	0.00772917	3.95591	29.58	TSDTGEEEAITNSTEANGK	[12] Asn->Asp (N)	O55108	O55108_MOUSE Basigin (Fragment) OS=Mus musculus GN=Bsg PE=1 SV=1	TRUE	39699.4	49675.5	8694.91	32564.5	6971.26	62445.9	9256.69	147794	20480.2	39987.8	53847.7	25228.5
2958	30.2349	3	652.613	1954.82	0.0041489	2.1224	33.35	TSDTGEEEAITNSTEANGK	[12] Asn->Asp (N)|[17] Asn->Asp (N)	O55108	O55108_MOUSE Basigin (Fragment) OS=Mus musculus GN=Bsg PE=1 SV=1	TRUE	26880	29403.8	1432.48	955.508	1514.53	36686.7	NA	181993	36265.8	26410.7	44286.8	26555.7
3948	26.4498	2	459.252	916.489	0.00297104	3.24178	5.51	LVQEVNSK	[6] Asn->Asp (N)	O55108	O55108_MOUSE Basigin (Fragment) OS=Mus musculus GN=Bsg PE=1 SV=1	TRUE	86.4452	4615.1	3174.34	4802.28	1560.99	1674.98	5747.55	21716.3	9259.48	1386.62	9457.89	9469.65
5581	52.6799	3	1037.5	3109.47	0.0106202	3.41545	14.03	SQLTISNLDVNVDPGTYVCNATNAQGTTR	[20] Asn->Asp (N)	O55108	O55108_MOUSE Basigin (Fragment) OS=Mus musculus GN=Bsg PE=1 SV=1	TRUE	74959.7	25273.4	4836.73	15691.5	16095.4	124691	4074.95	39563	7844.93	50690.4	55062.6	97347.1
273	41.1978	2	687.818	1373.62	0.00440501	3.20687	75.22	AFMNSSFTIDPK	[3] Oxidation (M)|[4] Asn->Asp (N)	O88792	JAM1_MOUSE Junctional adhesion molecule A OS=Mus musculus GN=F11r PE=1 SV=2	TRUE	95594.3	160302	148427	173198	64083.7	171730	94160.7	4.67293e+06	62135.9	175847	302129	156897
6409	60.5421	2	1139.59	2277.16	0.00682018	2.99505	82.24	LLNTTDVYLLPSLNPDGFER	[3] Asn->Asp (N)	O89001	CBPD_MOUSE Carboxypeptidase D OS=Mus musculus GN=Cpd PE=1 SV=2	TRUE	11502.8	40598.2	108088	88710.8	26404.4	78926	666.402	148832	8760.32	19562.8	141819	42235.7
7777	22.7905	3	477.888	1430.64	-0.00310322	-2.1691	2.87	LVGNMHGDETVSR	[4] Asn->Asp (N)|[5] Oxidation (M)	O89001	CBPD_MOUSE Carboxypeptidase D OS=Mus musculus GN=Cpd PE=1 SV=2	TRUE	799.967	931.298	1150.26	771.766	1116.24	649.754	1870.54	63295.2	9904.92	2743.66	6273.16	2425.18
18035	57.0668	3	964.489	2890.44	-0.00538179	-1.86192	2.08	GILNATLSVAEINHPVTTYKAGDYWR	[4] Asn->Asp (N)|[13] Asn->Asp (N)	O89001	CBPD_MOUSE Carboxypeptidase D OS=Mus musculus GN=Cpd PE=1 SV=2	TRUE	15757.8	80267.6	31282.1	67328.2	27709.9	4186.55	327.162	5048.45	2889.76	372.021	15518.1	2491.02
132	53.0735	2	987.947	1973.88	-0.00419952	-2.12754	1.04	NNSESFLHLYMYEVAR	[1] Asn->Asp (N)|[2] Asn->Asp (N)	O89020	AFAM_MOUSE Afamin OS=Mus musculus GN=Afm PE=1 SV=2	FALSE	195305	1.69269e+06	4.32959e+06	4.73446e+06	2.3961e+06	1.85325e+06	1.5188e+06	4.35492e+06	2.38236e+06	1.04978e+06	6.4241e+06	1.41688e+06
358	22.1185	3	502.24	1503.7	0.00176066	1.17089	49.27	HVEDKFNETTQR	[7] Asn->Asp (N)	O89020	AFAM_MOUSE Afamin OS=Mus musculus GN=Afm PE=1 SV=2	TRUE	140559	261877	11696.6	179832	3009.11	53076.3	54885.8	1.33933e+06	21737.3	117773	239953	21599.5
8489	22.1185	2	752.856	1503.7	0.00109147	0.725858	74.41	HVEDKFNETTQR	[7] Asn->Asp (N)	O89020	AFAM_MOUSE Afamin OS=Mus musculus GN=Afm PE=1 SV=2	TRUE	3701.66	19089.7	98.1836	7062.76	571.049	1299.02	2691.1	108167	1336.53	2860.7	10794.1	358.504
13963	44.5634	2	517.743	1033.47	-0.00361849	-3.50129	0.63	EACIINANK	[6] Asn->Asp (N)|[8] Asn->Asp (N)	O89020	AFAM_MOUSE Afamin OS=Mus musculus GN=Afm PE=1 SV=2	FALSE	NA	368.278	2812.25	NA	126.091	1045.57	7166.1	17082.3	NA	NA	2532.48	6685.29
85	49.8833	2	845.447	1688.88	0.00542545	3.21247	103.3	YTGNASALLILPDQGR	[4] Asn->Asp (N)	P07759	SPA3K_MOUSE Serine protease inhibitor A3K OS=Mus musculus GN=Serpina3k PE=1 SV=2	TRUE	1.86142e+06	5.46714e+06	713731	6.01117e+06	122667	1.01963e+06	561017	1.72657e+06	1.6875e+06	2.73957e+06	3.26169e+06	1.10859e+06
215	45.0457	2	927.952	1853.89	0.00580835	3.13307	115.14	NLINDYVSNQTQGMIK	[9] Asn->Asp (N)|[14] Oxidation (M)	P07759	SPA3K_MOUSE Serine protease inhibitor A3K OS=Mus musculus GN=Serpina3k PE=1 SV=2	FALSE	2.03568e+06	2.74054e+06	257326	3.96135e+06	67944.4	728845	832703	1.89209e+06	1.36594e+06	1.55621e+06	3.09514e+06	1.0377e+06
990	49.8833	3	563.967	1688.88	0.00493219	2.9204	43.87	YTGNASALLILPDQGR	[4] Asn->Asp (N)	P07759	SPA3K_MOUSE Serine protease inhibitor A3K OS=Mus musculus GN=Serpina3k PE=1 SV=2	TRUE	98714	306067	39119.9	327088	4792.48	49883.6	33872.2	118823	128980	205330	147386	40898.3
1288	45.0457	3	618.97	1853.89	0.00483319	2.60706	20.17	NLINDYVSNQTQGMIK	[4] Asn->Asp (N)|[14] Oxidation (M)	P07759	SPA3K_MOUSE Serine protease inhibitor A3K OS=Mus musculus GN=Serpina3k PE=1 SV=2	FALSE	210630	321751	25913.6	271036	740.039	98645.6	100062	294536	247845	211829	77181	17567.5
1288	45.0457	3	618.97	1853.89	0.00483319	2.60706	42.05	NLINDYVSNQTQGMIK	[1] Asn->Asp (N)|[14] Oxidation (M)	P07759	SPA3K_MOUSE Serine protease inhibitor A3K OS=Mus musculus GN=Serpina3k PE=1 SV=2	FALSE	210630	321751	25913.6	271036	740.039	98645.6	100062	294536	247845	211829	77181	17567.5
1288	45.0457	3	618.97	1853.89	0.00483319	2.60706	50.92	NLINDYVSNQTQGMIK	[9] Asn->Asp (N)|[14] Oxidation (M)	P07759	SPA3K_MOUSE Serine protease inhibitor A3K OS=Mus musculus GN=Serpina3k PE=1 SV=2	FALSE	210630	321751	25913.6	271036	740.039	98645.6	100062	294536	247845	211829	77181	17567.5
2609	50.3856	2	919.954	1837.89	0.00473209	2.57474	81.81	NLINDYVSNQTQGMIK	[9] Asn->Asp (N)	P07759	SPA3K_MOUSE Serine protease inhibitor A3K OS=Mus musculus GN=Serpina3k PE=1 SV=2	TRUE	414132	134371	NA	66130.4	464.345	43610.6	8432.14	5756.18	45787.5	22442.6	62459.4	11999.8
3067	40.1843	2	928.444	1854.87	0.00590273	3.18229	91.56	NLINDYVSNQTQGMIK	[4] Asn->Asp (N)|[9] Asn->Asp (N)|[14] Oxidation (M)	P07759	SPA3K_MOUSE Serine protease inhibitor A3K OS=Mus musculus GN=Serpina3k PE=1 SV=2	TRUE	85558.3	78750.1	3909.27	123238	NA	18073.5	26278.2	83204.5	56317.4	50053.6	113065	40888.4
6394	46.9083	2	928.443	1854.87	0.00491961	2.65227	78.86	NLINDYVSNQTQGMIK	[4] Asn->Asp (N)|[9] Asn->Asp (N)|[14] Oxidation (M)	P07759	SPA3K_MOUSE Serine protease inhibitor A3K OS=Mus musculus GN=Serpina3k PE=1 SV=2	TRUE	51539	71278.2	3634.49	87389.6	602.278	3252.72	22458.8	35522.1	23533.3	24910.5	46731.5	24399.6
22424	64.6825	3	980.483	2938.43	0.00460307	1.56651	73.71	NLINDYVSNQTQGMIKELISELDER	[9] Asn->Asp (N)|[14] Oxidation (M)	P07759	SPA3K_MOUSE Serine protease inhibitor A3K OS=Mus musculus GN=Serpina3k PE=1 SV=2	TRUE	77910.6	71842.3	9243.38	176750	3221.07	50892.6	321.352	2322.18	487.979	60.3716	6633.78	1.09354
30	27.8422	3	613.94	1838.8	0.00488564	2.65698	56.95	KDTCAQECSHFNLTK	[12] Asn->Asp (N)	P09055	ITB1_MOUSE Integrin beta-1 OS=Mus musculus GN=Itgb1 PE=1 SV=1	TRUE	788949	1.42602e+06	644229	1.72225e+06	283393	1.32259e+06	553581	1.20568e+07	782869	1.11133e+06	2.6846e+06	1.56165e+06
41	31.9356	3	571.242	1710.7	0.00506639	2.96159	35.48	DTCAQECSHFNLTK	[11] Asn->Asp (N)	P09055	ITB1_MOUSE Integrin beta-1 OS=Mus musculus GN=Itgb1 PE=1 SV=1	TRUE	337229	755540	445940	885834	168473	815211	279129	8.53875e+06	418415	655758	1.582e+06	683560
165	35.0096	3	730.66	2188.96	0.00749503	3.42403	83.1	LRNPCTSEQNCTSPFSYK	[10] Asn->Asp (N)	P09055	ITB1_MOUSE Integrin beta-1 OS=Mus musculus GN=Itgb1 PE=1 SV=1	TRUE	230201	607732	414729	716747	127323	874645	313460	6.03597e+06	347483	590090	1.23672e+06	846224
247	31.9035	2	856.358	1710.7	0.00455468	2.66247	79.82	DTCAQECSHFNLTK	[11] Asn->Asp (N)	P09055	ITB1_MOUSE Integrin beta-1 OS=Mus musculus GN=Itgb1 PE=1 SV=1	TRUE	114949	330344	96286.5	397303	42013.8	178127	122506	5.27244e+06	189154	165219	468047	245551
697	35.6127	2	960.893	1919.77	0.0057561	2.99833	112.2	NPCTSEQNCTSPFSYK	[8] Asn->Asp (N)	P09055	ITB1_MOUSE Integrin beta-1 OS=Mus musculus GN=Itgb1 PE=1 SV=1	TRUE	111332	148444	140760	236641	48289.9	359187	232495	2.21496e+06	165396	229313	508574	577198
707	27.8422	4	460.707	1838.8	0.00493001	2.68111	26.94	KDTCAQECSHFNLTK	[12] Asn->Asp (N)	P09055	ITB1_MOUSE Integrin beta-1 OS=Mus musculus GN=Itgb1 PE=1 SV=1	TRUE	5018.6	213865	11370.4	116410	3881.68	22154.4	8658.25	984375	36895.5	10737.4	90088.1	15097
1253	29.508	3	883.677	2648.01	0.00708543	2.67576	94.59	KENSSEICSNNGECVCGQCVCR	[3] Asn->Asp (N)|[11] Asn->Asp (N)	P09055	ITB1_MOUSE Integrin beta-1 OS=Mus musculus GN=Itgb1 PE=1 SV=1	FALSE	100158	103409	32651.8	149119	17636.3	223201	36111.6	1.9133e+06	86074.5	138619	339817	202763
1762	23.5023	3	552.538	1654.59	0.000908562	0.549115	52.43	CHEGNGTFECGACR	[5] Asn->Asp (N)	P09055	ITB1_MOUSE Integrin beta-1 OS=Mus musculus GN=Itgb1 PE=1 SV=1	TRUE	18016.1	13946.4	6514.46	15016.2	788.341	20053	3957.91	273783	2767.69	7866.43	19738.6	19934.8
1881	28.0612	2	403.217	804.42	0.00389693	4.84442	4.98	CLKANAK	[5] Asn->Asp (N)	P09055	ITB1_MOUSE Integrin beta-1 OS=Mus musculus GN=Itgb1 PE=1 SV=1	TRUE	13423.7	146168	6144.07	29864.3	6870.36	9100.75	11573.6	30819.8	39306.9	8090.73	18882.9	14418.7
1967	34.978	2	1095.49	2188.96	0.00690966	3.15661	118.17	LRNPCTSEQNCTSPFSYK	[10] Asn->Asp (N)	P09055	ITB1_MOUSE Integrin beta-1 OS=Mus musculus GN=Itgb1 PE=1 SV=1	TRUE	10970.4	70415.1	23358.2	105859	3298.78	97450.9	48113.4	1.06845e+06	56032.6	39452.6	130300	79275.7
2227	27.8422	2	920.406	1838.8	0.00409202	2.22538	94.14	KDTCAQECSHFNLTK	[12] Asn->Asp (N)	P09055	ITB1_MOUSE Integrin beta-1 OS=Mus musculus GN=Itgb1 PE=1 SV=1	TRUE	12257.9	85975.1	6544.52	92930.5	2571.43	19596.9	15769.5	731936	17532.4	15399.7	71998.6	35673
2280	28.5256	3	883.349	2647.03	0.00633828	2.3945	90.68	KENSSEICSNNGECVCGQCVCR	[3] Asn->Asp (N)	P09055	ITB1_MOUSE Integrin beta-1 OS=Mus musculus GN=Itgb1 PE=1 SV=1	TRUE	59294.8	85386.4	19831	86745.3	6817.46	137129	18816.3	701676	43191	91964	172525	93704.7
3816	61.2421	3	561.929	1682.77	0.00467169	2.77621	2.02	MNAKWDTGENPIYK	[1] Oxidation (M)|[2] Asn->Asp (N)	P09055	ITB1_MOUSE Integrin beta-1 OS=Mus musculus GN=Itgb1 PE=1 SV=1	FALSE	1120.14	7105.57	4738.36	46042.3	7475.97	1990.77	10197.7	37731.5	25149.5	18763.4	46599.7	9004.28
3844	25.6314	3	613.939	1838.8	0.00263642	1.43378	11.47	KDTCAQECSHFNLTK	[12] Asn->Asp (N)	P09055	ITB1_MOUSE Integrin beta-1 OS=Mus musculus GN=Itgb1 PE=1 SV=1	TRUE	1935.02	14491.7	2172.67	4947.45	761.797	2886.76	2102.94	195531	16037.9	4128.65	3462.06	2969.95
4796	35.3434	3	728.324	2181.95	0.00944158	4.32715	53.74	DTCAQECSHFNLTKVESR	[11] Asn->Asp (N)	P09055	ITB1_MOUSE Integrin beta-1 OS=Mus musculus GN=Itgb1 PE=1 SV=1	TRUE	1661.09	11645.4	17651.4	11329	5252.5	12598.2	450.229	34597.7	391.248	9347.88	23065.4	375.914
8527	36.4783	2	720.335	1438.66	0.00145714	1.01285	9.89	SLGTDLMNEMRR	[8] Asn->Asp (N)|[10] Oxidation (M)	P09055	ITB1_MOUSE Integrin beta-1 OS=Mus musculus GN=Itgb1 PE=1 SV=1	TRUE	9414.75	14650.2	798.499	1099.91	379.016	7225.62	3477.55	61822.3	993.827	12666.7	12068.7	287.23
10566	37.0335	3	730.989	2189.95	0.00976153	4.45745	56.42	LRNPCTSEQNCTSPFSYK	[3] Asn->Asp (N)|[10] Asn->Asp (N)	P09055	ITB1_MOUSE Integrin beta-1 OS=Mus musculus GN=Itgb1 PE=1 SV=1	TRUE	228.339	2148.98	924.393	2769.85	NA	2074.35	NA	110994	NA	857.363	1722.61	1376.53
11213	24.5496	4	460.706	1838.8	0.00410227	2.23096	8.69	KDTCAQECSHFNLTK	[12] Asn->Asp (N)	P09055	ITB1_MOUSE Integrin beta-1 OS=Mus musculus GN=Itgb1 PE=1 SV=1	TRUE	118.455	3418.99	773.502	1212.87	145.198	273.57	404.065	41007.7	116.034	627.426	2009.76	866.082
12108	35.5506	3	640.932	1919.77	0.00648162	3.37625	8.28	NPCTSEQNCTSPFSYK	[1] Asn->Asp (N)	P09055	ITB1_MOUSE Integrin beta-1 OS=Mus musculus GN=Itgb1 PE=1 SV=1	TRUE	NA	4082.82	NA	NA	NA	5679.33	1903.56	75500.9	2583.83	NA	NA	324.974
16649	24.582	3	613.939	1838.79	0.00139076	0.756342	1.95	KDTCAQECSHFNLTK	[12] Asn->Asp (N)	P09055	ITB1_MOUSE Integrin beta-1 OS=Mus musculus GN=Itgb1 PE=1 SV=1	TRUE	212.52	3083.35	NA	NA	7.25866	95.3743	NA	52457	225.321	492.129	449.354	1116.04
1333	53.1965	4	914.676	3654.67	0.0127895	3.49952	46.36	AIPHPDFNMSLLNEHTPQPEDDYSNDLMLLR	[9] Oxidation (M)|[13] Asn->Asp (N)|[28] Oxidation (M)	P15947	KLK1_MOUSE Kallikrein-1 OS=Mus musculus GN=Klk1 PE=1 SV=3	TRUE	17096.8	183074	170001	243316	39096.5	218216	1753.43	507699	81160.1	234121	558834	110020
1333	53.1965	4	914.676	3654.67	0.0127895	3.49952	51.76	AIPHPDFNMSLLNEHTPQPEDDYSNDLMLLR	[8] Asn->Asp (N)|[9] Oxidation (M)|[28] Oxidation (M)	P15947	KLK1_MOUSE Kallikrein-1 OS=Mus musculus GN=Klk1 PE=1 SV=3	TRUE	17096.8	183074	170001	243316	39096.5	218216	1753.43	507699	81160.1	234121	558834	110020
39346	58.1054	2	512.743	1023.47	0.0013487	1.31777	2.02	IVGGFNCEK	[6] Asn->Asp (N)	P15947	KLK1_MOUSE Kallikrein-1 OS=Mus musculus GN=Klk1 PE=1 SV=3	TRUE	NA	NA	NA	250.85	471.848	NA	NA	445.104	791.747	228.105	528.058	NA
872	31.7795	2	683.848	1365.68	0.0032836	2.40438	81.07	YLNETQQLTQK	[3] Asn->Asp (N)	P28665	MUG1_MOUSE Murinoglobulin-1 OS=Mus musculus GN=Mug1 PE=1 SV=3	FALSE	66779.5	656124	28855.8	354830	8432.33	14561.4	11120.7	69246	33622.6	118373	126605	6099.66
1223	38.6518	3	680.687	2039.04	-0.00913437	-4.47973	1.86	EGNTWLTAFVLKSFAQAR	[3] Asn->Asp (N)	P28665	MUG1_MOUSE Murinoglobulin-1 OS=Mus musculus GN=Mug1 PE=1 SV=3	FALSE	5557.45	42442.8	47736.9	95386.3	30478.8	51859	28300.3	662175	55991.3	32681.9	115922	60981.5
2502	24.8402	2	466.746	931.478	0.00182389	1.95807	2.71	ELNYKHK	[3] Asn->Asp (N)	P28665	MUG1_MOUSE Murinoglobulin-1 OS=Mus musculus GN=Mug1 PE=1 SV=3	TRUE	6057.33	47867.7	3543.37	64477.6	1102.32	1497.06	48780.4	23652.6	5120.08	7283.14	41810.7	3328.16
3683	65.5985	3	804.071	2409.19	0.00256008	1.06263	1.78	TENGLKQMSFSLAAEPIQGPYK	[3] Asn->Asp (N)	P28665	MUG1_MOUSE Murinoglobulin-1 OS=Mus musculus GN=Mug1 PE=1 SV=3	TRUE	181316	105199	45661.8	281733	21845.4	59814.4	42590.4	48927.5	17166.5	22641.9	237185	14332.7
4761	55.9327	2	1004.96	2007.91	-0.002521	-1.25553	0.89	VPNAMSVNDEVLSVTACGK	[3] Asn->Asp (N)|[5] Oxidation (M)|[8] Asn->Asp (N)	P28665	MUG1_MOUSE Murinoglobulin-1 OS=Mus musculus GN=Mug1 PE=1 SV=3	TRUE	1468.21	30666.2	130639	55383.7	42356.2	17081.4	8197.99	82208.4	23482.1	16870	124460	31233
6810	22.7619	2	498.227	994.439	0.00338739	3.40634	8.54	FQVENSNR	[5] Asn->Asp (N)|[7] Asn->Asp (N)	P28665	MUG1_MOUSE Murinoglobulin-1 OS=Mus musculus GN=Mug1 PE=1 SV=3	TRUE	3133.06	6845.43	9349.8	13264.8	4061.06	5536.56	1714.37	10360.1	4150.79	1377.35	8380.31	23891.5
9805	33.6245	2	843.922	1685.83	0.00433974	2.57425	47.3	TIEQERNASFVYTK	[7] Asn->Asp (N)	P28665	MUG1_MOUSE Murinoglobulin-1 OS=Mus musculus GN=Mug1 PE=1 SV=3	TRUE	10187.8	89526	586.683	16416.7	4.07287	1196.42	77.5735	NA	828.67	13580.7	5638.92	168.357
14003	56.5511	4	825.399	3297.57	0.015865	4.81115	2.05	NTQNLLHMPYGCGEQNMVLFAPNIYVLK	[8] Oxidation (M)|[16] Asn->Asp (N)|[17] Oxidation (M)|[23] Asn->Asp (N)	P28665	MUG1_MOUSE Murinoglobulin-1 OS=Mus musculus GN=Mug1 PE=1 SV=3	TRUE	3482.84	3960.42	14926.4	15662.7	4429.78	4115.48	316.155	44809.7	20766.6	2955.52	49548.3	2734
24	38.2494	4	568.99	2271.93	0.00755482	3.3253	33.22	MYNCTATHTLLDHCDFEK	[1] Oxidation (M)|[3] Asn->Asp (N)	P28825	MEP1A_MOUSE Meprin A subunit alpha OS=Mus musculus GN=Mep1a PE=1 SV=4	FALSE	330765	3.7104e+06	1.35965e+06	4.56064e+06	824725	3.1006e+06	1.26673e+06	1.25126e+07	1.31306e+06	901174	4.12482e+06	1.27683e+06
28	38.2494	3	758.318	2271.93	0.00778544	3.4268	55.13	MYNCTATHTLLDHCDFEK	[1] Oxidation (M)|[3] Asn->Asp (N)	P28825	MEP1A_MOUSE Meprin A subunit alpha OS=Mus musculus GN=Mep1a PE=1 SV=4	FALSE	611126	3.91563e+06	1.98311e+06	6.49213e+06	1.37223e+06	3.73418e+06	1.82664e+06	1.67929e+07	1.65315e+06	1.55866e+06	6.67467e+06	2.68592e+06
49	57.3008	2	828.382	1654.75	0.0054283	3.28045	94.99	GAGYFMFFNTSLGAR	[6] Oxidation (M)|[9] Asn->Asp (N)	P28825	MEP1A_MOUSE Meprin A subunit alpha OS=Mus musculus GN=Mep1a PE=1 SV=4	TRUE	821495	3.42601e+06	3.92189e+06	4.90668e+06	1.58048e+06	5.60764e+06	796556	1.21446e+07	1.28479e+06	1.19154e+06	6.25767e+06	3.475e+06
176	32.505	3	560.962	1679.86	0.00438304	2.60917	59.8	DLTHLNRTEVPASAR	[6] Asn->Asp (N)	P28825	MEP1A_MOUSE Meprin A subunit alpha OS=Mus musculus GN=Mep1a PE=1 SV=4	TRUE	44584.1	326453	147527	642936	85566.9	281092	145462	2.6596e+06	165650	111611	595668	147603
197	26.7588	2	435.229	868.443	0.00231404	2.66459	45.5	DLTHLNR	[6] Asn->Asp (N)	P28825	MEP1A_MOUSE Meprin A subunit alpha OS=Mus musculus GN=Mep1a PE=1 SV=4	TRUE	56133.9	186329	50846	421434	34443.1	212079	184050	1.79747e+06	344784	70879.9	348603	1.33525e+06
649	32.505	4	420.973	1679.86	0.00499862	2.97562	25.06	DLTHLNRTEVPASAR	[6] Asn->Asp (N)	P28825	MEP1A_MOUSE Meprin A subunit alpha OS=Mus musculus GN=Mep1a PE=1 SV=4	TRUE	3344.63	79005	18158.6	111895	8170	29309.1	16818.6	593385	37736.4	7501.38	82892.1	11547.8
1388	38.2494	2	1136.97	2271.93	0.00617869	2.71958	96.98	MYNCTATHTLLDHCDFEK	[1] Oxidation (M)|[3] Asn->Asp (N)	P28825	MEP1A_MOUSE Meprin A subunit alpha OS=Mus musculus GN=Mep1a PE=1 SV=4	FALSE	6215.75	253193	47639.8	545843	28916.3	223372	117860	1.63723e+06	109931	34807.9	299097	67869.6
1959	25.9428	3	589.272	1764.79	0.00333016	1.887	50.73	HLLNGSDHDTDVGEQK	[4] Asn->Asp (N)	P28825	MEP1A_MOUSE Meprin A subunit alpha OS=Mus musculus GN=Mep1a PE=1 SV=4	FALSE	11774.9	57737.2	13458.1	74655.1	5463.04	45366.5	4769.34	162614	17506	19919.8	59267.4	69201.9
2263	40.1249	4	564.991	2255.94	0.00679567	3.01236	33.27	MYNCTATHTLLDHCDFEK	[3] Asn->Asp (N)	P28825	MEP1A_MOUSE Meprin A subunit alpha OS=Mus musculus GN=Mep1a PE=1 SV=4	FALSE	31940.7	63557	15206	55488.5	3130.4	92226.2	29260.7	386592	10530.2	4566.02	48776.8	20450.8
3566	36.4189	3	758.317	2271.93	0.00676899	2.97941	36.33	MYNCTATHTLLDHCDFEK	[1] Oxidation (M)|[3] Asn->Asp (N)	P28825	MEP1A_MOUSE Meprin A subunit alpha OS=Mus musculus GN=Mep1a PE=1 SV=4	FALSE	8711.47	38855.3	23312.3	77873.6	15811.7	37128.3	13409.4	251118	18281.1	16972.7	86415.8	32390.5
3593	32.505	2	840.939	1679.86	0.00373918	2.22589	45.87	DLTHLNRTEVPASAR	[6] Asn->Asp (N)	P28825	MEP1A_MOUSE Meprin A subunit alpha OS=Mus musculus GN=Mep1a PE=1 SV=4	TRUE	262.231	22263.4	2527.86	55432	1030.36	6795.27	8742.9	302190	17631.9	2369.27	24878.1	2819.02
3867	40.154	3	752.986	2255.94	0.00680581	3.01685	64.03	MYNCTATHTLLDHCDFEK	[3] Asn->Asp (N)	P28825	MEP1A_MOUSE Meprin A subunit alpha OS=Mus musculus GN=Mep1a PE=1 SV=4	FALSE	36296.6	59536.4	10921	62442.4	4326.25	78167.4	34458.8	340804	11820.3	3314.06	58409	28594.5
5658	29.0739	2	552.792	1103.57	-0.000771764	-0.699333	5.88	NESIPTITTK	[1] Asn->Asp (N)	P28825	MEP1A_MOUSE Meprin A subunit alpha OS=Mus musculus GN=Mep1a PE=1 SV=4	TRUE	1475.31	4523.92	4590.85	9300.48	4491.85	2670.95	6028.75	41617.9	12826	3340.91	12618.9	13621.1
8565	52.591	2	630.347	1258.68	0.00342273	2.71931	36.24	NISQILENTVK	[1] Asn->Asp (N)	P28825	MEP1A_MOUSE Meprin A subunit alpha OS=Mus musculus GN=Mep1a PE=1 SV=4	TRUE	746.237	29013.4	880.372	14712.3	278.917	11053.2	NA	25136.9	440.453	2356.95	2409.08	11466.8
9260	49.0619	4	809.399	3233.57	0.00682898	2.11191	37.84	MSLTLMFTTSKNQTSSAINGSVIWDRPSK	[1] Oxidation (M)|[6] Oxidation (M)|[12] Asn->Asp (N)|[19] Asn->Asp (N)	P28825	MEP1A_MOUSE Meprin A subunit alpha OS=Mus musculus GN=Mep1a PE=1 SV=4	TRUE	3689.45	1048.42	32090.3	20866.7	2466.38	78033.9	NA	7420.99	1555.99	2249.27	25170.4	581.807
9774	60.488	2	820.384	1638.75	0.00279299	1.70434	87.68	GAGYFMFFNTSLGAR	[9] Asn->Asp (N)	P28825	MEP1A_MOUSE Meprin A subunit alpha OS=Mus musculus GN=Mep1a PE=1 SV=4	TRUE	93174.3	32216.2	3340.31	9397.59	8832.8	87088.1	NA	15669.8	NA	NA	3880.68	1540.55
11456	41.8983	3	654.659	1960.95	0.0053543	2.73046	22.76	NQTSSAINGSVIWDRPSK	[1] Asn->Asp (N)|[8] Asn->Asp (N)	P28825	MEP1A_MOUSE Meprin A subunit alpha OS=Mus musculus GN=Mep1a PE=1 SV=4	TRUE	8251.91	762.764	2016.83	7509.46	NA	62935.5	NA	NA	408.733	3080.29	5712.64	NA
12238	59.0468	3	861.419	2581.24	0.00848627	3.28769	64.14	GAGYFMFFNTSLGARGEAALLESR	[6] Oxidation (M)|[9] Asn->Asp (N)	P28825	MEP1A_MOUSE Meprin A subunit alpha OS=Mus musculus GN=Mep1a PE=1 SV=4	TRUE	696.204	50164	5183.58	75248.3	1528.28	2190.67	613.635	12069.3	2966.29	1287.25	2196.5	420.144
13203	61.1337	3	702.042	2103.1	0.00444856	2.11524	21.6	GDSLIIFVDFKDLTHLNR	[17] Asn->Asp (N)	P28825	MEP1A_MOUSE Meprin A subunit alpha OS=Mus musculus GN=Mep1a PE=1 SV=4	TRUE	3879.08	4156.39	2082.06	32842.9	1928.68	21661.6	241.273	1364.18	NA	106.538	122.215	NA
13324	57.2081	3	552.591	1654.75	0.00590484	3.56843	20.11	GAGYFMFFNTSLGAR	[6] Oxidation (M)|[9] Asn->Asp (N)	P28825	MEP1A_MOUSE Meprin A subunit alpha OS=Mus musculus GN=Mep1a PE=1 SV=4	TRUE	NA	1279.23	2000.38	2403.12	NA	3326.91	252.162	41169.5	7608.54	4496.33	NA	NA
377	28.0612	2	596.292	1190.57	0.00241981	2.03248	52.17	RNWTETEVR	[2] Asn->Asp (N)	P31428	DPEP1_MOUSE Dipeptidase 1 OS=Mus musculus GN=Dpep1 PE=1 SV=2	FALSE	360963	4132.85	79626	314373	25981.5	599636	74621.5	33624.5	26880.5	61929.3	586549	309466
1209	57.349	3	1000.79	2999.34	0.00910559	3.03588	62.28	MCQLYPETFMCVTNSSDILQAFRR	[1] Oxidation (M)|[10] Oxidation (M)|[14] Asn->Asp (N)	P31428	DPEP1_MOUSE Dipeptidase 1 OS=Mus musculus GN=Dpep1 PE=1 SV=2	FALSE	212690	753742	2.86439e+06	1.17103e+06	742602	761832	69597.2	1.27958e+06	46300.5	161901	1.37164e+06	167315
1729	60.7026	3	948.753	2843.24	0.00833974	2.93319	42.06	MCQLYPETFMCVTNSSDILQAFR	[1] Oxidation (M)|[10] Oxidation (M)|[14] Asn->Asp (N)	P31428	DPEP1_MOUSE Dipeptidase 1 OS=Mus musculus GN=Dpep1 PE=1 SV=2	TRUE	154403	241011	920125	437971	285924	531290	154381	818985	84435.7	69429.6	552804	589780
2753	60.5263	2	1422.62	2843.23	0.00698324	2.4561	107.6	MCQLYPETFMCVTNSSDILQAFR	[1] Oxidation (M)|[10] Oxidation (M)|[14] Asn->Asp (N)	P31428	DPEP1_MOUSE Dipeptidase 1 OS=Mus musculus GN=Dpep1 PE=1 SV=2	TRUE	159411	278037	933440	808899	270467	492469	170797	1.00064e+06	61463.5	51731.2	693183	740785
13303	60.6571	3	995.454	2983.34	0.00623367	2.0895	48.22	MCQLYPETFMCVTNSSDILQAFRR	[1] Oxidation (M)|[14] Asn->Asp (N)	P31428	DPEP1_MOUSE Dipeptidase 1 OS=Mus musculus GN=Dpep1 PE=1 SV=2	TRUE	66824.7	30589.8	42947.9	12049	31436	59522.1	575.095	7922.69	1683.84	1167.93	14341.1	666.795
100	43.7795	3	680.039	2037.1	0.00695772	3.41552	65.07	KLHINYNNLTESVGPLPK	[7] Asn->Asp (N)	P51885	LUM_MOUSE Lumican OS=Mus musculus GN=Lum PE=1 SV=2	TRUE	282666	912167	868980	660477	263511	725061	107035	3.12025e+06	373876	2.24627e+06	1.24226e+06	214838
100	43.7795	3	680.039	2037.1	0.00695772	3.41552	65.71	KLHINYNNLTESVGPLPK	[5] Asn->Asp (N)	P51885	LUM_MOUSE Lumican OS=Mus musculus GN=Lum PE=1 SV=2	TRUE	282666	912167	868980	660477	263511	725061	107035	3.12025e+06	373876	2.24627e+06	1.24226e+06	214838
100	43.7795	3	680.039	2037.1	0.00695772	3.41552	79.07	KLHINYNNLTESVGPLPK	[8] Asn->Asp (N)	P51885	LUM_MOUSE Lumican OS=Mus musculus GN=Lum PE=1 SV=2	TRUE	282666	912167	868980	660477	263511	725061	107035	3.12025e+06	373876	2.24627e+06	1.24226e+06	214838
103	47.1436	3	637.341	1909	0.00698023	3.6565	46.35	LHINYNNLTESVGPLPK	[7] Asn->Asp (N)	P51885	LUM_MOUSE Lumican OS=Mus musculus GN=Lum PE=1 SV=2	FALSE	263584	572715	667678	443765	161657	635430	96227.2	1.46223e+06	395400	1.50163e+06	833733	210203
103	47.1436	3	637.341	1909	0.00698023	3.6565	56.12	LHINYNNLTESVGPLPK	[6] Asn->Asp (N)	P51885	LUM_MOUSE Lumican OS=Mus musculus GN=Lum PE=1 SV=2	FALSE	263584	572715	667678	443765	161657	635430	96227.2	1.46223e+06	395400	1.50163e+06	833733	210203
103	47.1436	3	637.341	1909	0.00698023	3.6565	62.47	LHINYNNLTESVGPLPK	[4] Asn->Asp (N)	P51885	LUM_MOUSE Lumican OS=Mus musculus GN=Lum PE=1 SV=2	FALSE	263584	572715	667678	443765	161657	635430	96227.2	1.46223e+06	395400	1.50163e+06	833733	210203
175	43.7795	4	510.281	2037.1	0.00645047	3.16651	42.11	KLHINYNNLTESVGPLPK	[8] Asn->Asp (N)	P51885	LUM_MOUSE Lumican OS=Mus musculus GN=Lum PE=1 SV=2	TRUE	113339	444860	431388	294601	99061.9	387808	41332.7	1.38932e+06	180699	1.10683e+06	576655	89173.9
175	43.7795	4	510.281	2037.1	0.00645047	3.16651	43.65	KLHINYNNLTESVGPLPK	[7] Asn->Asp (N)	P51885	LUM_MOUSE Lumican OS=Mus musculus GN=Lum PE=1 SV=2	TRUE	113339	444860	431388	294601	99061.9	387808	41332.7	1.38932e+06	180699	1.10683e+06	576655	89173.9
175	43.7795	4	510.281	2037.1	0.00645047	3.16651	44.79	KLHINYNNLTESVGPLPK	[5] Asn->Asp (N)	P51885	LUM_MOUSE Lumican OS=Mus musculus GN=Lum PE=1 SV=2	TRUE	113339	444860	431388	294601	99061.9	387808	41332.7	1.38932e+06	180699	1.10683e+06	576655	89173.9
592	34.829	3	425.556	1273.65	-0.00597505	-4.69127	4.63	SLQDLQLTNNK	[10] Asn->Asp (N)	P51885	LUM_MOUSE Lumican OS=Mus musculus GN=Lum PE=1 SV=2	FALSE	30504.3	108876	16247.6	21876.2	46120.9	244218	10517.6	18473.1	11853.4	60278.8	42547.5	10687.3
793	47.1436	2	955.507	1909	0.00580167	3.03912	102.37	LHINYNNLTESVGPLPK	[7] Asn->Asp (N)	P51885	LUM_MOUSE Lumican OS=Mus musculus GN=Lum PE=1 SV=2	FALSE	75796.6	158726	165358	145359	33681	148256	21218	517309	102004	387113	242344	60320
1600	43.7795	2	1019.56	2037.1	0.00610939	2.99908	116.08	KLHINYNNLTESVGPLPK	[8] Asn->Asp (N)	P51885	LUM_MOUSE Lumican OS=Mus musculus GN=Lum PE=1 SV=2	TRUE	30639.5	125233	106255	103817	14740.9	86697.5	8422.96	605811	58172.5	281906	140147	16620
1956	42.1789	3	680.367	2038.08	0.00594948	2.91917	56.99	KLHINYNNLTESVGPLPK	[5] Asn->Asp (N)|[7] Asn->Asp (N)	P51885	LUM_MOUSE Lumican OS=Mus musculus GN=Lum PE=1 SV=2	TRUE	16285.8	51706.9	35327.6	43161.4	9124.17	37038.2	1293.51	190636	13759.5	109144	58942.2	16045.9
1956	42.1789	3	680.367	2038.08	0.00594948	2.91917	68.73	KLHINYNNLTESVGPLPK	[5] Asn->Asp (N)|[8] Asn->Asp (N)	P51885	LUM_MOUSE Lumican OS=Mus musculus GN=Lum PE=1 SV=2	TRUE	16285.8	51706.9	35327.6	43161.4	9124.17	37038.2	1293.51	190636	13759.5	109144	58942.2	16045.9
1956	42.1789	3	680.367	2038.08	0.00594948	2.91917	74.3	KLHINYNNLTESVGPLPK	[7] Asn->Asp (N)|[8] Asn->Asp (N)	P51885	LUM_MOUSE Lumican OS=Mus musculus GN=Lum PE=1 SV=2	TRUE	16285.8	51706.9	35327.6	43161.4	9124.17	37038.2	1293.51	190636	13759.5	109144	58942.2	16045.9
2852	42.1789	4	510.527	2038.08	0.00617435	3.0295	0.98	KLHINYNNLTESVGPLPK	[5] Asn->Asp (N)|[7] Asn->Asp (N)	P51885	LUM_MOUSE Lumican OS=Mus musculus GN=Lum PE=1 SV=2	TRUE	5051.03	28668.8	19074.9	24978.9	7066.88	27120.9	6084.09	111735	30169.3	58466.3	39308.2	9592.83
2852	42.1789	4	510.527	2038.08	0.00617435	3.0295	9.37	KLHINYNNLTESVGPLPK	[7] Asn->Asp (N)|[8] Asn->Asp (N)	P51885	LUM_MOUSE Lumican OS=Mus musculus GN=Lum PE=1 SV=2	TRUE	5051.03	28668.8	19074.9	24978.9	7066.88	27120.9	6084.09	111735	30169.3	58466.3	39308.2	9592.83
2852	42.1789	4	510.527	2038.08	0.00617435	3.0295	43.22	KLHINYNNLTESVGPLPK	[5] Asn->Asp (N)|[8] Asn->Asp (N)	P51885	LUM_MOUSE Lumican OS=Mus musculus GN=Lum PE=1 SV=2	TRUE	5051.03	28668.8	19074.9	24978.9	7066.88	27120.9	6084.09	111735	30169.3	58466.3	39308.2	9592.83
3734	63.5945	3	871.78	2612.32	0.00577387	2.21025	62.66	AFENVTDLQWLILDHNLLENSK	[4] Asn->Asp (N)	P51885	LUM_MOUSE Lumican OS=Mus musculus GN=Lum PE=1 SV=2	FALSE	135283	285.561	168096	77902.3	30944.1	492894	241.303	1070.1	2898.82	NA	1511.1	6154.02
5169	45.9756	3	680.367	2038.08	0.00534397	2.62207	25.66	KLHINYNNLTESVGPLPK	[5] Asn->Asp (N)|[7] Asn->Asp (N)	P51885	LUM_MOUSE Lumican OS=Mus musculus GN=Lum PE=1 SV=2	TRUE	12955.9	45487.6	21066.4	15144.3	3749	30734.7	1036.7	78221.4	4007.53	34015.5	19475.4	3935.49
5169	45.9756	3	680.367	2038.08	0.00534397	2.62207	34.02	KLHINYNNLTESVGPLPK	[7] Asn->Asp (N)|[8] Asn->Asp (N)	P51885	LUM_MOUSE Lumican OS=Mus musculus GN=Lum PE=1 SV=2	TRUE	12955.9	45487.6	21066.4	15144.3	3749	30734.7	1036.7	78221.4	4007.53	34015.5	19475.4	3935.49
6484	47.9672	3	637.669	1909.99	0.00774923	4.05723	6.15	LHINYNNLTESVGPLPK	[4] Asn->Asp (N)|[6] Asn->Asp (N)	P51885	LUM_MOUSE Lumican OS=Mus musculus GN=Lum PE=1 SV=2	FALSE	3804.75	7857.46	12466.5	19864.8	1858.15	5786.56	695.215	32144.5	4127.25	721.49	17741.2	2438.8
6484	47.9672	3	637.669	1909.99	0.00774923	4.05723	17.8	LHINYNNLTESVGPLPK	[4] Asn->Asp (N)|[7] Asn->Asp (N)	P51885	LUM_MOUSE Lumican OS=Mus musculus GN=Lum PE=1 SV=2	FALSE	3804.75	7857.46	12466.5	19864.8	1858.15	5786.56	695.215	32144.5	4127.25	721.49	17741.2	2438.8
8073	28.0295	2	638.326	1274.64	0.00199207	1.56286	10.1	SLQDLQLTNNK	[9] Asn->Asp (N)|[10] Asn->Asp (N)	P51885	LUM_MOUSE Lumican OS=Mus musculus GN=Lum PE=1 SV=2	FALSE	385.709	4090.1	52.3568	4431.49	NA	NA	11369.3	1384.36	3842.76	3519.58	39238.1	NA
9596	45.9756	4	510.528	2038.08	0.00752798	3.69368	7.33	KLHINYNNLTESVGPLPK	[5] Asn->Asp (N)|[8] Asn->Asp (N)	P51885	LUM_MOUSE Lumican OS=Mus musculus GN=Lum PE=1 SV=2	TRUE	2216.09	9100.36	3150.97	2023.18	208.457	6187.82	NA	22012.9	794.106	11885.6	4289.44	204.795
11544	64.2313	3	871.781	2612.32	0.00957882	3.6668	61.25	AFENVTDLQWLILDHNLLENSK	[4] Asn->Asp (N)	P51885	LUM_MOUSE Lumican OS=Mus musculus GN=Lum PE=1 SV=2	FALSE	1222.34	795.172	9930.52	490.417	911.367	46076.1	395.471	2044.17	199.691	3980.32	219591	318.439
21359	69.7341	3	807.769	2420.28	0.0101247	4.18329	42.76	LGSFDGLVNLTFIYLQHNQLK	[9] Asn->Asp (N)	P51885	LUM_MOUSE Lumican OS=Mus musculus GN=Lum PE=1 SV=2	TRUE	20.7789	NA	NA	337.792	NA	133.215	NA	149305	115.744	NA	33955.7	210.059
35246	68.4282	3	807.767	2420.28	0.00511998	2.11545	42.56	LGSFDGLVNLTFIYLQHNQLK	[18] Asn->Asp (N)	P51885	LUM_MOUSE Lumican OS=Mus musculus GN=Lum PE=1 SV=2	TRUE	26959.2	6907.62	18841.9	18623.7	6090.37	48214.4	NA	406.624	3.43803	NA	213.956	151.064
35246	68.4282	3	807.767	2420.28	0.00511998	2.11545	61.09	LGSFDGLVNLTFIYLQHNQLK	[9] Asn->Asp (N)	P51885	LUM_MOUSE Lumican OS=Mus musculus GN=Lum PE=1 SV=2	TRUE	26959.2	6907.62	18841.9	18623.7	6090.37	48214.4	NA	406.624	3.43803	NA	213.956	151.064
343	41.6703	2	922.453	1842.89	0.00575521	3.12294	132.4	LENLSSTESGYTATLTR	[3] Asn->Asp (N)	P70699	LYAG_MOUSE Lysosomal alpha-glucosidase OS=Mus musculus GN=Gaa PE=1 SV=2	TRUE	36714.1	180065	472359	522560	122555	387118	205674	1.69039e+06	273957	381787	754857	478396
2120	24.0716	4	552.999	2207.97	0.0102025	4.62077	9.12	RDFTFNQDSFADFPDMVR	[6] Asn->Asp (N)	P70699	LYAG_MOUSE Lysosomal alpha-glucosidase OS=Mus musculus GN=Gaa PE=1 SV=2	FALSE	5913.71	15559.7	7680.17	18512.8	1529.04	47187.6	5846.36	610954	16571.4	24161.5	73541.3	17167.4
238	24.3958	2	423.733	845.451	0.00178483	2.1111	55.87	ANATIEVK	[2] Asn->Asp (N)	P97300	NPTN_MOUSE Neuroplastin OS=Mus musculus GN=Nptn PE=1 SV=3	FALSE	209872	303382	181303	361889	16337.1	333168	56561.4	1.84912e+06	60942.7	304200	476198	630641
1538	48.014	3	759.696	2276.07	0.00655097	2.87821	4.77	ENGVFEEISNSSGRFFITNK	[2] Asn->Asp (N)|[10] Asn->Asp (N)	P97300	NPTN_MOUSE Neuroplastin OS=Mus musculus GN=Nptn PE=1 SV=3	TRUE	49672.1	26169.5	162428	104031	86753	176472	97831.5	184342	129659	70816.1	379130	64926.5
1538	48.014	3	759.696	2276.07	0.00655097	2.87821	12.94	ENGVFEEISNSSGRFFITNK	[2] Asn->Asp (N)|[19] Asn->Asp (N)	P97300	NPTN_MOUSE Neuroplastin OS=Mus musculus GN=Nptn PE=1 SV=3	TRUE	49672.1	26169.5	162428	104031	86753	176472	97831.5	184342	129659	70816.1	379130	64926.5
3590	24.8722	2	545.3	1088.58	0.00188204	1.72889	56.14	NGVELTATRK	[1] Asn->Asp (N)	P97300	NPTN_MOUSE Neuroplastin OS=Mus musculus GN=Nptn PE=1 SV=3	TRUE	153.699	49571.4	396.887	14969.6	1027.88	339.813	1193.15	7985.67	3811.59	21665.4	681.241	1265.87
4542	41.4672	2	763.344	1524.67	0.00470779	3.08775	59.18	ENGVFEEISNSSGR	[10] Asn->Asp (N)	P97300	NPTN_MOUSE Neuroplastin OS=Mus musculus GN=Nptn PE=1 SV=3	TRUE	4447.47	5964.68	5628.88	6713.63	897.83	18350.6	534.412	66274.4	12210.3	18258	25209.2	57895.5
5016	38.3679	3	552.258	1653.75	0.00525135	3.17542	27.9	KENGVFEEISNSSGR	[3] Asn->Asp (N)|[11] Asn->Asp (N)	P97300	NPTN_MOUSE Neuroplastin OS=Mus musculus GN=Nptn PE=1 SV=3	TRUE	6869.17	4244.87	1389.29	8648.69	706.717	16002.5	3224.77	32597.6	11390.3	8131.25	22010	40838.1
5584	35.4028	2	580.763	1159.51	0.000764016	0.658912	1.91	TNSTNNHKDK	[2] Asn->Asp (N)|[6] Asn->Asp (N)	P97300	NPTN_MOUSE Neuroplastin OS=Mus musculus GN=Nptn PE=1 SV=3	FALSE	223.886	1366.22	3821.92	5632.43	3775.23	2590.06	3450.78	10084.9	26643	6974.51	11682.7	8646.33
5708	59.2058	3	1035.5	3103.47	0.00880493	2.83713	52.37	ESLLPVTLQCNLTSSSHTLMYSYWTR	[11] Asn->Asp (N)|[20] Oxidation (M)	P97300	NPTN_MOUSE Neuroplastin OS=Mus musculus GN=Nptn PE=1 SV=3	TRUE	59997	1031.13	160624	101291	27545.9	322734	283.626	16947	2455.41	8225.99	333442	85562.2
11145	50.4714	2	806.375	1610.74	-0.000196036	-0.121706	1.52	NASNMEYRINKPR	[1] Asn->Asp (N)|[4] Asn->Asp (N)|[5] Oxidation (M)|[10] Asn->Asp (N)	P97300	NPTN_MOUSE Neuroplastin OS=Mus musculus GN=Nptn PE=1 SV=3	FALSE	1403.94	15276.6	32413	14285.3	16246.2	20664.1	541.829	21568	11311	6895.64	32644	938.484
11826	36.796	2	501.205	1000.4	0.00330319	3.30189	0.34	NASNMEYR	[4] Asn->Asp (N)|[5] Oxidation (M)	P97300	NPTN_MOUSE Neuroplastin OS=Mus musculus GN=Nptn PE=1 SV=3	TRUE	121.092	383.963	3631.8	1166.94	4337.24	3439.8	3272.61	8228.1	19484.9	2857.17	9476.69	3109.66
138	51.8985	2	553.305	1104.6	0.00370879	3.35761	8.32	GIANLSNFIR	[7] Asn->Asp (N)	P97797	SHPS1_MOUSE Tyrosine-protein phosphatase non-receptor type substrate 1 OS=Mus musculus GN=Sirpa PE=1 SV=1	FALSE	49959.6	233140	473421	498085	112120	254517	72164.8	606551	166821	380607	653869	493818
138	51.8985	2	553.305	1104.6	0.00370879	3.35761	68.85	GIANLSNFIR	[4] Asn->Asp (N)	P97797	SHPS1_MOUSE Tyrosine-protein phosphatase non-receptor type substrate 1 OS=Mus musculus GN=Sirpa PE=1 SV=1	FALSE	49959.6	233140	473421	498085	112120	254517	72164.8	606551	166821	380607	653869	493818
500	32.4529	3	469.904	1406.69	0.00372911	2.65099	10.68	GIPDQKVNFTCK	[8] Asn->Asp (N)	P97797	SHPS1_MOUSE Tyrosine-protein phosphatase non-receptor type substrate 1 OS=Mus musculus GN=Sirpa PE=1 SV=1	FALSE	31999.3	148818	183295	185111	36190.6	116378	15425.9	531565	41364.2	139192	347724	74541.5
1057	30.0464	2	990.962	1979.91	0.00545707	2.75623	113.18	VTQQSPTSMNQVNLTCR	[9] Oxidation (M)|[13] Asn->Asp (N)	P97797	SHPS1_MOUSE Tyrosine-protein phosphatase non-receptor type substrate 1 OS=Mus musculus GN=Sirpa PE=1 SV=1	FALSE	20455.7	106749	166031	237856	34365.4	125788	21316.7	921584	86904.2	155679	519557	336018
1360	39.3637	2	909.419	1816.82	0.00542231	2.98451	108.32	ISNVTPEDAGTYYCVK	[3] Asn->Asp (N)	P97797	SHPS1_MOUSE Tyrosine-protein phosphatase non-receptor type substrate 1 OS=Mus musculus GN=Sirpa PE=1 SV=1	FALSE	115292	126050	91795.7	1534.66	1645	277035	32383.6	194808	37986.2	149426	150494	153351
2009	32.4529	2	704.352	1406.69	0.00372551	2.64843	58.58	GIPDQKVNFTCK	[8] Asn->Asp (N)	P97797	SHPS1_MOUSE Tyrosine-protein phosphatase non-receptor type substrate 1 OS=Mus musculus GN=Sirpa PE=1 SV=1	FALSE	13265.9	73368.4	47683.1	86693.9	8009.95	31638.9	2902.96	377722	16951.1	40659.9	121077	28569.9
2205	30.0464	3	660.977	1979.91	0.00632993	3.19709	50.83	VTQQSPTSMNQVNLTCR	[9] Oxidation (M)|[10] Asn->Asp (N)	P97797	SHPS1_MOUSE Tyrosine-protein phosphatase non-receptor type substrate 1 OS=Mus musculus GN=Sirpa PE=1 SV=1	FALSE	5796.64	38385.9	71212.6	43283.6	5272.23	35413.4	3366.65	217320	19747.4	44853.5	95126.5	35730.4
2205	30.0464	3	660.977	1979.91	0.00632993	3.19709	62.31	VTQQSPTSMNQVNLTCR	[9] Oxidation (M)|[13] Asn->Asp (N)	P97797	SHPS1_MOUSE Tyrosine-protein phosphatase non-receptor type substrate 1 OS=Mus musculus GN=Sirpa PE=1 SV=1	FALSE	5796.64	38385.9	71212.6	43283.6	5272.23	35413.4	3366.65	217320	19747.4	44853.5	95126.5	35730.4
3994	42.6786	4	771.88	3083.49	0.0106428	3.45156	52.67	DGQELHHLETTVNPSGKNVSYNISSTVR	[18] Asn->Asp (N)|[22] Asn->Asp (N)	P97797	SHPS1_MOUSE Tyrosine-protein phosphatase non-receptor type substrate 1 OS=Mus musculus GN=Sirpa PE=1 SV=1	TRUE	6940.83	24373.8	23215.8	24128.9	1476.74	27403.9	NA	32557.3	4997.98	30047.2	45529.9	41144.6
4565	53.5937	4	867.66	3466.61	0.0116705	3.36654	23.59	NTDGTYNYTSLFLVNSSAHREDVVFTCQVK	[7] Asn->Asp (N)|[15] Asn->Asp (N)	P97797	SHPS1_MOUSE Tyrosine-protein phosphatase non-receptor type substrate 1 OS=Mus musculus GN=Sirpa PE=1 SV=1	FALSE	9188.36	20920.7	104305	38904.7	32930.7	127750	437.157	57601.7	2867.41	13774.3	194990	14147.5
8463	66.0212	2	1234.12	2466.22	0.0101205	4.10367	1.68	NVSYNISSTVRVVLNSMDVHSK	[1] Asn->Asp (N)|[5] Asn->Asp (N)|[17] Oxidation (M)	P97797	SHPS1_MOUSE Tyrosine-protein phosphatase non-receptor type substrate 1 OS=Mus musculus GN=Sirpa PE=1 SV=1	FALSE	134307	157398	80359.3	849255	74333.9	45850.7	69421.5	12795	14161.3	18413.6	8942.59	32318.9
20964	64.4548	2	1300.7	2599.38	0.0037546	1.44442	27.89	SVSVAAGDSTVLNCTLTSLLPVGPIK	[13] Asn->Asp (N)	P97797	SHPS1_MOUSE Tyrosine-protein phosphatase non-receptor type substrate 1 OS=Mus musculus GN=Sirpa PE=1 SV=1	TRUE	NA	43197	34956.4	NA	26127.1	127983	NA	NA	NA	NA	1923.81	10740.9
32379	65.149	2	1300.7	2599.38	0.00429194	1.65114	24.86	SVSVAAGDSTVLNCTLTSLLPVGPIK	[13] Asn->Asp (N)	P97797	SHPS1_MOUSE Tyrosine-protein phosphatase non-receptor type substrate 1 OS=Mus musculus GN=Sirpa PE=1 SV=1	TRUE	227.427	NA	NA	NA	NA	NA	NA	74.9833	NA	NA	72362.9	36.5785
1972	34.4294	4	595.543	2378.14	0.00666011	2.80056	7.58	EYPPNKNCIWQLVAPTQYR	[5] Asn->Asp (N)|[7] Asn->Asp (N)	P98063	BMP1_MOUSE Bone morphogenetic protein 1 OS=Mus musculus GN=Bmp1 PE=1 SV=2	FALSE	18329.5	89493.1	22213.7	80210.2	12446.2	29821.9	1275.33	56643	14427.4	51419.8	107214	25584.6
2662	27.5952	3	582.278	1743.81	-0.000164387	-0.0942689	6.58	AAGNSSALGGQGTSGQPQR	[4] Asn->Asp (N)	P98063	BMP1_MOUSE Bone morphogenetic protein 1 OS=Mus musculus GN=Bmp1 PE=1 SV=2	TRUE	1199.95	44417.3	15202.7	15104.3	8379.59	8221.78	4536.34	176597	74547.8	105216	37819.7	14236.1
3918	47.999	2	501.258	1000.5	-0.000886372	-0.885927	6.04	AGFAVNFFK	[6] Asn->Asp (N)	P98063	BMP1_MOUSE Bone morphogenetic protein 1 OS=Mus musculus GN=Bmp1 PE=1 SV=2	TRUE	250.706	NA	NA	3216.78	NA	1053.96	266.134	156627	4436.88	NA	2036.95	NA
16506	23.1523	2	872.915	1743.82	0.00173162	0.993009	87.24	AAGNSSALGGQGTSGQPQR	[4] Asn->Asp (N)	P98063	BMP1_MOUSE Bone morphogenetic protein 1 OS=Mus musculus GN=Bmp1 PE=1 SV=2	FALSE	12525.5	4601.41	7366.5	9253.85	842.101	27170.1	169.957	17106.1	2436.29	5364.29	22529.7	17688.1
1556	37.4382	2	1145.46	2288.9	0.0062459	2.72878	83.61	EDSCQLNYSEGPCLGMQER	[7] Asn->Asp (N)|[16] Oxidation (M)	Q07456	AMBP_MOUSE Protein AMBP OS=Mus musculus GN=Ambp PE=1 SV=2	TRUE	46398.9	72721	100018	104113	22298.8	346743	12544.2	649207	38062.9	111280	335450	132926
3217	34.5726	3	806.674	2417	0.00675401	2.79438	73.37	KEDSCQLNYSEGPCLGMQER	[8] Asn->Asp (N)|[17] Oxidation (M)	Q07456	AMBP_MOUSE Protein AMBP OS=Mus musculus GN=Ambp PE=1 SV=2	TRUE	18053.1	42283.1	41204.5	38393.5	5308.21	128952	3739.39	175907	10779	46737.7	114331	39969.1
18	39.831	2	682.846	1363.68	0.0046624	3.419	96.18	ALGYENATQALGR	[6] Asn->Asp (N)	Q07797	LG3BP_MOUSE Galectin-3-binding protein OS=Mus musculus GN=Lgals3bp PE=1 SV=1	TRUE	139059	321365	279462	353157	78480	587866	513443	9.80515e+06	794086	1.85306e+06	3.41004e+06	1.48737e+06
463	35.1632	3	469.91	1406.71	0.00457922	3.25528	40.04	GLNLTEDTYKPR	[3] Asn->Asp (N)	Q07797	LG3BP_MOUSE Galectin-3-binding protein OS=Mus musculus GN=Lgals3bp PE=1 SV=1	TRUE	5052.61	11332.3	7991.1	14248.1	815.759	19268.6	10967.2	823108	32518.3	83927.9	129938	71682.5
569	38.1428	2	704.362	1406.71	0.00491621	3.49484	6.64	GLNLTEDTYKPR	[3] Asn->Asp (N)	Q07797	LG3BP_MOUSE Galectin-3-binding protein OS=Mus musculus GN=Lgals3bp PE=1 SV=1	TRUE	3189.59	7470.46	10559.5	69577.8	9682.34	17584.2	184296	1.39806e+06	155011	47710.1	117469	49850.9
1777	35.1632	2	704.362	1406.71	0.00505174	3.59119	85.68	GLNLTEDTYKPR	[3] Asn->Asp (N)	Q07797	LG3BP_MOUSE Galectin-3-binding protein OS=Mus musculus GN=Lgals3bp PE=1 SV=1	TRUE	1144.71	3698.11	2853.03	7945.22	1416.57	8967.23	17833.7	421305	42535.1	23821.5	55365.2	35372.6
1860	35.3156	3	566.963	1697.87	0.00597697	3.52029	59.5	YKGLNLTEDTYKPR	[5] Asn->Asp (N)	Q07797	LG3BP_MOUSE Galectin-3-binding protein OS=Mus musculus GN=Lgals3bp PE=1 SV=1	TRUE	1447.21	8636.97	17884.5	18258	3631.69	14247.2	7528.38	271948	57699.8	43176	111839	32439.1
2072	34.2746	2	658.343	1314.67	0.00405745	3.08629	57.85	APIPTALDTNSSK	[10] Asn->Asp (N)	Q07797	LG3BP_MOUSE Galectin-3-binding protein OS=Mus musculus GN=Lgals3bp PE=1 SV=1	TRUE	1748.19	5986.17	4749.91	3892.2	656.537	19207.7	5410.96	431409	15149	47302	59498.6	37539.3
5848	35.3434	4	425.475	1697.87	0.00755182	4.44784	5.13	YKGLNLTEDTYKPR	[5] Asn->Asp (N)	Q07797	LG3BP_MOUSE Galectin-3-binding protein OS=Mus musculus GN=Lgals3bp PE=1 SV=1	TRUE	NA	NA	NA	NA	10.5121	1518.41	NA	74611.4	727.174	2031.65	5624.93	105.614
6184	51.8039	2	886.453	1770.89	0.00585075	3.30386	93.71	VVIRPFYLTNSTDMV	[10] Asn->Asp (N)|[14] Oxidation (M)	Q07797	LG3BP_MOUSE Galectin-3-binding protein OS=Mus musculus GN=Lgals3bp PE=1 SV=1	TRUE	483.231	2660.61	5071.15	2654.31	4693.88	3796.43	4561.12	178182	1200.27	15441.1	28966.6	9418.14
17910	55.6724	3	1010.17	3027.48	0.0129255	4.26942	58.11	APIPTALDTNSSKTPSLFPCASGAFSSFR	[10] Asn->Asp (N)	Q07797	LG3BP_MOUSE Galectin-3-binding protein OS=Mus musculus GN=Lgals3bp PE=1 SV=1	TRUE	NA	1284.95	1257.74	NA	332.423	712.744	NA	104034	913.943	14038.5	17908.4	812.858
4143	37.2174	2	769.395	1536.78	-0.00256896	-1.67165	79.32	IKLDNYSTQELGR	[5] Asn->Asp (N)	Q0VEE0	Q0VEE0_MOUSE 5' nucleotidase, ecto OS=Mus musculus GN=Nt5e PE=2 SV=1	TRUE	901.05	8032.22	10085.3	10763.1	1509.6	10318.5	1914.87	96262.5	1062.47	2195.8	9230.26	NA
5019	30.3953	2	502.294	1002.57	-0.00222571	-2.21999	14.02	FPILSANIK	[7] Asn->Asp (N)	Q0VEE0	Q0VEE0_MOUSE 5' nucleotidase, ecto OS=Mus musculus GN=Nt5e PE=2 SV=1	TRUE	14.6459	275.764	2997.12	6489.94	2333.01	1359.76	905.651	34037.4	20199.7	1787.19	15799.2	137.378
6177	60.7026	3	751.716	2252.13	0.00872398	3.87368	67.19	EKTNNISILLSDLEFSDTGR	[5] Asn->Asp (N)	Q1MXF9	Q1MXF9_MOUSE Sodium channel beta4 subunit OS=Mus musculus GN=Scn4b PE=2 SV=1	TRUE	361.697	9686.1	57192.5	50944.1	10316.5	33168.1	282.809	39299.2	2688.53	3722.88	51051.8	20963.2
18022	29.3217	2	622.764	1243.51	0.00360354	2.89788	25.6	WSYNNSETSR	[5] Asn->Asp (N)	Q1MXF9	Q1MXF9_MOUSE Sodium channel beta4 subunit OS=Mus musculus GN=Scn4b PE=2 SV=1	TRUE	NA	NA	734.963	1074.15	NA	1672.15	NA	2766.51	NA	735.006	10157	11834.1
19268	62.8056	2	1025.04	2048.07	-0.000622102	-0.303751	0.14	DLNNSATIFLQVVDKLEK	[3] Asn->Asp (N)|[4] Asn->Asp (N)	Q1MXF9	Q1MXF9_MOUSE Sodium channel beta4 subunit OS=Mus musculus GN=Scn4b PE=2 SV=1	TRUE	48.0574	NA	NA	NA	1045.98	1637.34	NA	69588.4	NA	24.012	61572.8	210.893
246	28.6805	3	430.563	1288.67	0.00363767	2.82282	40.53	GNTTAIDKEIAR	[2] Asn->Asp (N)	Q3LFS5	Q3LFS5_MOUSE Putative uncharacterized protein CEACAM1a-4C1 OS=Mus musculus GN=Ceacam1 PE=2 SV=1	FALSE	51510.4	203959	106837	235942	30600.1	138801	25746.6	475945	113287	149850	253382	207149
364	34.1101	2	647.329	1292.64	0.00365115	2.82457	56.44	MTLSQNNSILR	[1] Oxidation (M)|[7] Asn->Asp (N)	Q3LFS5	Q3LFS5_MOUSE Putative uncharacterized protein CEACAM1a-4C1 OS=Mus musculus GN=Ceacam1 PE=2 SV=1	FALSE	68249.6	290035	246840	305270	49261.6	314226	32794.9	648212	117359	346994	392320	432983
364	34.1101	2	647.329	1292.64	0.00365115	2.82457	69.83	MTLSQNNSILR	[1] Oxidation (M)|[6] Asn->Asp (N)	Q3LFS5	Q3LFS5_MOUSE Putative uncharacterized protein CEACAM1a-4C1 OS=Mus musculus GN=Ceacam1 PE=2 SV=1	FALSE	68249.6	290035	246840	305270	49261.6	314226	32794.9	648212	117359	346994	392320	432983
583	28.6805	2	645.34	1288.66	0.00269347	2.09013	78.28	GNTTAIDKEIAR	[2] Asn->Asp (N)	Q3LFS5	Q3LFS5_MOUSE Putative uncharacterized protein CEACAM1a-4C1 OS=Mus musculus GN=Ceacam1 PE=2 SV=1	FALSE	35890.7	160931	51121.3	178953	13319.6	77271.4	19203.4	385192	85563.9	89417.8	140949	163423
1046	36.5996	2	953.926	1905.84	0.0054646	2.8673	106.19	FVPNSNMNFTGQAYSGR	[7] Oxidation (M)|[8] Asn->Asp (N)	Q3LFS5	Q3LFS5_MOUSE Putative uncharacterized protein CEACAM1a-4C1 OS=Mus musculus GN=Ceacam1 PE=2 SV=1	FALSE	78485	310875	348201	456200	102519	364311	53608.4	1.03153e+06	169409	499171	554283	472416
1894	49.2473	3	775.72	2324.14	0.00697107	2.99943	64.22	TLTLLNVTRNDTGPYVCETR	[6] Asn->Asp (N)|[10] Asn->Asp (N)	Q3LFS5	Q3LFS5_MOUSE Putative uncharacterized protein CEACAM1a-4C1 OS=Mus musculus GN=Ceacam1 PE=2 SV=1	TRUE	72650.9	119912	23292.2	27992.5	15777.4	255951	38.3027	54510.9	6509.07	155959	45381.5	15189.7
2153	57.369	2	1011.01	2020	0.00587417	2.90802	106.48	EIIYSNGSLLFQMITMK	[6] Asn->Asp (N)|[13] Oxidation (M)|[16] Oxidation (M)	Q3LFS5	Q3LFS5_MOUSE Putative uncharacterized protein CEACAM1a-4C1 OS=Mus musculus GN=Ceacam1 PE=2 SV=1	FALSE	12063.5	182605	427285	399789	120733	221146	30883.3	602210	48928.9	96969.1	421892	321253
2180	57.349	3	674.339	2020	0.00615944	3.04924	27.57	EIIYSNGSLLFQMITMK	[6] Asn->Asp (N)|[13] Oxidation (M)|[16] Oxidation (M)	Q3LFS5	Q3LFS5_MOUSE Putative uncharacterized protein CEACAM1a-4C1 OS=Mus musculus GN=Ceacam1 PE=2 SV=1	FALSE	20989.2	106864	289181	206433	75918.1	145600	23503.8	332256	44628.6	79448.5	262751	154157
3522	28.9239	2	459.257	916.499	0.000758328	0.827419	7.89	LKLSEGNR	[7] Asn->Asp (N)	Q3LFS5	Q3LFS5_MOUSE Putative uncharacterized protein CEACAM1a-4C1 OS=Mus musculus GN=Ceacam1 PE=2 SV=1	FALSE	2453.44	23781.6	37204.2	53535.3	10074.5	24384.8	6650.99	30494.3	9533.41	5280.63	13443.5	11191.7
4696	37.7682	2	954.418	1906.82	0.00606313	3.17971	35.74	FVPNSNMNFTGQAYSGR	[4] Asn->Asp (N)|[6] Asn->Asp (N)|[7] Oxidation (M)	Q3LFS5	Q3LFS5_MOUSE Putative uncharacterized protein CEACAM1a-4C1 OS=Mus musculus GN=Ceacam1 PE=2 SV=1	FALSE	5205.3	25925.3	35940.8	40100.1	8804.04	34468	451.19	140953	9588.19	58102.8	62458.1	71903.1
4937	46.5237	2	516.31	1030.6	0.00274388	2.6624	25.63	TLTLLNVTR	[6] Asn->Asp (N)	Q3LFS5	Q3LFS5_MOUSE Putative uncharacterized protein CEACAM1a-4C1 OS=Mus musculus GN=Ceacam1 PE=2 SV=1	TRUE	15807.4	11818	1418.94	2082.02	1278.99	20934	663.242	9761.68	1434.94	19972.7	6433.84	6319.37
29678	38.9644	2	639.331	1276.65	0.00226834	1.77679	6.1	MTLSQNNSILR	[7] Asn->Asp (N)	Q3LFS5	Q3LFS5_MOUSE Putative uncharacterized protein CEACAM1a-4C1 OS=Mus musculus GN=Ceacam1 PE=2 SV=1	FALSE	2487.49	NA	1082.92	NA	NA	8404.97	NA	NA	NA	1129.63	NA	2332.36
639	39.5629	2	629.85	1257.69	0.00360574	2.86698	37.11	LLNLTSPEATAK	[3] Asn->Asp (N)	Q3T9U8	Q3T9U8_MOUSE Putative uncharacterized protein OS=Mus musculus GN=Entpd2 PE=2 SV=1	TRUE	10444.5	10612.6	50116.1	895.361	9143.65	19556.9	36808.9	1.39048e+06	16972.2	48201.4	10621.2	19958.1
126	44.3926	2	870.93	1739.84	0.00477839	2.74645	126.56	VISNNCTSYGVLDIGK	[5] Asn->Asp (N)	Q3TA14	Q3TA14_MOUSE Putative uncharacterized protein OS=Mus musculus GN=Cd36 PE=2 SV=1	TRUE	519965	1.84191e+06	4.52139e+06	2.49972e+06	844756	2.34392e+06	711740	3.20161e+06	344977	408077	1.57389e+06	918453
824	45.4217	2	871.422	1740.83	0.0051051	2.93258	116.23	VISNNCTSYGVLDIGK	[4] Asn->Asp (N)|[5] Asn->Asp (N)	Q3TA14	Q3TA14_MOUSE Putative uncharacterized protein OS=Mus musculus GN=Cd36 PE=2 SV=1	TRUE	75368.1	258665	664849	373802	139507	286108	100363	650068	74402.7	65939	251818	229125
1325	24.1343	2	562.286	1122.56	0.00104186	0.928116	60.08	VFNGKDNISK	[3] Asn->Asp (N)|[7] Asn->Asp (N)	Q3TA14	Q3TA14_MOUSE Putative uncharacterized protein OS=Mus musculus GN=Cd36 PE=2 SV=1	TRUE	13088.3	83153.9	60858.4	81476	11447.2	35606.9	12869.9	156333	5792.95	5607.22	41786.2	29755.1
2689	24.8402	2	562.286	1122.56	0.0010496	0.935006	20.45	VFNGKDNISK	[3] Asn->Asp (N)|[7] Asn->Asp (N)	Q3TA14	Q3TA14_MOUSE Putative uncharacterized protein OS=Mus musculus GN=Cd36 PE=2 SV=1	TRUE	7391.66	54382.5	39385.3	62560.8	6913.33	23473.6	8580.9	87683.5	3383.85	3246.08	25597.9	14423.6
5087	22.8499	2	561.793	1121.57	0.000611645	0.545346	76.09	VFNGKDNISK	[7] Asn->Asp (N)	Q3TA14	Q3TA14_MOUSE Putative uncharacterized protein OS=Mus musculus GN=Cd36 PE=2 SV=1	TRUE	4299.96	31461.1	20741.8	20239.8	2516.49	11866	3743.6	32133.4	648.988	1804.12	10993.3	2602.96
12421	54.8985	3	747.029	2238.07	0.00640704	2.86277	19.98	QFWIFDVQNPDDVAKNSSK	[16] Asn->Asp (N)	Q3TA14	Q3TA14_MOUSE Putative uncharacterized protein OS=Mus musculus GN=Cd36 PE=2 SV=1	TRUE	445.451	498.866	31585.1	3682.49	2085.03	44381.7	704.299	NA	7227.31	1667.33	22088.4	4940.31
154	33.1298	3	446.921	1337.74	0.00440938	3.29615	49.03	VYMKNVTVVLR	[3] Oxidation (M)|[5] Asn->Asp (N)	Q3TA96	Q3TA96_MOUSE Lysosomal membrane glycoprotein 1, isoform CRA_c OS=Mus musculus GN=Lamp1 PE=2 SV=1	FALSE	32456.7	167341	145275	149346	25693.4	100071	53047.6	2.18273e+06	310839	294644	626533	456023
370	51.674	2	1148.56	2295.11	0.00795551	3.46629	145.19	AFNISPNDTSSGSCGINLVTLK	[7] Asn->Asp (N)	Q3TA96	Q3TA96_MOUSE Lysosomal membrane glycoprotein 1, isoform CRA_c OS=Mus musculus GN=Lamp1 PE=2 SV=1	FALSE	142493	293989	585071	561951	78928.4	591744	83217	2.65734e+06	475885	646197	1.57907e+06	2.06478e+06
590	41.3785	3	576.637	1726.89	-0.00607289	-3.51665	1.16	MLSLNVFSVQVQAFK	[1] Oxidation (M)|[5] Asn->Asp (N)	Q3TA96	Q3TA96_MOUSE Lysosomal membrane glycoprotein 1, isoform CRA_c OS=Mus musculus GN=Lamp1 PE=2 SV=1	FALSE	48362.5	153997	106831	140920	66217.9	52890.7	82077.9	401874	52821.3	63592.5	147998	22771.8
609	53.8695	2	585.826	1169.64	0.00396802	3.39253	67.49	GYLLTLNFTK	[7] Asn->Asp (N)	Q3TA96	Q3TA96_MOUSE Lysosomal membrane glycoprotein 1, isoform CRA_c OS=Mus musculus GN=Lamp1 PE=2 SV=1	TRUE	5153.96	27413.3	49470.6	47366	19214.5	52417.1	23434.9	403321	146753	65399.7	200444	269790
617	33.1298	2	669.878	1337.74	0.00334786	2.50262	79.21	VYMKNVTVVLR	[3] Oxidation (M)|[5] Asn->Asp (N)	Q3TA96	Q3TA96_MOUSE Lysosomal membrane glycoprotein 1, isoform CRA_c OS=Mus musculus GN=Lamp1 PE=2 SV=1	FALSE	15307.2	68520.7	46345.4	66967.4	12671.9	35148.2	26959.5	995867	143893	115022	239536	235201
637	50.3856	3	767.394	2299.16	0.00763481	3.32071	7.31	MLSLNVFSVQVQAFKVDSDR	[1] Oxidation (M)|[5] Asn->Asp (N)	Q3TA96	Q3TA96_MOUSE Lysosomal membrane glycoprotein 1, isoform CRA_c OS=Mus musculus GN=Lamp1 PE=2 SV=1	FALSE	99901.2	444004	428940	338189	446050	345102	113868	292368	411685	331228	391885	297149
688	34.751	2	401.246	800.478	0.00281037	3.51088	15.61	NVTVVLR	[1] Asn->Asp (N)	Q3TA96	Q3TA96_MOUSE Lysosomal membrane glycoprotein 1, isoform CRA_c OS=Mus musculus GN=Lamp1 PE=2 SV=1	FALSE	8647.45	23044.9	9699.66	15630.1	1400.82	24385.3	4072.1	190293	19341.1	37766.7	38771.6	162949
699	54.8985	3	772.734	2315.18	0.00856958	3.70149	43.59	LNMTLPDALVPTFSISNHSLK	[2] Asn->Asp (N)|[3] Oxidation (M)|[17] Asn->Asp (N)	Q3TA96	Q3TA96_MOUSE Lysosomal membrane glycoprotein 1, isoform CRA_c OS=Mus musculus GN=Lamp1 PE=2 SV=1	FALSE	7880.75	87829.3	256364	153829	48338	423493	10974.9	983874	353974	338345	909108	950499
748	47.6123	4	728.085	2908.31	0.0114182	3.92607	36.36	YSVQHMYFTYNLSDTEHFPNAISK	[6] Oxidation (M)|[11] Asn->Asp (N)	Q3TA96	Q3TA96_MOUSE Lysosomal membrane glycoprotein 1, isoform CRA_c OS=Mus musculus GN=Lamp1 PE=2 SV=1	FALSE	23409.7	81917.7	127065	109373	20132	111972	41523.2	1.10979e+06	294122	231642	533965	648875
748	47.6123	4	728.085	2908.31	0.0114182	3.92607	50.97	YSVQHMYFTYNLSDTEHFPNAISK	[6] Oxidation (M)|[20] Asn->Asp (N)	Q3TA96	Q3TA96_MOUSE Lysosomal membrane glycoprotein 1, isoform CRA_c OS=Mus musculus GN=Lamp1 PE=2 SV=1	FALSE	23409.7	81917.7	127065	109373	20132	111972	41523.2	1.10979e+06	294122	231642	533965	648875
895	50.1114	3	548.628	1642.86	0.00552617	3.36376	35.23	GYLLTLNFTKNTTR	[7] Asn->Asp (N)|[11] Asn->Asp (N)	Q3TA96	Q3TA96_MOUSE Lysosomal membrane glycoprotein 1, isoform CRA_c OS=Mus musculus GN=Lamp1 PE=2 SV=1	FALSE	26181.6	37521.4	59076	36366.9	19112.6	71759.1	2405.86	230844	58669.7	128638	162216	65278.3
1335	50.1114	2	822.438	1642.86	0.00542474	3.30202	92.08	GYLLTLNFTKNTTR	[7] Asn->Asp (N)|[11] Asn->Asp (N)	Q3TA96	Q3TA96_MOUSE Lysosomal membrane glycoprotein 1, isoform CRA_c OS=Mus musculus GN=Lamp1 PE=2 SV=1	FALSE	37907.8	56656.2	63446.2	57091.8	17080.3	83302.6	2139.58	384352	70001.3	139936	164702	118918
1369	49.0187	2	801.889	1601.76	0.00588378	3.67333	95.68	DATIQAYLSSGNFSK	[12] Asn->Asp (N)	Q3TA96	Q3TA96_MOUSE Lysosomal membrane glycoprotein 1, isoform CRA_c OS=Mus musculus GN=Lamp1 PE=2 SV=1	FALSE	8571.97	10303.5	29888.2	27812.9	5326.4	48082.6	12788.6	326295	120751	67765.7	151532	423402
1816	51.706	3	766.044	2295.11	0.00622054	2.71035	79.58	AFNISPNDTSSGSCGINLVTLK	[7] Asn->Asp (N)	Q3TA96	Q3TA96_MOUSE Lysosomal membrane glycoprotein 1, isoform CRA_c OS=Mus musculus GN=Lamp1 PE=2 SV=1	FALSE	10849.9	39612.8	78914	49423.2	9474.37	68101.4	8169.84	403156	115425	61602	144582	126775
2122	47.642	3	970.445	2908.31	0.0119419	4.10616	65.07	YSVQHMYFTYNLSDTEHFPNAISK	[6] Oxidation (M)|[11] Asn->Asp (N)	Q3TA96	Q3TA96_MOUSE Lysosomal membrane glycoprotein 1, isoform CRA_c OS=Mus musculus GN=Lamp1 PE=2 SV=1	FALSE	6795.67	25940.4	45794.5	44155.1	9949.59	43387.8	9874.09	660650	140864	93844.6	310226	337949
41516	64.2735	3	778.063	2331.17	0.0106065	4.54987	22.8	ALELQFGMNASSSLFFLQGVR	[8] Oxidation (M)|[9] Asn->Asp (N)	Q3TA96	Q3TA96_MOUSE Lysosomal membrane glycoprotein 1, isoform CRA_c OS=Mus musculus GN=Lamp1 PE=2 SV=1	FALSE	NA	NA	414.215	632.896	NA	545.166	NA	55717.8	NA	477.181	NA	NA
955	42.8824	3	548.312	1641.91	0.00577725	3.51862	28.43	LLQVVYLHSNNITK	[10] Asn->Asp (N)	Q3TAF9	Q3TAF9_MOUSE Putative uncharacterized protein OS=Mus musculus GN=Bgn PE=2 SV=1	TRUE	11611.9	39337.4	56627.9	34931	13148.5	53362.6	5017.71	515968	57486.6	145801	98939.3	57742.2
955	42.8824	3	548.312	1641.91	0.00577725	3.51862	35.66	LLQVVYLHSNNITK	[11] Asn->Asp (N)	Q3TAF9	Q3TAF9_MOUSE Putative uncharacterized protein OS=Mus musculus GN=Bgn PE=2 SV=1	TRUE	11611.9	39337.4	56627.9	34931	13148.5	53362.6	5017.71	515968	57486.6	145801	98939.3	57742.2
1036	54.5786	2	797.913	1593.81	0.00513903	3.22438	99.68	MIENGSLSFLPTLR	[1] Oxidation (M)|[4] Asn->Asp (N)	Q3TAF9	Q3TAF9_MOUSE Putative uncharacterized protein OS=Mus musculus GN=Bgn PE=2 SV=1	TRUE	7616.76	45120.2	86162.1	69928.5	18796.2	83776.1	1387.34	641229	53315.5	172718	151178	54494.6
2879	43.9636	3	548.64	1642.9	0.00589962	3.591	20.1	LLQVVYLHSNNITK	[10] Asn->Asp (N)|[11] Asn->Asp (N)	Q3TAF9	Q3TAF9_MOUSE Putative uncharacterized protein OS=Mus musculus GN=Bgn PE=2 SV=1	TRUE	334.072	5563.71	8481.23	2368.16	779.485	6246.7	2.29364	133561	5852.15	22912	14187.8	9328.21
3552	42.8824	2	821.965	1641.91	0.00566522	3.45039	100.86	LLQVVYLHSNNITK	[11] Asn->Asp (N)	Q3TAF9	Q3TAF9_MOUSE Putative uncharacterized protein OS=Mus musculus GN=Bgn PE=2 SV=1	TRUE	3135.92	12262.2	17481.6	9364.8	2716.9	14995.9	525.975	233369	19394.5	47120.6	34194.8	36990.6
245	34.3055	3	447.238	1338.69	0.00415038	3.10033	18.63	LLNLTNDGHSVR	[6] Asn->Asp (N)	Q3TC80	Q3TC80_MOUSE Putative uncharacterized protein OS=Mus musculus GN=Car12 PE=2 SV=1	TRUE	27295.8	229626	219100	152811	31019.2	123915	9260.25	386407	28258.2	178192	195906	29159
245	34.3055	3	447.238	1338.69	0.00415038	3.10033	46.64	LLNLTNDGHSVR	[3] Asn->Asp (N)	Q3TC80	Q3TC80_MOUSE Putative uncharacterized protein OS=Mus musculus GN=Car12 PE=2 SV=1	TRUE	27295.8	229626	219100	152811	31019.2	123915	9260.25	386407	28258.2	178192	195906	29159
1267	34.3055	2	670.353	1338.69	0.00309983	2.31557	89.48	LLNLTNDGHSVR	[3] Asn->Asp (N)	Q3TC80	Q3TC80_MOUSE Putative uncharacterized protein OS=Mus musculus GN=Car12 PE=2 SV=1	TRUE	10200.3	94075	57590.9	59702.3	9080.91	36401.8	2275.87	152706	13062.2	53316	65282.5	9592.87
4361	35.88	3	447.566	1339.68	0.00442371	3.30208	16.84	LLNLTNDGHSVR	[3] Asn->Asp (N)|[6] Asn->Asp (N)	Q3TC80	Q3TC80_MOUSE Putative uncharacterized protein OS=Mus musculus GN=Car12 PE=2 SV=1	TRUE	1469.32	12621	13612.3	9533.29	1760.54	5638.22	NA	18594.5	455.208	11706.7	10525.7	401.277
2144	40.1843	2	693.876	1385.74	0.00443177	3.19814	36.38	QIPGLIQNMTVR	[8] Asn->Asp (N)|[9] Oxidation (M)	Q3TDX7	Q3TDX7_MOUSE Extracellular matrix protein 1 OS=Mus musculus GN=Ecm1 PE=2 SV=1	TRUE	10025.5	32605.8	12439.1	20745.7	3698.21	45409	2857.88	345821	17771.3	50791.6	63408.7	33409.5
5164	31.1213	3	551.305	1650.89	0.00463533	2.80778	22.35	HKQIPGLIQNMTVR	[10] Asn->Asp (N)|[11] Oxidation (M)	Q3TDX7	Q3TDX7_MOUSE Extracellular matrix protein 1 OS=Mus musculus GN=Ecm1 PE=2 SV=1	TRUE	3307.05	17707.2	7767.67	12441.3	1714.45	8708.01	653.741	119627	1586.09	18707	22599.2	3562.95
1993	57.9899	3	1195.52	3583.54	0.0123396	3.44342	101.86	DVGSGTTNNSQACAQFLEQYFHNSDLTEFMR	[9] Asn->Asp (N)|[30] Oxidation (M)	Q3TDY6	Q3TDY6_MOUSE Putative uncharacterized protein OS=Mus musculus GN=Tpp1 PE=2 SV=1	TRUE	6428.36	47299.6	246269	148459	73073.6	151456	28542.7	1.07335e+06	105684	41580.4	532423	275646
1993	57.9899	3	1195.52	3583.54	0.0123396	3.44342	115.48	DVGSGTTNNSQACAQFLEQYFHNSDLTEFMR	[23] Asn->Asp (N)|[30] Oxidation (M)	Q3TDY6	Q3TDY6_MOUSE Putative uncharacterized protein OS=Mus musculus GN=Tpp1 PE=2 SV=1	TRUE	6428.36	47299.6	246269	148459	73073.6	151456	28542.7	1.07335e+06	105684	41580.4	532423	275646
1993	57.9899	3	1195.52	3583.54	0.0123396	3.44342	116.54	DVGSGTTNNSQACAQFLEQYFHNSDLTEFMR	[8] Asn->Asp (N)|[30] Oxidation (M)	Q3TDY6	Q3TDY6_MOUSE Putative uncharacterized protein OS=Mus musculus GN=Tpp1 PE=2 SV=1	TRUE	6428.36	47299.6	246269	148459	73073.6	151456	28542.7	1.07335e+06	105684	41580.4	532423	275646
3031	22.7619	2	497.77	993.524	0.000186067	0.18728	39.18	QRYNLTAK	[4] Asn->Asp (N)	Q3TDY6	Q3TDY6_MOUSE Putative uncharacterized protein OS=Mus musculus GN=Tpp1 PE=2 SV=1	TRUE	4431.45	7931.84	7376.36	8711.12	2931.81	10575.3	7407.41	225555	3592.26	8505.62	16714.1	9243.49
6966	35.2246	3	565.599	1693.77	0.00432747	2.55494	1.57	SSSHLPPSSYFNASGR	[12] Asn->Asp (N)	Q3TDY6	Q3TDY6_MOUSE Putative uncharacterized protein OS=Mus musculus GN=Tpp1 PE=2 SV=1	TRUE	26395.3	25100.2	2833.19	1330.84	35175.6	111179	702.041	30203.1	4285.09	72556.5	8325.78	5606.56
223	27.0051	3	544.607	1630.8	0.00436785	2.67835	6.91	IQSSHSFQLENVNK	[13] Asn->Asp (N)	Q3TIZ8	Q3TIZ8_MOUSE Putative uncharacterized protein OS=Mus musculus GN=Golm1 PE=2 SV=1	TRUE	229276	111165	427809	151841	392307	379736	360575	657026	350698	84030.4	882391	229212
223	27.0051	3	544.607	1630.8	0.00436785	2.67835	11.46	IQSSHSFQLENVNK	[11] Asn->Asp (N)	Q3TIZ8	Q3TIZ8_MOUSE Putative uncharacterized protein OS=Mus musculus GN=Golm1 PE=2 SV=1	TRUE	229276	111165	427809	151841	392307	379736	360575	657026	350698	84030.4	882391	229212
433	35.7304	2	630.348	1258.68	0.00395403	3.14141	29.29	AVLVNNITTGEK	[5] Asn->Asp (N)	Q3TIZ8	Q3TIZ8_MOUSE Putative uncharacterized protein OS=Mus musculus GN=Golm1 PE=2 SV=1	TRUE	12721.7	54202.2	48517.2	73278.8	9247.75	67463.6	13531.8	329965	62551.2	129449	507949	396938
433	35.7304	2	630.348	1258.68	0.00395403	3.14141	85.43	AVLVNNITTGEK	[6] Asn->Asp (N)	Q3TIZ8	Q3TIZ8_MOUSE Putative uncharacterized protein OS=Mus musculus GN=Golm1 PE=2 SV=1	TRUE	12721.7	54202.2	48517.2	73278.8	9247.75	67463.6	13531.8	329965	62551.2	129449	507949	396938
667	27.0051	4	408.707	1630.8	0.00188108	1.15347	9.44	IQSSHSFQLENVNK	[11] Asn->Asp (N)	Q3TIZ8	Q3TIZ8_MOUSE Putative uncharacterized protein OS=Mus musculus GN=Golm1 PE=2 SV=1	TRUE	20062.1	38857.7	58783.7	39100.4	46170.6	52018.5	29295.4	253640	5390.93	17384	267241	36066.5
1266	54.1341	2	630.835	1259.66	-0.00562948	-4.46904	2.31	AVLVNNITTGEK	[5] Asn->Asp (N)|[6] Asn->Asp (N)	Q3TIZ8	Q3TIZ8_MOUSE Putative uncharacterized protein OS=Mus musculus GN=Golm1 PE=2 SV=1	TRUE	4357.97	43274.9	164368	150999	151284	118579	104240	223483	293134	151319	343326	99208.5
3340	36.3271	3	924.789	2771.35	-0.0134884	-4.86706	0.87	NEAPGSRDLAETNNQHQQALKPQPK	[14] Asn->Asp (N)	Q3TIZ8	Q3TIZ8_MOUSE Putative uncharacterized protein OS=Mus musculus GN=Golm1 PE=2 SV=1	TRUE	1454.22	15918.3	67402.9	50130.8	58411.2	49148.5	30958.3	180921	85310.4	57418.3	150395	83498.3
4945	34.8601	2	630.839	1259.66	0.00246784	1.95913	7.72	AVLVNNITTGEK	[5] Asn->Asp (N)|[6] Asn->Asp (N)	Q3TIZ8	Q3TIZ8_MOUSE Putative uncharacterized protein OS=Mus musculus GN=Golm1 PE=2 SV=1	TRUE	447.386	3038.84	2540.37	3338.53	NA	3758.47	120.595	24725	3982.72	8595.32	35101.4	31275.9
15996	52.8633	3	840.75	2519.23	0.00927584	3.68203	37.5	SYSSLQQDIFQFQKNQTSLEK	[15] Asn->Asp (N)	Q3TIZ8	Q3TIZ8_MOUSE Putative uncharacterized protein OS=Mus musculus GN=Golm1 PE=2 SV=1	TRUE	6164.42	4955.12	1433.95	643.074	2217.31	19819.3	NA	10300.7	1254.38	39944.7	52027	1937.79
107	48.7219	2	1040.5	2078.99	0.00690822	3.32289	103.94	AEFAVANDTGFVDIPQQEK	[7] Asn->Asp (N)	Q3TNC8	Q3TNC8_MOUSE Putative uncharacterized protein OS=Mus musculus GN=Ctsl PE=2 SV=1	FALSE	154957	825249	3.26174e+06	2.01174e+06	735142	1.87549e+06	1.5417e+06	1.42753e+07	1.09032e+06	1.23095e+06	6.29684e+06	2.94762e+06
679	47.1436	3	800.392	2398.15	0.00910334	3.79599	69.8	YRAEFAVANDTGFVDIPQQEK	[9] Asn->Asp (N)	Q3TNC8	Q3TNC8_MOUSE Putative uncharacterized protein OS=Mus musculus GN=Ctsl PE=2 SV=1	TRUE	12104.1	101487	550859	295950	104413	268007	113238	1.03694e+06	73257.7	156212	756515	106548
2013	48.6901	3	694.003	2078.99	0.00811188	3.90186	38.8	AEFAVANDTGFVDIPQQEK	[7] Asn->Asp (N)	Q3TNC8	Q3TNC8_MOUSE Putative uncharacterized protein OS=Mus musculus GN=Ctsl PE=2 SV=1	FALSE	3513.41	25179.5	90119.4	27799.2	4728.07	112519	55822.6	866441	87203.3	76569.6	50397.3	17967
1785	21.2329	3	458.562	1372.66	0.00182552	1.32991	42.45	KNLSYEAAPDHK	[2] Asn->Asp (N)	Q3TPA4	Q3TPA4_MOUSE Putative uncharacterized protein OS=Mus musculus GN=Cdh16 PE=2 SV=1	TRUE	5549.32	2671.62	1804.21	2961.55	849.133	9455.44	135.057	265568	4227.61	10321.1	25218.4	14521.6
6315	26.1615	2	623.292	1244.57	0.00192455	1.54636	32.43	NLSYEAAPDHK	[1] Asn->Asp (N)	Q3TPA4	Q3TPA4_MOUSE Putative uncharacterized protein OS=Mus musculus GN=Cdh16 PE=2 SV=1	TRUE	1178.41	10338.7	336.445	4305.55	135.843	871.484	14.719	24212.3	NA	13822.4	163.233	1184.23
9017	58.3051	2	834.903	1667.79	0.00539312	3.2337	88.01	FSLVNDSEGWLCIK	[5] Asn->Asp (N)	Q3TPA4	Q3TPA4_MOUSE Putative uncharacterized protein OS=Mus musculus GN=Cdh16 PE=2 SV=1	TRUE	28107.2	2732.34	39892.8	31472.4	4210.73	99143.1	994.576	37619.6	2152.34	12714.6	143991	5756.62
10400	26.1615	3	415.864	1244.57	0.00310714	2.49657	6.4	NLSYEAAPDHK	[1] Asn->Asp (N)	Q3TPA4	Q3TPA4_MOUSE Putative uncharacterized protein OS=Mus musculus GN=Cdh16 PE=2 SV=1	TRUE	180.843	6104.93	75.8427	1439.87	NA	177.311	NA	7405.19	NA	3517.37	441.832	NA
642	32.1136	3	504.568	1510.68	0.00351568	2.32722	35.08	NRTDVEYELDEK	[1] Asn->Asp (N)	Q3TQ02	Q3TQ02_MOUSE Alkaline phosphatase OS=Mus musculus GN=Alpl PE=2 SV=1	TRUE	27882.8	153063	180948	128223	17028.8	163236	3961.04	156433	6347.57	39793.2	76073.3	39062.1
676	32.1136	2	756.348	1510.68	0.00350667	2.32125	90.17	NRTDVEYELDEK	[1] Asn->Asp (N)	Q3TQ02	Q3TQ02_MOUSE Alkaline phosphatase OS=Mus musculus GN=Alpl PE=2 SV=1	TRUE	60134.3	306772	249695	297621	36830.3	235278	17968.9	485163	43064.1	78229.6	195371	107628
873	37.2174	4	795.379	3177.49	0.00948386	2.98471	31.8	VVDGERENVSMVDYAHNNYQAQSAVPLR	[11] Oxidation (M)|[18] Asn->Asp (N)	Q3TQ02	Q3TQ02_MOUSE Alkaline phosphatase OS=Mus musculus GN=Alpl PE=2 SV=1	TRUE	34998.5	263461	447317	369028	51262.5	411466	17212.8	830835	19601.3	92093.9	253718	191309
873	37.2174	4	795.379	3177.49	0.00948386	2.98471	44.3	VVDGERENVSMVDYAHNNYQAQSAVPLR	[8] Asn->Asp (N)|[11] Oxidation (M)	Q3TQ02	Q3TQ02_MOUSE Alkaline phosphatase OS=Mus musculus GN=Alpl PE=2 SV=1	TRUE	34998.5	263461	447317	369028	51262.5	411466	17212.8	830835	19601.3	92093.9	253718	191309
2848	35.4903	2	550.258	1098.5	0.00144398	1.3145	3.43	HSHYVWNR	[7] Asn->Asp (N)	Q3TQ02	Q3TQ02_MOUSE Alkaline phosphatase OS=Mus musculus GN=Alpl PE=2 SV=1	FALSE	3492.42	10191.7	15201.3	34622.4	20472.6	24765.5	23006.8	21285.8	52700	11005	30491.4	22551.2
2970	36.2968	3	617.641	1849.9	0.0047163	2.5495	37.65	TRCNTTQGNEVTSILR	[4] Asn->Asp (N)	Q3TQ02	Q3TQ02_MOUSE Alkaline phosphatase OS=Mus musculus GN=Alpl PE=2 SV=1	TRUE	25815.9	55667	17394.2	16150.5	16878.9	112233	595.926	27546.7	5280.46	40001.5	22881.1	9501.52
3554	37.8442	4	795.626	3178.47	0.0105967	3.33391	44.03	VVDGERENVSMVDYAHNNYQAQSAVPLR	[8] Asn->Asp (N)|[11] Oxidation (M)|[18] Asn->Asp (N)	Q3TQ02	Q3TQ02_MOUSE Alkaline phosphatase OS=Mus musculus GN=Alpl PE=2 SV=1	TRUE	6097.37	64483.6	93325	84727.5	9500.13	103929	605.55	200158	6462.19	11694.3	73857	44135.3
4234	37.2174	3	1060.17	3177.49	0.00808681	2.54504	77.67	VVDGERENVSMVDYAHNNYQAQSAVPLR	[8] Asn->Asp (N)|[11] Oxidation (M)	Q3TQ02	Q3TQ02_MOUSE Alkaline phosphatase OS=Mus musculus GN=Alpl PE=2 SV=1	TRUE	6810.14	55058.3	96930.6	106485	8299.73	89877.9	818.931	210224	1812.86	15068.1	81498.7	64912.1
6032	45.239	2	673.841	1345.67	-0.0032559	-2.41954	4.37	DIAYQLMHNIK	[9] Asn->Asp (N)	Q3TQ02	Q3TQ02_MOUSE Alkaline phosphatase OS=Mus musculus GN=Alpl PE=2 SV=1	FALSE	28935.9	15617.8	1301.39	668.37	902.057	20.1049	9809.2	31186.2	16806.2	9890.66	35247.9	2107.38
22090	37.157	3	556.93	1667.77	0.00371812	2.2294	1.35	VNHATPSAAYAHSADR	[2] Asn->Asp (N)	Q3TQ02	Q3TQ02_MOUSE Alkaline phosphatase OS=Mus musculus GN=Alpl PE=2 SV=1	TRUE	NA	1040.35	3867.24	7407.59	2400.92	610.365	638.319	9502.27	310.607	399.513	2789.97	NA
30988	24.4576	2	551.827	1101.64	0.00114212	1.03675	10.74	LQKLSTNVAK	[7] Asn->Asp (N)	Q3TQ02	Q3TQ02_MOUSE Alkaline phosphatase OS=Mus musculus GN=Alpl PE=2 SV=1	TRUE	264.094	11967.2	NA	981.726	NA	10.2618	128.498	280.897	NA	1997.56	NA	NA
1737	53.2556	3	781.721	2342.14	-0.00263797	-1.1263	0.01	LNWATYLASTENIIVASFDGR	[2] Asn->Asp (N)|[12] Asn->Asp (N)	Q3TR43	Q3TR43_MOUSE Putative uncharacterized protein OS=Mus musculus GN=Dpp4 PE=2 SV=1	FALSE	20564.7	115723	251691	224944	61879.8	225875	1024.11	172268	4223.24	48211.6	189000	6273.37
2517	47.0792	2	674.879	1347.74	0.00410411	3.04518	84.59	KLDFIVLNETR	[8] Asn->Asp (N)	Q3TR43	Q3TR43_MOUSE Putative uncharacterized protein OS=Mus musculus GN=Dpp4 PE=2 SV=1	TRUE	5144.06	19047.8	46740	34697.1	11771.3	33769.4	8373.64	109475	53089.3	19685	100269	46762.4
3121	47.0792	3	450.255	1347.74	0.0043487	3.22666	33.74	KLDFIVLNETR	[8] Asn->Asp (N)	Q3TR43	Q3TR43_MOUSE Putative uncharacterized protein OS=Mus musculus GN=Dpp4 PE=2 SV=1	TRUE	5778.52	6185.1	24140.4	13024.4	3925.06	15704.1	1386.3	39715.5	2907.29	9160.57	34672.4	13481.3
3556	38.7762	2	610.828	1219.64	-0.00373364	-3.06125	3.05	LDFIVLNETR	[7] Asn->Asp (N)	Q3TR43	Q3TR43_MOUSE Putative uncharacterized protein OS=Mus musculus GN=Dpp4 PE=2 SV=1	TRUE	10047.4	74340.6	18937.7	27621.7	70906	34505.3	25666.3	30417.4	47489	46220.6	29467.7	8484.19
4189	23.1228	3	611.622	1831.85	0.00748087	4.08381	3.23	HSYTASYNIYDVNKR	[8] Asn->Asp (N)|[13] Asn->Asp (N)	Q3TR43	Q3TR43_MOUSE Putative uncharacterized protein OS=Mus musculus GN=Dpp4 PE=2 SV=1	FALSE	3653.09	12488.7	18642.2	17180.5	12483.9	11911.2	5041.88	23940.8	16070	16483.3	65102.7	27705.8
144	23.2123	2	485.746	969.478	0.00112105	1.15634	10.92	VHENEITK	[4] Asn->Asp (N)	Q3TSV1	Q3TSV1_MOUSE Putative uncharacterized protein OS=Mus musculus GN=Dcn PE=2 SV=1	FALSE	47998.6	112760	24050.2	275302	16265.2	18723	509591	5.00882e+06	160134	74190.9	207522	27824.7
1322	53.9325	3	829.432	2485.27	0.0093539	3.76374	69.9	LGLSFNSITVMENGSLANVPHLR	[11] Oxidation (M)|[18] Asn->Asp (N)	Q3TSV1	Q3TSV1_MOUSE Putative uncharacterized protein OS=Mus musculus GN=Dcn PE=2 SV=1	TRUE	2395.1	14634.1	92018	27519.7	11282.4	39120	NA	799273	27153.2	47951.5	25377.7	2217.08
1322	53.9325	3	829.432	2485.27	0.0093539	3.76374	76.47	LGLSFNSITVMENGSLANVPHLR	[11] Oxidation (M)|[13] Asn->Asp (N)	Q3TSV1	Q3TSV1_MOUSE Putative uncharacterized protein OS=Mus musculus GN=Dcn PE=2 SV=1	TRUE	2395.1	14634.1	92018	27519.7	11282.4	39120	NA	799273	27153.2	47951.5	25377.7	2217.08
3693	47.4214	3	875.759	2624.26	0.0116671	4.4459	68.41	YIQVVYLHNNNISAVGQNDFCR	[11] Asn->Asp (N)	Q3TSV1	Q3TSV1_MOUSE Putative uncharacterized protein OS=Mus musculus GN=Dcn PE=2 SV=1	TRUE	1797.48	19159.3	27577.3	8558.91	10944.3	9296.72	2857.14	232946	39975.5	86656.8	4322.44	3624.58
3693	47.4214	3	875.759	2624.26	0.0116671	4.4459	76.88	YIQVVYLHNNNISAVGQNDFCR	[10] Asn->Asp (N)	Q3TSV1	Q3TSV1_MOUSE Putative uncharacterized protein OS=Mus musculus GN=Dcn PE=2 SV=1	TRUE	1797.48	19159.3	27577.3	8558.91	10944.3	9296.72	2857.14	232946	39975.5	86656.8	4322.44	3624.58
5612	52.0052	4	770.168	3076.64	0.0147464	4.79303	17.14	ISDTNITAIPQGLPTSLTEVHLDGNKITK	[25] Asn->Asp (N)	Q3TSV1	Q3TSV1_MOUSE Putative uncharacterized protein OS=Mus musculus GN=Dcn PE=2 SV=1	TRUE	316.666	17588.7	10057.7	3697.63	1083.24	3936.6	NA	151219	4492.94	36298.7	2854.82	403.293
6142	53.665	3	912.478	2734.41	0.00916801	3.35284	50.8	ISDTNITAIPQGLPTSLTEVHLDGNK	[5] Asn->Asp (N)	Q3TSV1	Q3TSV1_MOUSE Putative uncharacterized protein OS=Mus musculus GN=Dcn PE=2 SV=1	TRUE	1182.67	1307.75	10368.7	929.255	NA	1549.16	767.313	320676	21265.7	45549	1818.57	1367.13
19377	55.2356	3	829.76	2486.26	0.00922181	3.70913	22.4	LGLSFNSITVMENGSLANVPHLR	[6] Asn->Asp (N)|[11] Oxidation (M)|[13] Asn->Asp (N)	Q3TSV1	Q3TSV1_MOUSE Putative uncharacterized protein OS=Mus musculus GN=Dcn PE=2 SV=1	TRUE	1270.37	593.612	4148.49	NA	729.403	1405.77	NA	81559.4	827.66	431.588	NA	NA
36436	68.0765	2	1058.55	2115.08	0.00627773	2.96809	4.16	SDFNGLNNVLVIELGGNPLK	[7] Asn->Asp (N)|[8] Asn->Asp (N)|[17] Asn->Asp (N)	Q3TSV1	Q3TSV1_MOUSE Putative uncharacterized protein OS=Mus musculus GN=Dcn PE=2 SV=1	TRUE	444.963	NA	740.589	151.71	389.388	917.478	436.206	82756.9	8144.92	NA	37283.3	1593.73
1323	34.4899	2	729.34	1456.67	0.00399283	2.74108	64.74	QQYNSLLSNMSR	[9] Asn->Asp (N)|[10] Oxidation (M)	Q3TU20	Q3TU20_MOUSE Angiotensin I converting enzyme (Peptidyl-dipeptidase A) 1 OS=Mus musculus GN=Ace PE=2 SV=1	FALSE	4764.21	40987.7	55344.8	72167	13280.3	30725.8	484.763	726661	4154.66	12146.6	61328.7	12103.3
8437	38.7263	3	548.607	1642.8	0.00539857	3.28621	21.02	TFDVSNFQNSSIKR	[9] Asn->Asp (N)	Q3TU20	Q3TU20_MOUSE Angiotensin I converting enzyme (Peptidyl-dipeptidase A) 1 OS=Mus musculus GN=Ace PE=2 SV=1	TRUE	NA	1042.97	249.351	1391.78	NA	NA	NA	88185.7	317.58	NA	1337.74	347.865
1	38.6314	4	645.844	2579.35	0.0095543	3.70417	19.29	VLGFKPKPPKNESLETYPLMMK	[11] Asn->Asp (N)|[20] Oxidation (M)|[21] Oxidation (M)	Q3TV47	Q3TV47_MOUSE Putative uncharacterized protein OS=Mus musculus GN=Atp1b1 PE=2 SV=1	TRUE	7.88252e+06	2.47451e+07	1.05878e+07	1.56321e+07	1.90445e+06	2.23788e+07	2.08796e+06	2.82285e+08	3.84717e+06	2.41045e+07	3.23146e+07	8.42039e+06
86	38.6314	3	860.789	2579.35	0.00798561	3.09599	64.77	VLGFKPKPPKNESLETYPLMMK	[11] Asn->Asp (N)|[20] Oxidation (M)|[21] Oxidation (M)	Q3TV47	Q3TV47_MOUSE Putative uncharacterized protein OS=Mus musculus GN=Atp1b1 PE=2 SV=1	TRUE	898824	2.70623e+06	1.0147e+06	2.06085e+06	176242	2.66878e+06	270870	4.73146e+07	489303	2.77158e+06	3.92426e+06	1.0762e+06
134	53.5937	3	794.357	2380.05	0.00739177	3.10573	76	FKLDWLGNCSGLNDDSYGYR	[8] Asn->Asp (N)	Q3TV47	Q3TV47_MOUSE Putative uncharacterized protein OS=Mus musculus GN=Atp1b1 PE=2 SV=1	TRUE	377277	18953.6	2.92809e+06	1.11982e+06	548781	4.88287e+06	206184	1.52324e+06	511966	1.7422e+06	7.89953e+06	660666
445	41.9757	4	641.845	2563.35	0.00671597	2.62	13.79	VLGFKPKPPKNESLETYPLMMK	[11] Asn->Asp (N)|[21] Oxidation (M)	Q3TV47	Q3TV47_MOUSE Putative uncharacterized protein OS=Mus musculus GN=Atp1b1 PE=2 SV=1	FALSE	1.76005e+06	1.29666e+06	125406	225328	51793.8	1.03658e+06	46162	3.77618e+06	138501	496465	896487	267813
558	41.4672	4	641.845	2563.35	0.00832655	3.24832	13.46	VLGFKPKPPKNESLETYPLMMK	[11] Asn->Asp (N)|[20] Oxidation (M)	Q3TV47	Q3TV47_MOUSE Putative uncharacterized protein OS=Mus musculus GN=Atp1b1 PE=2 SV=1	TRUE	1.10582e+06	1.26558e+06	112492	244846	34757.2	805498	27583.8	2.01565e+06	17717.9	396013	516539	23565
558	41.4672	4	641.845	2563.35	0.00832655	3.24832	30.69	VLGFKPKPPKNESLETYPLMMK	[11] Asn->Asp (N)|[21] Oxidation (M)	Q3TV47	Q3TV47_MOUSE Putative uncharacterized protein OS=Mus musculus GN=Atp1b1 PE=2 SV=1	TRUE	1.10582e+06	1.26558e+06	112492	244846	34757.2	805498	27583.8	2.01565e+06	17717.9	396013	516539	23565
1145	51.3583	2	1053.45	2104.89	0.00643038	3.05499	130.44	LDWLGNCSGLNDDSYGYR	[6] Asn->Asp (N)	Q3TV47	Q3TV47_MOUSE Putative uncharacterized protein OS=Mus musculus GN=Atp1b1 PE=2 SV=1	TRUE	91380.2	2129.38	253563	109979	51895.6	825820	210913	234814	159383	338089	1.2696e+06	451448
1642	53.5675	2	1191.03	2380.05	0.00699778	2.94019	149.65	FKLDWLGNCSGLNDDSYGYR	[8] Asn->Asp (N)	Q3TV47	Q3TV47_MOUSE Putative uncharacterized protein OS=Mus musculus GN=Atp1b1 PE=2 SV=1	TRUE	24799	4772.04	416289	187726	62391.3	698078	7974.79	216345	52873.1	177520	1.23239e+06	70973.5
3238	35.6428	4	645.842	2579.34	0.00160833	0.623542	7.58	VLGFKPKPPKNESLETYPLMMK	[11] Asn->Asp (N)|[20] Oxidation (M)|[21] Oxidation (M)	Q3TV47	Q3TV47_MOUSE Putative uncharacterized protein OS=Mus musculus GN=Atp1b1 PE=2 SV=1	TRUE	3324.2	40588.7	7853.58	10791.2	4406.74	3169.44	8112.98	590442	13351.4	13435.4	24423.1	15539.9
3497	44.2602	4	637.846	2547.35	0.00651214	2.55644	10.58	VLGFKPKPPKNESLETYPLMMK	[11] Asn->Asp (N)	Q3TV47	Q3TV47_MOUSE Putative uncharacterized protein OS=Mus musculus GN=Atp1b1 PE=2 SV=1	TRUE	359004	67692.8	2795.61	3201.2	385.382	82656.4	384.978	221050	2172.18	8205.5	48320.9	17640.6
3978	41.9757	3	855.457	2563.35	0.00638959	2.49268	50.03	VLGFKPKPPKNESLETYPLMMK	[11] Asn->Asp (N)|[21] Oxidation (M)	Q3TV47	Q3TV47_MOUSE Putative uncharacterized protein OS=Mus musculus GN=Atp1b1 PE=2 SV=1	FALSE	239120	170586	9390.25	30289.4	2808.82	120128	679.374	546924	4028.02	58198.4	99329.2	28682.1
3978	41.9757	3	855.457	2563.35	0.00638959	2.49268	61.26	VLGFKPKPPKNESLETYPLMMK	[11] Asn->Asp (N)|[20] Oxidation (M)	Q3TV47	Q3TV47_MOUSE Putative uncharacterized protein OS=Mus musculus GN=Atp1b1 PE=2 SV=1	FALSE	239120	170586	9390.25	30289.4	2808.82	120128	679.374	546924	4028.02	58198.4	99329.2	28682.1
4203	23.5023	3	497.912	1490.71	0.00639013	4.28664	5.06	YNPNVLPVQCTGK	[2] Asn->Asp (N)|[4] Asn->Asp (N)	Q3TV47	Q3TV47_MOUSE Putative uncharacterized protein OS=Mus musculus GN=Atp1b1 PE=2 SV=1	TRUE	9374.09	13593.2	8655.25	10052.2	11109.4	13908.6	7096.41	29007.1	20289.8	8574.74	12521.2	7393.62
4378	66.566	2	1168.14	2334.26	0.00940363	4.02855	101.09	YLQPLLAVQFTNLTVDTEIR	[12] Asn->Asp (N)	Q3TV47	Q3TV47_MOUSE Putative uncharacterized protein OS=Mus musculus GN=Atp1b1 PE=2 SV=1	TRUE	491.941	NA	1550.85	1210.1	NA	5951.18	NA	2.32856e+06	351.575	169.665	8680.09	4296.12
5420	38.5455	2	1290.68	2579.34	0.00688664	2.66992	34.86	VLGFKPKPPKNESLETYPLMMK	[11] Asn->Asp (N)|[20] Oxidation (M)|[21] Oxidation (M)	Q3TV47	Q3TV47_MOUSE Putative uncharacterized protein OS=Mus musculus GN=Atp1b1 PE=2 SV=1	TRUE	NA	26039.4	903.698	1948.71	NA	16680.7	NA	2.2199e+06	NA	NA	9994.07	NA
5696	41.4672	3	855.457	2563.35	0.00622692	2.42922	60.85	VLGFKPKPPKNESLETYPLMMK	[11] Asn->Asp (N)|[21] Oxidation (M)	Q3TV47	Q3TV47_MOUSE Putative uncharacterized protein OS=Mus musculus GN=Atp1b1 PE=2 SV=1	TRUE	134702	125730	4291.62	16374	1386.79	76367.5	122.12	245664	1543.2	35862.4	52116.4	221.444
5998	65.3514	2	1168.13	2334.25	0.00415374	1.77948	102.7	YLQPLLAVQFTNLTVDTEIR	[12] Asn->Asp (N)	Q3TV47	Q3TV47_MOUSE Putative uncharacterized protein OS=Mus musculus GN=Atp1b1 PE=2 SV=1	TRUE	249612	23509.7	116376	132288	35917.6	597975	6323.29	2781.56	752.202	1896.62	5119.82	48666.6
10323	66.566	3	779.093	2334.26	0.0100873	4.32144	51.84	YLQPLLAVQFTNLTVDTEIR	[12] Asn->Asp (N)	Q3TV47	Q3TV47_MOUSE Putative uncharacterized protein OS=Mus musculus GN=Atp1b1 PE=2 SV=1	TRUE	NA	NA	NA	692.419	NA	551.056	NA	472504	NA	57.781	632.511	318.268
21328	65.3303	3	779.091	2334.25	0.00529323	2.26764	62.62	YLQPLLAVQFTNLTVDTEIR	[12] Asn->Asp (N)	Q3TV47	Q3TV47_MOUSE Putative uncharacterized protein OS=Mus musculus GN=Atp1b1 PE=2 SV=1	TRUE	26217.4	1589.72	13784	12926.6	2225.55	83204	545.253	2318.85	NA	NA	NA	2671.41
24018	66.0958	2	1168.13	2334.25	0.00788191	3.37664	91.76	YLQPLLAVQFTNLTVDTEIR	[12] Asn->Asp (N)	Q3TV47	Q3TV47_MOUSE Putative uncharacterized protein OS=Mus musculus GN=Atp1b1 PE=2 SV=1	TRUE	4162.35	NA	799.667	586.625	NA	12899.5	NA	481.697	16088.5	NA	195636	377.623
25510	52.7229	4	645.844	2579.35	0.0107545	4.16947	4.82	VLGFKPKPPKNESLETYPLMMK	[11] Asn->Asp (N)|[20] Oxidation (M)|[21] Oxidation (M)	Q3TV47	Q3TV47_MOUSE Putative uncharacterized protein OS=Mus musculus GN=Atp1b1 PE=2 SV=1	TRUE	302.187	1762.34	NA	NA	NA	63.846	NA	28188.5	433.316	703.755	2562.97	712.34
28418	44.2602	3	850.125	2547.35	0.00596894	2.3432	55.02	VLGFKPKPPKNESLETYPLMMK	[11] Asn->Asp (N)	Q3TV47	Q3TV47_MOUSE Putative uncharacterized protein OS=Mus musculus GN=Atp1b1 PE=2 SV=1	TRUE	46304	1459.32	306.946	NA	18.1864	4869.73	NA	15917.9	NA	NA	1255.74	NA
29436	64.312	4	645.844	2579.35	0.00984726	3.81775	5.24	VLGFKPKPPKNESLETYPLMMK	[11] Asn->Asp (N)|[20] Oxidation (M)|[21] Oxidation (M)	Q3TV47	Q3TV47_MOUSE Putative uncharacterized protein OS=Mus musculus GN=Atp1b1 PE=2 SV=1	TRUE	580.797	6419.13	1770.19	2769.27	313.903	4854.53	NA	203348	6589.33	3889.67	81106	2408.36
718	63.8833	3	1005.18	3012.51	0.00493991	1.6398	41.66	YPQDYQFYIQNFTALPLNTVVPPQR	[11] Asn->Asp (N)	Q3TV94	Q3TV94_MOUSE Putative uncharacterized protein OS=Mus musculus GN=Ssr1 PE=2 SV=1	TRUE	533425	1.01298e+06	3.61382e+06	2.21074e+06	1.10624e+06	3.54684e+06	136955	92031.5	389.718	39639	22286.2	461022
1130	64.4548	3	1005.18	3012.51	0.00859101	2.85179	39.76	YPQDYQFYIQNFTALPLNTVVPPQR	[11] Asn->Asp (N)	Q3TV94	Q3TV94_MOUSE Putative uncharacterized protein OS=Mus musculus GN=Ssr1 PE=2 SV=1	TRUE	118042	65196.2	473323	487907	137850	540786	12551.6	3.24174e+06	73221.9	11527.2	3.25366e+06	4203.45
2022	63.8612	2	1507.26	3012.51	0.00300117	0.996239	51.85	YPQDYQFYIQNFTALPLNTVVPPQR	[18] Asn->Asp (N)	Q3TV94	Q3TV94_MOUSE Putative uncharacterized protein OS=Mus musculus GN=Ssr1 PE=2 SV=1	TRUE	424538	729295	2.1363e+06	1.82831e+06	687570	2.07124e+06	122134	42408.2	30274	24784.3	49230.1	501501
2022	63.8612	2	1507.26	3012.51	0.00300117	0.996239	95.45	YPQDYQFYIQNFTALPLNTVVPPQR	[11] Asn->Asp (N)	Q3TV94	Q3TV94_MOUSE Putative uncharacterized protein OS=Mus musculus GN=Ssr1 PE=2 SV=1	TRUE	424538	729295	2.1363e+06	1.82831e+06	687570	2.07124e+06	122134	42408.2	30274	24784.3	49230.1	501501
2859	64.4548	2	1507.26	3012.51	0.00932815	3.09648	109.04	YPQDYQFYIQNFTALPLNTVVPPQR	[11] Asn->Asp (N)	Q3TV94	Q3TV94_MOUSE Putative uncharacterized protein OS=Mus musculus GN=Ssr1 PE=2 SV=1	TRUE	171046	111906	323288	439762	136477	336926	96325	2.61286e+06	89493.2	47579.1	2.54119e+06	61039.2
13131	59.7153	3	1005.18	3012.51	0.00869001	2.88465	25.07	YPQDYQFYIQNFTALPLNTVVPPQR	[11] Asn->Asp (N)	Q3TV94	Q3TV94_MOUSE Putative uncharacterized protein OS=Mus musculus GN=Ssr1 PE=2 SV=1	TRUE	NA	59959.6	12246.1	29436.6	10406.2	8697	NA	106621	NA	NA	22004.8	1033.97
16723	60.1457	3	1005.18	3012.51	0.0126373	4.19494	17.95	YPQDYQFYIQNFTALPLNTVVPPQR	[11] Asn->Asp (N)	Q3TV94	Q3TV94_MOUSE Putative uncharacterized protein OS=Mus musculus GN=Ssr1 PE=2 SV=1	TRUE	730.684	62900.8	25985.1	22293.9	8403.22	21520.6	NA	119857	0.101788	742.669	15271.6	4374.29
17448	63.8833	4	754.135	3012.51	0.00672454	2.23221	0.22	YPQDYQFYIQNFTALPLNTVVPPQR	[11] Asn->Asp (N)	Q3TV94	Q3TV94_MOUSE Putative uncharacterized protein OS=Mus musculus GN=Ssr1 PE=2 SV=1	TRUE	13204.5	15742.5	63714	37532.1	15013.1	74271.8	4672.54	9277.13	4896.24	1680.37	11804.3	7603.62
117	38.1731	2	611.295	1220.58	0.00445569	3.6505	3.45	AASAVNNAEMVK	[7] Asn->Asp (N)|[10] Oxidation (M)	Q3U1U4	Q3U1U4_MOUSE Integrin alpha-M OS=Mus musculus GN=Itgam PE=2 SV=1	TRUE	123077	218778	344463	346323	238233	295971	469280	816223	1.07941e+06	210510	687875	874987
3330	30.6264	2	780.378	1558.74	-0.000426233	-0.273447	6.68	AIVASENNMSRTHK	[7] Asn->Asp (N)|[8] Asn->Asp (N)	Q3U1U4	Q3U1U4_MOUSE Integrin alpha-M OS=Mus musculus GN=Itgam PE=2 SV=1	FALSE	692.89	16720.1	26571.6	61051.8	13420.8	8487.46	19371.4	116025	55181.7	8301.04	56323	21655.2
15026	34.89	2	967.935	1933.86	0.00740594	3.82964	62.72	AVNQTGALYQCDYSTSR	[3] Asn->Asp (N)	Q3U1U4	Q3U1U4_MOUSE Integrin alpha-M OS=Mus musculus GN=Itgam PE=2 SV=1	TRUE	NA	NA	NA	NA	NA	NA	NA	33736.2	NA	2588.14	9157.43	2354.23
17578	46.3615	2	638.353	1274.69	0.00400609	3.14281	53.77	LNYTLVGEPLR	[2] Asn->Asp (N)	Q3U1U4	Q3U1U4_MOUSE Integrin alpha-M OS=Mus musculus GN=Itgam PE=2 SV=1	TRUE	70.7643	NA	1481.05	239.589	NA	187.882	15.1361	34209.8	0.117141	763.161	2905.22	1152.86
20528	58.6097	2	826.427	1650.84	0.003198	1.9372	0.69	YVIGVGNAFNKPQSR	[7] Asn->Asp (N)|[10] Asn->Asp (N)	Q3U1U4	Q3U1U4_MOUSE Integrin alpha-M OS=Mus musculus GN=Itgam PE=2 SV=1	TRUE	47024.6	27879.6	3.5838	46606.4	0.663692	39.2177	3049.49	824.154	1135.22	91.7764	7170.69	1044.48
21265	54.9306	2	826.427	1650.84	0.00321558	1.94785	0.83	YVIGVGNAFNKPQSR	[7] Asn->Asp (N)|[10] Asn->Asp (N)	Q3U1U4	Q3U1U4_MOUSE Integrin alpha-M OS=Mus musculus GN=Itgam PE=2 SV=1	TRUE	25116.6	45391.8	202.458	47808.5	1998.73	789.833	559.241	2313.92	NA	NA	15081.3	95.0417
24364	20.6734	2	604.783	1207.55	0.00071143	0.589151	46.72	AIVASENNMSR	[8] Asn->Asp (N)|[9] Oxidation (M)	Q3U1U4	Q3U1U4_MOUSE Integrin alpha-M OS=Mus musculus GN=Itgam PE=2 SV=1	TRUE	379.587	510.525	821.54	562.194	143.278	276.67	1302.7	34206.8	2218.87	1353.87	2924.03	2201.87
437	33.7802	3	540.279	1617.82	-0.0068242	-4.21814	5.89	GNPGAPGKPGRSGSPGPK	[2] Asn->Asp (N)	Q3U2C3	Q3U2C3_MOUSE Putative uncharacterized protein OS=Mus musculus GN=Msr1 PE=2 SV=1	FALSE	87513.2	276000	60993.8	277447	14550.8	85657.8	12611.1	378426	10462.7	187102	207017	11506.3
1824	41.5608	2	550.803	1099.59	0.00387685	3.52573	12.16	NGPSVQEKLK	[1] Asn->Asp (N)	Q3U2C3	Q3U2C3_MOUSE Putative uncharacterized protein OS=Mus musculus GN=Msr1 PE=2 SV=1	TRUE	3553.91	21220.1	18651.5	37988.6	10419.9	7313.83	12658	144577	69315.3	16247.3	61665.2	24209.6
2740	39.8003	2	586.819	1171.62	0.00332187	2.83528	60.6	VLNNITNDLR	[4] Asn->Asp (N)	Q3U2C3	Q3U2C3_MOUSE Putative uncharacterized protein OS=Mus musculus GN=Msr1 PE=2 SV=1	FALSE	4473.01	7161.11	4936.96	4117.01	432.764	8317.48	447.504	38190.2	8488.2	16688.3	45054.4	36963.3
9991	43.0821	4	500.751	1998.98	0.00730683	3.6553	19.03	SMTASLPHSTKNGPSVQEK	[12] Asn->Asp (N)	Q3U2C3	Q3U2C3_MOUSE Putative uncharacterized protein OS=Mus musculus GN=Msr1 PE=2 SV=1	TRUE	1776.67	5828.52	4679.91	100370	691.749	3512.27	24983.5	790.199	4677.78	1670.3	58492.2	51.8555
20688	45.2544	4	500.751	1998.98	0.00744438	3.72411	7.46	SMTASLPHSTKNGPSVQEK	[12] Asn->Asp (N)	Q3U2C3	Q3U2C3_MOUSE Putative uncharacterized protein OS=Mus musculus GN=Msr1 PE=2 SV=1	TRUE	596.812	1204.79	431.118	26666.8	548.704	562.952	9350.93	990.405	1793.94	166.274	22152.1	248.761
584	25.3759	2	591.276	1180.54	0.00201863	1.70993	69.98	YEQLQNETR	[6] Asn->Asp (N)	Q3U4F3	Q3U4F3_MOUSE Putative uncharacterized protein OS=Mus musculus GN=Acp2 PE=2 SV=1	FALSE	3444.26	22699.2	44452.2	32421.9	9712.01	15177.4	28245.9	1.02033e+06	51147.6	17025.2	39363.6	117313
2809	33.1298	3	465.887	1394.64	0.00395716	2.83741	53.36	YHGFLNTSYHR	[6] Asn->Asp (N)	Q3U4F3	Q3U4F3_MOUSE Putative uncharacterized protein OS=Mus musculus GN=Acp2 PE=2 SV=1	TRUE	2430.46	13330.6	10867.7	13743.7	3558.56	7024.97	748.172	94513	12265.5	15539	20626.9	18662.1
3462	41.529	3	490.25	1467.73	0.00111579	0.760215	13.8	NLTLMATTSQFPK	[1] Asn->Asp (N)|[5] Oxidation (M)	Q3U4F3	Q3U4F3_MOUSE Putative uncharacterized protein OS=Mus musculus GN=Acp2 PE=2 SV=1	TRUE	589.267	7515.56	7934.02	7529.9	6522.74	3985.9	2238.42	24635.1	10173.2	4968.56	16250.3	2362.63
222	42.2096	3	539.265	1614.77	0.00502851	3.11407	39.09	YYHGELSYLNVTR	[10] Asn->Asp (N)	Q3U651	Q3U651_MOUSE Putative uncharacterized protein OS=Mus musculus GN=Ctsd PE=2 SV=1	TRUE	23801.5	143759	143615	254608	63680.8	143611	131206	1.96529e+06	365551	443924	832826	776848
643	42.1789	2	808.393	1614.77	0.00368291	2.28077	74.93	YYHGELSYLNVTR	[10] Asn->Asp (N)	Q3U651	Q3U651_MOUSE Putative uncharacterized protein OS=Mus musculus GN=Ctsd PE=2 SV=1	TRUE	43845.5	103049	77847.5	176457	58065.3	92950.1	119448	1.42381e+06	293431	255967	488492	476005
1343	38.3377	3	581.963	1742.87	0.00543408	3.11791	43.46	YYHGELSYLNVTRK	[10] Asn->Asp (N)	Q3U651	Q3U651_MOUSE Putative uncharacterized protein OS=Mus musculus GN=Ctsd PE=2 SV=1	TRUE	2544.95	31678.3	30494.9	47779.6	11280.1	21789.9	11279.7	155279	21516.3	61211.4	135834	23100.6
2157	38.9324	2	710.367	1418.72	0.00376902	2.65664	3.03	DNNRVGFTNAVVL	[9] Asn->Asp (N)	Q3U651	Q3U651_MOUSE Putative uncharacterized protein OS=Mus musculus GN=Ctsd PE=2 SV=1	TRUE	2661.44	12651.7	43868.8	101102	29466.9	29593	43255.4	132971	122079	20360.8	128523	42508.4
12671	38.3098	4	436.724	1742.87	0.00570487	3.27327	23.07	YYHGELSYLNVTRK	[10] Asn->Asp (N)	Q3U651	Q3U651_MOUSE Putative uncharacterized protein OS=Mus musculus GN=Ctsd PE=2 SV=1	TRUE	388.776	7914.41	305.001	1652.89	1068.2	1041.5	325.083	32517.4	2319.65	NA	4049.55	454.808
14700	63.0859	3	1060.53	3178.55	0.00780119	2.45433	41.05	FDGILGMGYPHISVNNVLPVFDNLMQQK	[7] Oxidation (M)|[15] Asn->Asp (N)|[25] Oxidation (M)	Q3U651	Q3U651_MOUSE Putative uncharacterized protein OS=Mus musculus GN=Ctsd PE=2 SV=1	FALSE	8476.3	1132.23	5562.86	731.511	7487.89	7572.47	10.8685	192708	2838.83	NA	95621.8	222.753
839	55.1514	3	739.725	2216.15	0.00831732	3.75306	76.54	TELDLRPQGLALFSNVSEAR	[15] Asn->Asp (N)	Q3U7T2	Q3U7T2_MOUSE Putative uncharacterized protein OS=Mus musculus GN=Icam1 PE=2 SV=1	FALSE	56259	98206.8	41623.4	23960.8	74860.4	270093	3626.28	391872	56353.4	214268	256822	68642.4
5224	51.3255	4	519.789	2075.13	0.00846394	4.07877	7.61	FLFKNQTLELHVLYGPR	[5] Asn->Asp (N)	Q3U7T2	Q3U7T2_MOUSE Putative uncharacterized protein OS=Mus musculus GN=Icam1 PE=2 SV=1	FALSE	3323.96	9859.37	12857.5	6881.86	3253.9	18235.5	2.32563	117040	3107.57	2023.12	22285.6	180.433
8095	19.449	2	561.225	1120.44	0.000300062	0.267809	38.1	GDHGANFSCR	[6] Asn->Asp (N)	Q3U7T2	Q3U7T2_MOUSE Putative uncharacterized protein OS=Mus musculus GN=Icam1 PE=2 SV=1	FALSE	3999.62	3489.42	1409.68	1770.45	543.856	2434.68	1855.18	86558.3	2716.79	3494.61	4682.89	8254.61
9014	38.7458	2	1028.46	2054.91	0.00571355	2.78044	81.6	EAFLPQGGSVQVNCSSSCK	[13] Asn->Asp (N)	Q3U7T2	Q3U7T2_MOUSE Putative uncharacterized protein OS=Mus musculus GN=Icam1 PE=2 SV=1	TRUE	3453.65	1116.3	81.1469	763.289	220.822	4245.3	1239.26	141814	10314.2	10029	14818.2	45409
139	21.3518	2	543.73	1085.45	0.00098912	0.911258	72.26	VGCSEYTNR	[8] Asn->Asp (N)	Q3U9U7	Q3U9U7_MOUSE Putative uncharacterized protein OS=Mus musculus GN=Pttg1ip PE=2 SV=1	TRUE	372441	692405	577682	660042	232559	600903	104130	545446	218437	81237.4	677633	1.74409e+06
2586	28.8327	3	674.278	2019.81	0.00374008	1.8517	54.23	VGCSEYTNRSCEECLR	[8] Asn->Asp (N)	Q3U9U7	Q3U9U7_MOUSE Putative uncharacterized protein OS=Mus musculus GN=Pttg1ip PE=2 SV=1	TRUE	51475.9	69772.6	59087.5	83694.8	19248	83586.9	484.484	25753.6	815.455	8154.27	157196	794.305
17277	39.8922	2	712.802	1423.59	0.00282471	1.98422	28.36	NVSCLWCNENK	[1] Asn->Asp (N)	Q3U9U7	Q3U9U7_MOUSE Putative uncharacterized protein OS=Mus musculus GN=Pttg1ip PE=2 SV=1	TRUE	798.443	617.691	4374.76	3144.8	NA	22590.8	0.175343	1206.78	166.78	50.5655	6836.83	8104.32
6201	25.3453	3	546.596	1636.77	0.00397035	2.42573	43.49	NEEVKNMSVELNSK	[6] Asn->Asp (N)|[7] Oxidation (M)	Q3UEF5	Q3UEF5_MOUSE Angiopoietin-like 3 OS=Mus musculus GN=Angptl3 PE=2 SV=1	TRUE	2570.17	4354.5	1605.49	4689.17	253.104	4458.64	1274.99	47577.9	3824.57	5236.47	16790.6	19269.4
1558	34.6903	3	401.551	1201.63	0.00106196	0.883767	7.09	SNEDLRNLIK	[7] Asn->Asp (N)	Q3UHL7	Q3UHL7_MOUSE Putative uncharacterized protein OS=Mus musculus GN=Lamb1 PE=2 SV=1	TRUE	7247.18	83842.2	3993.17	50445.1	974.218	533.794	28690.5	10564	8876.04	6286.01	26711.4	511.635
2556	33.4689	2	996.482	1990.95	0.00504451	2.53373	97.38	VNASTTDPNSTVEQSALTR	[2] Asn->Asp (N)	Q3UHL7	Q3UHL7_MOUSE Putative uncharacterized protein OS=Mus musculus GN=Lamb1 PE=2 SV=1	TRUE	22140.2	35634.4	38889.1	56455.7	3189.22	43885.8	NA	138018	8851.48	53992.5	86831.2	74745.6
2673	46.8369	3	817.052	2448.13	0.00808529	3.30264	45.81	MEMPSTPQQLQNLTEDIRER	[1] Oxidation (M)|[3] Oxidation (M)|[12] Asn->Asp (N)	Q3UHL7	Q3UHL7_MOUSE Putative uncharacterized protein OS=Mus musculus GN=Lamb1 PE=2 SV=1	TRUE	26247.1	40321.9	46524.4	83139	8866.76	104821	2669.71	156895	19253.9	100666	167372	58645
2704	25.8525	2	632.326	1262.64	-0.00276078	-2.18652	0.96	NIGILFEEAEK	[1] Asn->Asp (N)	Q3UHL7	Q3UHL7_MOUSE Putative uncharacterized protein OS=Mus musculus GN=Lamb1 PE=2 SV=1	TRUE	30210	101586	5417.98	154866	2690.11	1404.83	62684	27291.1	11512.5	10795.8	100821	4228.3
7066	31.245	3	716.691	2147.05	0.00648877	3.02219	50.72	RVNASTTDPNSTVEQSALTR	[3] Asn->Asp (N)	Q3UHL7	Q3UHL7_MOUSE Putative uncharacterized protein OS=Mus musculus GN=Lamb1 PE=2 SV=1	TRUE	2047.98	11641.6	9173.17	4247.42	1019.62	9473.79	NA	55491.2	2414.27	14601.3	29729	8773.92
9137	31.4347	3	515.615	1543.82	0.00204128	1.32223	3.84	QNAQDVLLKTNATK	[2] Asn->Asp (N)	Q3UHL7	Q3UHL7_MOUSE Putative uncharacterized protein OS=Mus musculus GN=Lamb1 PE=2 SV=1	TRUE	NA	6457.14	10693.8	9407.46	1438.18	3695.18	NA	14293.6	1361.35	5773.45	9292.35	756.269
10532	48.4639	2	1082.5	2162.99	0.00762877	3.52697	87.43	MEMPSTPQQLQNLTEDIR	[1] Oxidation (M)|[3] Oxidation (M)|[12] Asn->Asp (N)	Q3UHL7	Q3UHL7_MOUSE Putative uncharacterized protein OS=Mus musculus GN=Lamb1 PE=2 SV=1	TRUE	1148.55	1263.09	NA	8651.19	NA	12029.5	NA	84577	17484	5384.42	34581.4	117008
99	49.8833	3	628.99	1883.95	0.00518178	2.7505	5.02	DLAPTNVDFAFNLYKR	[6] Asn->Asp (N)	Q3UKW1	Q3UKW1_MOUSE Putative uncharacterized protein OS=Mus musculus GN=Serpina6 PE=2 SV=1	FALSE	537488	2.7615e+06	2.13854e+06	3.24493e+06	532222	2.08123e+06	173179	4.04139e+06	597656	1.46671e+06	1.41897e+06	1.83506e+06
267	46.6013	3	868.413	2602.22	0.00893428	3.43335	58.91	LPFSPENTREEDFYVNETSTVK	[16] Asn->Asp (N)	Q3UKW1	Q3UKW1_MOUSE Putative uncharacterized protein OS=Mus musculus GN=Serpina6 PE=2 SV=1	TRUE	314247	581768	33147.3	708262	26146.3	91231.5	353752	1.35361e+06	205101	1.05064e+06	1.69509e+06	130680
345	40.7295	2	831.389	1660.76	0.00497535	2.99583	110.55	VPMMVQSGNISYFR	[3] Oxidation (M)|[4] Oxidation (M)|[9] Asn->Asp (N)	Q3UKW1	Q3UKW1_MOUSE Putative uncharacterized protein OS=Mus musculus GN=Serpina6 PE=2 SV=1	TRUE	283480	1.2064e+06	137256	1.25441e+06	32047.6	148302	238993	3.62371e+06	257422	1.43305e+06	1.49287e+06	324343
508	45.7874	2	853.393	1704.77	0.00591633	3.47047	79.12	GSTQYLENLGFNMSK	[12] Asn->Asp (N)|[13] Oxidation (M)	Q3UKW1	Q3UKW1_MOUSE Putative uncharacterized protein OS=Mus musculus GN=Serpina6 PE=2 SV=1	TRUE	89528.3	224468	7015.98	179843	1117.18	34624.6	19055.7	459419	15624	393297	308110	51583
1263	45.1009	2	802.363	1602.71	0.00559195	3.48907	95.4	DLFTNQSDFADTTK	[5] Asn->Asp (N)	Q3UKW1	Q3UKW1_MOUSE Putative uncharacterized protein OS=Mus musculus GN=Serpina6 PE=2 SV=1	TRUE	14343.4	1128.5	21.5431	2836.11	261.231	7212.88	36050.3	200214	52536	73089.4	104516	74160.1
1745	38.0549	2	781.349	1560.68	-0.000611576	-0.391864	49.15	EEDFYVNETSTVK	[7] Asn->Asp (N)	Q3UKW1	Q3UKW1_MOUSE Putative uncharacterized protein OS=Mus musculus GN=Serpina6 PE=2 SV=1	TRUE	12807.8	19729.3	5023.49	20978.5	6931.08	7361.12	10473.8	76623.6	26591	91135.3	47840.8	30684.7
2783	54.6107	4	706.356	2821.4	-0.00564852	-2.00203	3.9	DLFTNQSDFADTTKDTPLTLTVLHK	[5] Asn->Asp (N)	Q3UKW1	Q3UKW1_MOUSE Putative uncharacterized protein OS=Mus musculus GN=Serpina6 PE=2 SV=1	FALSE	18864.9	41933.5	18589.6	67632.2	14454.8	15207.6	11428	224260	32933	57301.7	189364	6322.28
3908	27.625	3	576.957	1727.85	0.00707876	4.09688	1.63	DLAPTNVDFAFNLYK	[6] Asn->Asp (N)	Q3UKW1	Q3UKW1_MOUSE Putative uncharacterized protein OS=Mus musculus GN=Serpina6 PE=2 SV=1	TRUE	3414.97	5548.28	3541.03	4948.55	2100.67	2804.72	17442.3	47268.9	21914.4	4644.36	13648	25223.5
4086	25.4081	2	430.741	859.468	0.00301194	3.50444	4.89	LVALNSDK	[5] Asn->Asp (N)	Q3UKW1	Q3UKW1_MOUSE Putative uncharacterized protein OS=Mus musculus GN=Serpina6 PE=2 SV=1	FALSE	12137.3	7592.26	8381.07	20667.8	5225.62	6392.04	41418.6	65560.4	22168.6	3980.9	17202.7	44096.4
4310	42.2738	2	531.268	1060.52	0.00281956	2.65866	2.04	LPFSPENTR	[7] Asn->Asp (N)	Q3UKW1	Q3UKW1_MOUSE Putative uncharacterized protein OS=Mus musculus GN=Serpina6 PE=2 SV=1	TRUE	10304.5	57812.2	692.246	35888	833.276	600.821	6807.28	3980.36	2586.95	4008.11	7319.88	230.158
5217	54.6107	3	941.478	2821.41	0.00974751	3.45485	63.17	DLFTNQSDFADTTKDTPLTLTVLHK	[5] Asn->Asp (N)	Q3UKW1	Q3UKW1_MOUSE Putative uncharacterized protein OS=Mus musculus GN=Serpina6 PE=2 SV=1	FALSE	13701.6	29799.7	1436.27	31522.6	2584.92	1901.6	2994.83	192742	9394.53	22393.2	113100	2168.26
6123	40.6982	3	554.596	1660.77	0.00703407	4.23545	13.25	VPMMVQSGNISYFR	[3] Oxidation (M)|[4] Oxidation (M)|[9] Asn->Asp (N)	Q3UKW1	Q3UKW1_MOUSE Putative uncharacterized protein OS=Mus musculus GN=Serpina6 PE=2 SV=1	TRUE	736.996	54025.7	1689.32	14132.2	1724.48	260.019	2275.23	142852	28449.8	17195.5	10858.3	4828.15
8347	58.8236	3	1406.33	4215.97	0.0123169	2.92149	4.64	DSAIPCQMVQMNYVGNGTTFIILPDQGQMDTVVAALNR	[8] Oxidation (M)|[11] Oxidation (M)|[16] Asn->Asp (N)|[29] Oxidation (M)	Q3UKW1	Q3UKW1_MOUSE Putative uncharacterized protein OS=Mus musculus GN=Serpina6 PE=2 SV=1	TRUE	8307.69	NA	1590.7	NA	8.87346	1053.94	1712.3	492568	1978.52	16551.6	275653	33723.2
8347	58.8236	3	1406.33	4215.97	0.0123169	2.92149	14.43	DSAIPCQMVQMNYVGNGTTFIILPDQGQMDTVVAALNR	[8] Oxidation (M)|[11] Oxidation (M)|[29] Oxidation (M)|[37] Asn->Asp (N)	Q3UKW1	Q3UKW1_MOUSE Putative uncharacterized protein OS=Mus musculus GN=Serpina6 PE=2 SV=1	TRUE	8307.69	NA	1590.7	NA	8.87346	1053.94	1712.3	492568	1978.52	16551.6	275653	33723.2
14516	50.9917	2	845.395	1688.78	0.00409761	2.42639	68.24	GSTQYLENLGFNMSK	[12] Asn->Asp (N)	Q3UKW1	Q3UKW1_MOUSE Putative uncharacterized protein OS=Mus musculus GN=Serpina6 PE=2 SV=1	TRUE	34849.8	20453.4	3041.9	6373.14	577.97	2917.59	1078.47	16402.4	7122.56	6060.85	20345.8	2895.03
19981	58.7915	4	1055	4215.98	0.016674	3.95496	16.82	DSAIPCQMVQMNYVGNGTTFIILPDQGQMDTVVAALNR	[8] Oxidation (M)|[11] Oxidation (M)|[16] Asn->Asp (N)|[29] Oxidation (M)	Q3UKW1	Q3UKW1_MOUSE Putative uncharacterized protein OS=Mus musculus GN=Serpina6 PE=2 SV=1	TRUE	2690.67	NA	44.6666	2685.33	1141.85	2309.56	1300.31	142904	1066.2	1501.54	62547.8	6962.71
24846	19.605	2	531.265	1060.51	-0.00391122	-3.68803	3.7	LPFSPENTR	[7] Asn->Asp (N)	Q3UKW1	Q3UKW1_MOUSE Putative uncharacterized protein OS=Mus musculus GN=Serpina6 PE=2 SV=1	FALSE	463.008	888.672	810.591	1643.76	991.92	1144.15	3463.33	9472.77	6904.48	360.597	2353.28	4812.5
34833	69.3459	3	1239.91	3716.7	0.010621	2.85766	117.21	FSMSDTYDLQDVLADVGIKDLFTNQSDFADTTK	[3] Oxidation (M)|[24] Asn->Asp (N)	Q3UKW1	Q3UKW1_MOUSE Putative uncharacterized protein OS=Mus musculus GN=Serpina6 PE=2 SV=1	TRUE	1575.25	1926.42	2273.75	2897.93	2137.8	1488.73	2000.59	143286	4226.45	721.423	7688.64	461.074
567	53.8382	2	1072.5	2142.99	0.00661362	3.08617	112.74	LEAYFSLEGFPAEQNASNR	[15] Asn->Asp (N)	Q3UM12	Q3UM12_MOUSE Superoxide dismutase [Cu-Zn] OS=Mus musculus GN=Sod3 PE=2 SV=1	TRUE	269390	841838	1.89431e+06	2.05578e+06	731729	1.86431e+06	171148	2.71343e+06	161094	354990	3.04782e+06	343013
3296	53.9008	3	715.338	2142.99	0.00552464	2.57801	27.74	LEAYFSLEGFPAEQNASNR	[18] Asn->Asp (N)	Q3UM12	Q3UM12_MOUSE Superoxide dismutase [Cu-Zn] OS=Mus musculus GN=Sod3 PE=2 SV=1	TRUE	14192.9	43273.6	154609	107673	37810.5	130131	14293.7	230117	19539.8	30086.7	136798	27238.1
3296	53.9008	3	715.338	2142.99	0.00552464	2.57801	46.53	LEAYFSLEGFPAEQNASNR	[15] Asn->Asp (N)	Q3UM12	Q3UM12_MOUSE Superoxide dismutase [Cu-Zn] OS=Mus musculus GN=Sod3 PE=2 SV=1	TRUE	14192.9	43273.6	154609	107673	37810.5	130131	14293.7	230117	19539.8	30086.7	136798	27238.1
3973	26.2261	3	503.575	1507.7	-0.00234419	-1.55481	3.02	NLSFTNPGLDTTDL	[1] Asn->Asp (N)	Q3UN77	Q3UN77_MOUSE Putative uncharacterized protein OS=Mus musculus GN=Cdhr2 PE=2 SV=1	TRUE	1161.24	7177.49	9108.1	7382.11	7000.47	8051.57	9530.3	26384.5	19626.5	9294.15	24433.8	14096
3973	26.2261	3	503.575	1507.7	-0.00234419	-1.55481	7.14	NLSFTNPGLDTTDL	[6] Asn->Asp (N)	Q3UN77	Q3UN77_MOUSE Putative uncharacterized protein OS=Mus musculus GN=Cdhr2 PE=2 SV=1	TRUE	1161.24	7177.49	9108.1	7382.11	7000.47	8051.57	9530.3	26384.5	19626.5	9294.15	24433.8	14096
5440	53.4275	2	718.354	1434.69	-0.00474186	-3.30512	3.62	VIPSTANSNNLFR	[7] Asn->Asp (N)|[9] Asn->Asp (N)|[10] Asn->Asp (N)	Q3UN77	Q3UN77_MOUSE Putative uncharacterized protein OS=Mus musculus GN=Cdhr2 PE=2 SV=1	TRUE	7710.08	18164.4	77834.2	32902.5	31608.1	4207.38	8373.52	10965.2	25571.9	11675.8	34305.8	6476.31
27098	20.1101	2	558.234	1114.45	0.00512616	4.59973	0.01	NSEMVDYEK	[1] Asn->Asp (N)	Q3UN77	Q3UN77_MOUSE Putative uncharacterized protein OS=Mus musculus GN=Cdhr2 PE=2 SV=1	TRUE	1115.9	707.632	730.617	1771.83	737.871	697.654	2441.49	5711.83	982.581	772.025	1292.64	2690.11
35070	66.1167	3	1318.69	3953.05	0.0168783	4.26972	25.65	DKNDNAPYFLPNNQTFVIIPELVLPNQQVASVQAR	[13] Asn->Asp (N)	Q3UN77	Q3UN77_MOUSE Putative uncharacterized protein OS=Mus musculus GN=Cdhr2 PE=2 SV=1	FALSE	NA	NA	NA	NA	2.26544	0.586151	NA	220685	2439.34	NA	NA	13.1558
802	45.3081	4	643.814	2571.23	-0.00955326	-3.71544	5.42	GDVNQTLSSHRATNGMGNILELAR	[14] Asn->Asp (N)|[16] Oxidation (M)|[18] Asn->Asp (N)	Q3UP23	TMM26_MOUSE Transmembrane protein 26 OS=Mus musculus GN=Tmem26 PE=2 SV=2	TRUE	288807	1.29609e+06	98236.4	865781	23624.8	13517.3	122361	167641	106057	117081	330626	15085.1
802	45.3081	4	643.814	2571.23	-0.00955326	-3.71544	6.64	GDVNQTLSSHRATNGMGNILELAR	[4] Asn->Asp (N)|[14] Asn->Asp (N)|[16] Oxidation (M)	Q3UP23	TMM26_MOUSE Transmembrane protein 26 OS=Mus musculus GN=Tmem26 PE=2 SV=2	TRUE	288807	1.29609e+06	98236.4	865781	23624.8	13517.3	122361	167641	106057	117081	330626	15085.1
50000	19.9942	3	457.564	1369.67	-0.000128841	-0.0940671	19.65	RGDVNQTLSSHR	[5] Asn->Asp (N)	Q3UP23	TMM26_MOUSE Transmembrane protein 26 OS=Mus musculus GN=Tmem26 PE=2 SV=2	TRUE	2026.89	754.041	573.203	280.864	27.4975	828.797	23.6378	1352.37	171.374	325.864	413.592	191.623
111	26.3863	3	468.905	1403.69	0.00331717	2.36318	33.41	NPNNNTIHPNLR	[3] Asn->Asp (N)	Q3UP74	Q3UP74_MOUSE Putative uncharacterized protein OS=Mus musculus GN=Anpep PE=2 SV=1	TRUE	48191.2	234486	128906	278944	28514.8	169580	40077	4.37633e+06	62894.9	167727	400672	205262
111	26.3863	3	468.905	1403.69	0.00331717	2.36318	35.88	NPNNNTIHPNLR	[5] Asn->Asp (N)	Q3UP74	Q3UP74_MOUSE Putative uncharacterized protein OS=Mus musculus GN=Anpep PE=2 SV=1	TRUE	48191.2	234486	128906	278944	28514.8	169580	40077	4.37633e+06	62894.9	167727	400672	205262
111	26.3863	3	468.905	1403.69	0.00331717	2.36318	36.23	NPNNNTIHPNLR	[4] Asn->Asp (N)	Q3UP74	Q3UP74_MOUSE Putative uncharacterized protein OS=Mus musculus GN=Anpep PE=2 SV=1	TRUE	48191.2	234486	128906	278944	28514.8	169580	40077	4.37633e+06	62894.9	167727	400672	205262
451	38.2494	3	593.3	1776.88	0.0059501	3.34864	50	FTCNQTTDVIIIHSK	[4] Asn->Asp (N)	Q3UP74	Q3UP74_MOUSE Putative uncharacterized protein OS=Mus musculus GN=Anpep PE=2 SV=1	TRUE	7909.11	55773.6	47894.3	60481	33595.6	95831.7	82230.4	2.33249e+06	111144	41313.3	154901	131803
522	53.3242	3	922.167	2763.48	0.00964481	3.49011	97.73	VILRPYLTPNNQGLYIFQGNSTVR	[20] Asn->Asp (N)	Q3UP74	Q3UP74_MOUSE Putative uncharacterized protein OS=Mus musculus GN=Anpep PE=2 SV=1	TRUE	14729	145412	440010	417895	142059	358995	27203.3	3.76817e+06	116904	130539	714581	101932
768	59.4875	2	780.898	1559.78	0.00449581	2.88234	73.37	QVTPLFFYFQNR	[11] Asn->Asp (N)	Q3UP74	Q3UP74_MOUSE Putative uncharacterized protein OS=Mus musculus GN=Anpep PE=2 SV=1	TRUE	111672	196049	200116	169436	80571.8	351088	24511.3	1.65626e+06	78797.9	175209	258730	114824
843	28.2099	2	440.762	879.509	0.00243279	2.76609	32.59	KLNYTLK	[3] Asn->Asp (N)	Q3UP74	Q3UP74_MOUSE Putative uncharacterized protein OS=Mus musculus GN=Anpep PE=2 SV=1	TRUE	2819.65	15289.4	17407.1	27051.9	6454.49	25887.1	22392.2	1.1135e+06	24875.9	13905.1	52241.3	50219.7
1110	27.6875	3	469.233	1404.68	0.00312342	2.22359	16.37	NPNNNTIHPNLR	[1] Asn->Asp (N)|[3] Asn->Asp (N)	Q3UP74	Q3UP74_MOUSE Putative uncharacterized protein OS=Mus musculus GN=Anpep PE=2 SV=1	TRUE	5787.31	31865.1	14886.3	42371.9	4046.83	21613.5	5623.94	781670	10777.2	19934.1	47071.4	27276.6
1110	27.6875	3	469.233	1404.68	0.00312342	2.22359	20.44	NPNNNTIHPNLR	[5] Asn->Asp (N)|[10] Asn->Asp (N)	Q3UP74	Q3UP74_MOUSE Putative uncharacterized protein OS=Mus musculus GN=Anpep PE=2 SV=1	TRUE	5787.31	31865.1	14886.3	42371.9	4046.83	21613.5	5623.94	781670	10777.2	19934.1	47071.4	27276.6
1110	27.6875	3	469.233	1404.68	0.00312342	2.22359	23	NPNNNTIHPNLR	[4] Asn->Asp (N)|[5] Asn->Asp (N)	Q3UP74	Q3UP74_MOUSE Putative uncharacterized protein OS=Mus musculus GN=Anpep PE=2 SV=1	TRUE	5787.31	31865.1	14886.3	42371.9	4046.83	21613.5	5623.94	781670	10777.2	19934.1	47071.4	27276.6
1110	27.6875	3	469.233	1404.68	0.00312342	2.22359	23.36	NPNNNTIHPNLR	[1] Asn->Asp (N)|[10] Asn->Asp (N)	Q3UP74	Q3UP74_MOUSE Putative uncharacterized protein OS=Mus musculus GN=Anpep PE=2 SV=1	TRUE	5787.31	31865.1	14886.3	42371.9	4046.83	21613.5	5623.94	781670	10777.2	19934.1	47071.4	27276.6
1110	27.6875	3	469.233	1404.68	0.00312342	2.22359	24.64	NPNNNTIHPNLR	[1] Asn->Asp (N)|[5] Asn->Asp (N)	Q3UP74	Q3UP74_MOUSE Putative uncharacterized protein OS=Mus musculus GN=Anpep PE=2 SV=1	TRUE	5787.31	31865.1	14886.3	42371.9	4046.83	21613.5	5623.94	781670	10777.2	19934.1	47071.4	27276.6
1110	27.6875	3	469.233	1404.68	0.00312342	2.22359	34.68	NPNNNTIHPNLR	[3] Asn->Asp (N)|[5] Asn->Asp (N)	Q3UP74	Q3UP74_MOUSE Putative uncharacterized protein OS=Mus musculus GN=Anpep PE=2 SV=1	TRUE	5787.31	31865.1	14886.3	42371.9	4046.83	21613.5	5623.94	781670	10777.2	19934.1	47071.4	27276.6
1110	27.6875	3	469.233	1404.68	0.00312342	2.22359	36.08	NPNNNTIHPNLR	[3] Asn->Asp (N)|[4] Asn->Asp (N)	Q3UP74	Q3UP74_MOUSE Putative uncharacterized protein OS=Mus musculus GN=Anpep PE=2 SV=1	TRUE	5787.31	31865.1	14886.3	42371.9	4046.83	21613.5	5623.94	781670	10777.2	19934.1	47071.4	27276.6
1403	26.3863	2	702.854	1403.69	0.00245595	1.74964	10.56	NPNNNTIHPNLR	[5] Asn->Asp (N)	Q3UP74	Q3UP74_MOUSE Putative uncharacterized protein OS=Mus musculus GN=Anpep PE=2 SV=1	TRUE	4654.87	30559.1	13326	41903.5	9359.61	14848.3	7104.1	643815	32897.4	17319.8	55933.1	16788.2
1403	26.3863	2	702.854	1403.69	0.00245595	1.74964	55.95	NPNNNTIHPNLR	[3] Asn->Asp (N)	Q3UP74	Q3UP74_MOUSE Putative uncharacterized protein OS=Mus musculus GN=Anpep PE=2 SV=1	TRUE	4654.87	30559.1	13326	41903.5	9359.61	14848.3	7104.1	643815	32897.4	17319.8	55933.1	16788.2
1403	26.3863	2	702.854	1403.69	0.00245595	1.74964	65.44	NPNNNTIHPNLR	[4] Asn->Asp (N)	Q3UP74	Q3UP74_MOUSE Putative uncharacterized protein OS=Mus musculus GN=Anpep PE=2 SV=1	TRUE	4654.87	30559.1	13326	41903.5	9359.61	14848.3	7104.1	643815	32897.4	17319.8	55933.1	16788.2
1710	37.0642	2	672.862	1343.71	0.00421176	3.13444	46.65	NATLVNEADKLR	[6] Asn->Asp (N)	Q3UP74	Q3UP74_MOUSE Putative uncharacterized protein OS=Mus musculus GN=Anpep PE=2 SV=1	TRUE	6467.53	21246.8	6969.17	17372.3	1307.6	23656.5	1997.66	426846	6273.86	14755.5	13312.6	23073.8
1710	37.0642	2	672.862	1343.71	0.00421176	3.13444	64.65	NATLVNEADKLR	[1] Asn->Asp (N)	Q3UP74	Q3UP74_MOUSE Putative uncharacterized protein OS=Mus musculus GN=Anpep PE=2 SV=1	TRUE	6467.53	21246.8	6969.17	17372.3	1307.6	23656.5	1997.66	426846	6273.86	14755.5	13312.6	23073.8
1970	53.2556	3	563.633	1687.88	0.00490105	2.90368	36.78	KQVTPLFFYFQNR	[12] Asn->Asp (N)	Q3UP74	Q3UP74_MOUSE Putative uncharacterized protein OS=Mus musculus GN=Anpep PE=2 SV=1	TRUE	8223.88	45306.7	35790	48707.4	18794.5	84709.1	237.824	232647	13370.1	50572.8	64538	12935.5
3138	25.6004	2	609.31	1216.61	-0.00284973	-2.34236	5.4	ANIDWVKENK	[9] Asn->Asp (N)	Q3UP74	Q3UP74_MOUSE Putative uncharacterized protein OS=Mus musculus GN=Anpep PE=2 SV=1	FALSE	3166.51	8035.92	4811.1	12096.4	2395.96	9240.6	2555.7	88181.9	6351.31	8528.56	24011	14412
3577	38.2494	2	889.446	1776.88	0.00587652	3.30723	75.18	FTCNQTTDVIIIHSK	[4] Asn->Asp (N)	Q3UP74	Q3UP74_MOUSE Putative uncharacterized protein OS=Mus musculus GN=Anpep PE=2 SV=1	TRUE	NA	994.014	387.257	1105	478.177	10748.5	6799.7	454166	11285	782.873	18457.9	19548.6
5029	54.3321	3	922.496	2764.46	0.0101783	3.68184	64.38	VILRPYLTPNNQGLYIFQGNSTVR	[10] Asn->Asp (N)|[20] Asn->Asp (N)	Q3UP74	Q3UP74_MOUSE Putative uncharacterized protein OS=Mus musculus GN=Anpep PE=2 SV=1	TRUE	NA	4871.82	23241.1	NA	4791.98	18442.9	589.597	457498	1351.14	5876.1	39275.4	2902.64
5029	54.3321	3	922.496	2764.46	0.0101783	3.68184	86.19	VILRPYLTPNNQGLYIFQGNSTVR	[11] Asn->Asp (N)|[20] Asn->Asp (N)	Q3UP74	Q3UP74_MOUSE Putative uncharacterized protein OS=Mus musculus GN=Anpep PE=2 SV=1	TRUE	NA	4871.82	23241.1	NA	4791.98	18442.9	589.597	457498	1351.14	5876.1	39275.4	2902.64
6339	37.0642	3	448.911	1343.71	0.00567091	4.22035	4.86	NATLVNEADKLR	[6] Asn->Asp (N)	Q3UP74	Q3UP74_MOUSE Putative uncharacterized protein OS=Mus musculus GN=Anpep PE=2 SV=1	TRUE	NA	1761.81	109.265	NA	NA	1350.79	NA	61542.5	1405.52	NA	491.451	NA
6339	37.0642	3	448.911	1343.71	0.00567091	4.22035	31.5	NATLVNEADKLR	[1] Asn->Asp (N)	Q3UP74	Q3UP74_MOUSE Putative uncharacterized protein OS=Mus musculus GN=Anpep PE=2 SV=1	TRUE	NA	1761.81	109.265	NA	NA	1350.79	NA	61542.5	1405.52	NA	491.451	NA
7069	53.2829	2	844.945	1687.88	0.00394612	2.33793	81.86	KQVTPLFFYFQNR	[12] Asn->Asp (N)	Q3UP74	Q3UP74_MOUSE Putative uncharacterized protein OS=Mus musculus GN=Anpep PE=2 SV=1	TRUE	3466.37	19610.6	12130.5	25623.1	7364.37	28606	2746.74	155920	6923.46	21831.2	33562.8	9243.39
12759	67.5988	3	842.115	2523.32	0.0110359	4.37359	57.83	AMFNITLIYPNNLIALSNMLPK	[2] Oxidation (M)|[4] Asn->Asp (N)|[19] Oxidation (M)	Q3UP74	Q3UP74_MOUSE Putative uncharacterized protein OS=Mus musculus GN=Anpep PE=2 SV=1	TRUE	1231.61	518.586	786.547	1111.61	91.1115	1116.12	NA	348436	442.247	137.771	4586.35	149.839
15791	67.6158	2	1262.67	2523.32	0.00975941	3.8677	52.61	AMFNITLIYPNNLIALSNMLPK	[2] Oxidation (M)|[4] Asn->Asp (N)|[19] Oxidation (M)	Q3UP74	Q3UP74_MOUSE Putative uncharacterized protein OS=Mus musculus GN=Anpep PE=2 SV=1	TRUE	2523.53	2172.77	810.756	4795.04	1754.43	2519.74	463.711	484287	NA	697.873	10901.9	2514.47
31564	66.5061	3	842.113	2523.32	0.00437487	1.73378	37.74	AMFNITLIYPNNLIALSNMLPK	[2] Oxidation (M)|[4] Asn->Asp (N)|[19] Oxidation (M)	Q3UP74	Q3UP74_MOUSE Putative uncharacterized protein OS=Mus musculus GN=Anpep PE=2 SV=1	TRUE	1678	778.496	59765.8	11268.1	2727.69	32736.2	NA	4094.42	NA	109.128	540.633	1042.34
35522	65.149	3	831.779	2492.31	0.00375793	1.50781	42.96	SNVTRPSEFNYIWIAPIPFLK	[2] Asn->Asp (N)	Q3UP74	Q3UP74_MOUSE Putative uncharacterized protein OS=Mus musculus GN=Anpep PE=2 SV=1	TRUE	NA	NA	NA	NA	NA	29703.1	NA	NA	20.8995	NA	NA	NA
41734	67.0225	3	842.113	2523.32	0.00685262	2.71572	29.94	AMFNITLIYPNNLIALSNMLPK	[2] Oxidation (M)|[4] Asn->Asp (N)|[19] Oxidation (M)	Q3UP74	Q3UP74_MOUSE Putative uncharacterized protein OS=Mus musculus GN=Anpep PE=2 SV=1	TRUE	568.883	1470.23	46137.9	5461.67	955.789	22422	NA	687.569	282.962	NA	1460.93	NA
45454	20.0199	2	538.267	1074.52	-0.000593528	-0.552366	0.67	NATLVNEADK	[1] Asn->Asp (N)	Q3UP74	Q3UP74_MOUSE Putative uncharacterized protein OS=Mus musculus GN=Anpep PE=2 SV=1	TRUE	1.01033	46.7554	75.0341	6.14397	36.3615	25.2815	444.883	6539.71	1318.57	274.559	373.53	1890.51
286	39.1451	3	555.612	1663.81	0.00574697	3.4541	2.27	CDISNSTEAGQKLLK	[5] Asn->Asp (N)	Q3URC9	Q3URC9_MOUSE Angiotensin I converting enzyme (Peptidyl-dipeptidase A) 2 OS=Mus musculus GN=Ace2 PE=2 SV=1	FALSE	170172	156855	98292	231625	94819.2	144139	368384	695400	324208	111712	348356	335624
2090	37.3504	3	1362.94	4085.8	0.0106862	2.61546	0.63	TFLNNFNQEAEDLSYQSSLASWNYNTNITEENAQK	[4] Asn->Asp (N)|[27] Asn->Asp (N)|[32] Asn->Asp (N)	Q3URC9	Q3URC9_MOUSE Angiotensin I converting enzyme (Peptidyl-dipeptidase A) 2 OS=Mus musculus GN=Ace2 PE=2 SV=1	TRUE	120655	131355	198862	267716	62133.1	604710	NA	101054	213370	586907	786154	677062
2090	37.3504	3	1362.94	4085.8	0.0106862	2.61546	1.53	TFLNNFNQEAEDLSYQSSLASWNYNTNITEENAQK	[7] Asn->Asp (N)|[23] Asn->Asp (N)|[25] Asn->Asp (N)	Q3URC9	Q3URC9_MOUSE Angiotensin I converting enzyme (Peptidyl-dipeptidase A) 2 OS=Mus musculus GN=Ace2 PE=2 SV=1	TRUE	120655	131355	198862	267716	62133.1	604710	NA	101054	213370	586907	786154	677062
6532	18.1963	3	592.896	1775.67	-0.00875323	-4.92952	6.43	GESNAGFQNSDDAQTSF	[4] Asn->Asp (N)|[9] Asn->Asp (N)	Q3URC9	Q3URC9_MOUSE Angiotensin I converting enzyme (Peptidyl-dipeptidase A) 2 OS=Mus musculus GN=Ace2 PE=2 SV=1	FALSE	832.594	9168	28788.2	28224.8	16656.8	9846.66	20246.3	27283.6	58285.5	11305	35949.1	85785.7
7382	63.1637	2	1102.06	2202.1	0.00431094	1.95765	79.46	VSFYFFVTSPQNVSDVIPR	[12] Asn->Asp (N)	Q3URC9	Q3URC9_MOUSE Angiotensin I converting enzyme (Peptidyl-dipeptidase A) 2 OS=Mus musculus GN=Ace2 PE=2 SV=1	FALSE	94735.3	44525.8	264853	141361	82635.3	211865	NA	5617.48	570.06	NA	84130.9	35.7859
26352	20.6734	2	655.78	1309.55	0.000314729	0.240335	54.97	CDISNSTEAGQK	[5] Asn->Asp (N)	Q3URC9	Q3URC9_MOUSE Angiotensin I converting enzyme (Peptidyl-dipeptidase A) 2 OS=Mus musculus GN=Ace2 PE=2 SV=1	TRUE	498.174	4052.25	4022.1	5440.76	639.434	2087.47	179.503	8785.38	672.918	1678.25	3397.41	6983.4
277	44.3747	2	536.805	1071.6	0.00315218	2.94159	79.21	LEGLLANVSR	[7] Asn->Asp (N)	Q3USG5	Q3USG5_MOUSE Putative uncharacterized protein (Fragment) OS=Mus musculus GN=Emilin1 PE=2 SV=1	FALSE	76988	188697	233494	185638	60033.7	244587	7642.17	179617	113077	392262	282361	251657
923	40.8667	2	796.906	1591.8	0.00431955	2.71364	88.17	ESNSTSLTQAALLEK	[3] Asn->Asp (N)	Q3USG5	Q3USG5_MOUSE Putative uncharacterized protein (Fragment) OS=Mus musculus GN=Emilin1 PE=2 SV=1	TRUE	49182.6	128870	134742	145542	39513.7	128795	5232.28	240244	88382.9	196593	285055	245830
1442	56.6137	2	771.432	1540.85	0.00425373	2.76065	35.52	LGALNNSLLLLEDR	[6] Asn->Asp (N)	Q3USG5	Q3USG5_MOUSE Putative uncharacterized protein (Fragment) OS=Mus musculus GN=Emilin1 PE=2 SV=1	TRUE	26859.4	62006.9	60611.3	112683	23617.6	84336.1	11936.4	255862	97274.7	81048.1	193101	195827
1442	56.6137	2	771.432	1540.85	0.00425373	2.76065	130.67	LGALNNSLLLLEDR	[5] Asn->Asp (N)	Q3USG5	Q3USG5_MOUSE Putative uncharacterized protein (Fragment) OS=Mus musculus GN=Emilin1 PE=2 SV=1	TRUE	26859.4	62006.9	60611.3	112683	23617.6	84336.1	11936.4	255862	97274.7	81048.1	193101	195827
2888	34.6004	3	660.647	1978.92	0.00590098	2.98193	25.33	LEDRFNSTLGPSEEQEK	[6] Asn->Asp (N)	Q3USG5	Q3USG5_MOUSE Putative uncharacterized protein (Fragment) OS=Mus musculus GN=Emilin1 PE=2 SV=1	TRUE	4217.07	20815.2	17513.2	23682.9	7611.2	29143.2	370.015	41848.9	34331.2	39951.7	53647.4	118318
4632	52.4735	3	566.659	1696.95	0.00659091	3.88398	18.99	RLGALNNSLLLLEDR	[6] Asn->Asp (N)	Q3USG5	Q3USG5_MOUSE Putative uncharacterized protein (Fragment) OS=Mus musculus GN=Emilin1 PE=2 SV=1	TRUE	2466.15	5921.66	10335.7	17352.7	4145.71	14795.7	NA	28654.8	15508.5	8104.99	34762.1	27177.4
4632	52.4735	3	566.659	1696.95	0.00659091	3.88398	25.97	RLGALNNSLLLLEDR	[7] Asn->Asp (N)	Q3USG5	Q3USG5_MOUSE Putative uncharacterized protein (Fragment) OS=Mus musculus GN=Emilin1 PE=2 SV=1	TRUE	2466.15	5921.66	10335.7	17352.7	4145.71	14795.7	NA	28654.8	15508.5	8104.99	34762.1	27177.4
5095	48.3859	3	481.613	1441.82	0.00446301	3.09541	35.34	LEKLEGLLANVSR	[10] Asn->Asp (N)	Q3USG5	Q3USG5_MOUSE Putative uncharacterized protein (Fragment) OS=Mus musculus GN=Emilin1 PE=2 SV=1	TRUE	2884.1	11135.9	15902.1	12149.8	4507.69	10803	NA	6801.47	1278.05	17009.1	15297.3	6406.56
11628	61.9523	2	970.547	1939.08	0.00664188	3.42528	77.02	LNLTAAQLSQLEGLLQAR	[2] Asn->Asp (N)	Q3USG5	Q3USG5_MOUSE Putative uncharacterized protein (Fragment) OS=Mus musculus GN=Emilin1 PE=2 SV=1	TRUE	301.608	NA	6535.5	3746.99	3284.57	3009.34	NA	24261.5	8319.95	NA	7837.74	97347.7
22661	61.9725	3	647.368	1939.08	0.00825289	4.2561	13.86	LNLTAAQLSQLEGLLQAR	[2] Asn->Asp (N)	Q3USG5	Q3USG5_MOUSE Putative uncharacterized protein (Fragment) OS=Mus musculus GN=Emilin1 PE=2 SV=1	TRUE	NA	NA	NA	913.95	NA	NA	55.4566	4730.73	4059.08	NA	NA	24910.3
32439	52.3994	2	849.483	1696.95	0.00463482	2.73127	16.46	RLGALNNSLLLLEDR	[6] Asn->Asp (N)	Q3USG5	Q3USG5_MOUSE Putative uncharacterized protein (Fragment) OS=Mus musculus GN=Emilin1 PE=2 SV=1	TRUE	NA	NA	624.215	2684.39	NA	2547.01	1.27854	14090.7	949.052	2447.42	9465.78	4706.38
1527	35.4903	2	780.899	1559.78	0.0045465	2.91483	91.27	ALNTTSVELQEAQR	[3] Asn->Asp (N)	Q3UUY6	PROM2_MOUSE Prominin-2 OS=Mus musculus GN=Prom2 PE=1 SV=1	TRUE	46417.4	103575	72946.4	71440.9	30472.9	84019	40032.1	520695	25394.1	20621.9	144814	71474.1
1998	35.9093	3	666.653	1996.94	0.00604327	3.02628	46.89	LKDVPETNFSSMVQEEK	[8] Asn->Asp (N)|[12] Oxidation (M)	Q3UUY6	PROM2_MOUSE Prominin-2 OS=Mus musculus GN=Prom2 PE=1 SV=1	TRUE	22452.9	63006.9	48480.1	51931.2	17570	52539.4	22089.8	321216	13616.9	16541.6	95085.8	43419.6
10742	35.9337	2	999.475	1996.94	0.00631832	3.16402	80.21	LKDVPETNFSSMVQEEK	[8] Asn->Asp (N)|[12] Oxidation (M)	Q3UUY6	PROM2_MOUSE Prominin-2 OS=Mus musculus GN=Prom2 PE=1 SV=1	TRUE	2399.41	13476.3	5597.05	11122.9	420.232	9669.6	2896.97	124148	935.631	1012.18	14823.7	7917.72
12934	20.4876	3	580.925	1739.75	-0.00162278	-0.932761	1.14	DVPETNFSSMVQEEK	[6] Asn->Asp (N)	Q3UUY6	PROM2_MOUSE Prominin-2 OS=Mus musculus GN=Prom2 PE=1 SV=1	FALSE	2133.97	3402.99	8470.05	10272.2	1267.77	13418.5	374.822	19597.6	262.603	2377.44	4064.19	2193.36
53288	67.4064	2	780.898	1559.78	0.0028708	1.84051	2.2	ALNTTSVELQEAQR	[3] Asn->Asp (N)	Q3UUY6	PROM2_MOUSE Prominin-2 OS=Mus musculus GN=Prom2 PE=1 SV=1	TRUE	84.6994	244.833	NA	NA	NA	9.93634	NA	716.053	194.398	NA	NA	12053.6
4474	56.215	2	1150.02	2298.03	0.00685421	2.98266	70.69	ATPNEGFFNQNITTFYYDR	[11] Asn->Asp (N)	Q3UZE4	Q3UZE4_MOUSE Hyaluronoglucosaminidase 2, isoform CRA_a OS=Mus musculus GN=Hyal2 PE=2 SV=1	TRUE	3581.41	7875.41	74759.9	59578.1	29189.9	44551.4	8691.12	282676	187.107	698.101	74400.1	20691.2
3582	26.2584	2	571.266	1140.52	-0.00512243	-4.49129	4.14	FRTMESNQK	[7] Asn->Asp (N)	Q3V1D2	Q3V1D2_MOUSE Putative uncharacterized protein OS=Mus musculus GN=Efcab14 PE=2 SV=1	TRUE	4803.56	11371.8	8590.8	8504.3	19653	8058.04	12600.6	21385.3	27559.6	12704.8	10437.6	16851.7
7846	35.1632	2	677.323	1352.63	0.00660995	4.88676	48.94	GMSETLSNLTQR	[2] Oxidation (M)|[8] Asn->Asp (N)	Q3V1D2	Q3V1D2_MOUSE Putative uncharacterized protein OS=Mus musculus GN=Efcab14 PE=2 SV=1	TRUE	977.367	20058.1	10831.7	14804.5	1712.72	6938.06	516.859	7138.26	2701.63	3666.75	19273.1	11610.2
794	29.4463	3	441.564	1321.67	0.00391351	2.96104	39.77	YNHTGQVVIYK	[2] Asn->Asp (N)	Q3V3R4	ITA1_MOUSE Integrin alpha-1 OS=Mus musculus GN=Itga1 PE=2 SV=2	FALSE	2282.81	28734	16251.4	42639.6	5685.94	10315.5	6798.04	437274	12473.6	16301.2	44419.2	30159
1223	38.6518	3	680.687	2039.04	0.00606563	2.97476	46.85	ANQIVIPHNTTFQTEPTK	[9] Asn->Asp (N)	Q3V3R4	ITA1_MOUSE Integrin alpha-1 OS=Mus musculus GN=Itga1 PE=2 SV=2	FALSE	5557.45	42442.8	47736.9	95386.3	30478.8	51859	28300.3	662175	55991.3	32681.9	115922	60981.5
2236	33.7802	2	607.316	1212.62	0.00256636	2.11639	19.74	VYVYAVNQTR	[7] Asn->Asp (N)	Q3V3R4	ITA1_MOUSE Integrin alpha-1 OS=Mus musculus GN=Itga1 PE=2 SV=2	TRUE	49246.4	12101.1	10583.2	27835.6	8526.91	11012.9	10074.6	190687	28964.2	12699.7	29383.4	39159.8
2894	56.215	3	1097.56	3289.67	0.00887905	2.69908	47.54	LDLPVNTSIPNVTEIKENMTFGSTLVTNPK	[11] Asn->Asp (N)|[18] Asn->Asp (N)|[19] Oxidation (M)	Q3V3R4	ITA1_MOUSE Integrin alpha-1 OS=Mus musculus GN=Itga1 PE=2 SV=2	TRUE	44550.1	187662	248978	323487	70789.1	236356	9931.13	1.49004e+06	12248	82506.7	332767	134582
2894	56.215	3	1097.56	3289.67	0.00887905	2.69908	50.2	LDLPVNTSIPNVTEIKENMTFGSTLVTNPK	[6] Asn->Asp (N)|[11] Asn->Asp (N)|[19] Oxidation (M)	Q3V3R4	ITA1_MOUSE Integrin alpha-1 OS=Mus musculus GN=Itga1 PE=2 SV=2	TRUE	44550.1	187662	248978	323487	70789.1	236356	9931.13	1.49004e+06	12248	82506.7	332767	134582
2894	56.215	3	1097.56	3289.67	0.00887905	2.69908	60.85	LDLPVNTSIPNVTEIKENMTFGSTLVTNPK	[6] Asn->Asp (N)|[19] Oxidation (M)|[28] Asn->Asp (N)	Q3V3R4	ITA1_MOUSE Integrin alpha-1 OS=Mus musculus GN=Itga1 PE=2 SV=2	TRUE	44550.1	187662	248978	323487	70789.1	236356	9931.13	1.49004e+06	12248	82506.7	332767	134582
2894	56.215	3	1097.56	3289.67	0.00887905	2.69908	67.13	LDLPVNTSIPNVTEIKENMTFGSTLVTNPK	[6] Asn->Asp (N)|[18] Asn->Asp (N)|[19] Oxidation (M)	Q3V3R4	ITA1_MOUSE Integrin alpha-1 OS=Mus musculus GN=Itga1 PE=2 SV=2	TRUE	44550.1	187662	248978	323487	70789.1	236356	9931.13	1.49004e+06	12248	82506.7	332767	134582
2898	22.4107	2	588.752	1175.49	0.000747583	0.635977	1.63	ENKNEPCGAR	[2] Asn->Asp (N)|[4] Asn->Asp (N)	Q3V3R4	ITA1_MOUSE Integrin alpha-1 OS=Mus musculus GN=Itga1 PE=2 SV=2	TRUE	5571.44	7466.5	7067.62	27801.2	7799.07	11821.8	35911.7	109971	51411.3	7395.16	70325.1	47982.5
2959	29.4463	2	661.842	1321.67	0.00325506	2.46284	61.45	YNHTGQVVIYK	[2] Asn->Asp (N)	Q3V3R4	ITA1_MOUSE Integrin alpha-1 OS=Mus musculus GN=Itga1 PE=2 SV=2	FALSE	556.243	18989.5	6356.71	24228.8	1946.11	3655.95	4281.46	202134	7070.72	6517.47	20773.5	14530.1
4506	26.2261	2	845.347	1688.68	-0.00127422	-0.754564	2.33	QTCCSSLKDNSCTK	[10] Asn->Asp (N)	Q3V3R4	ITA1_MOUSE Integrin alpha-1 OS=Mus musculus GN=Itga1 PE=2 SV=2	TRUE	304.832	4820.48	13676.1	52161	6051.23	2508.8	17228.2	58611	31310	7516.63	52650.9	17013.8
4581	22.542	3	410.877	1229.61	-0.00494977	-4.02546	6.96	SLEDPLGINSGK	[9] Asn->Asp (N)	Q3V3R4	ITA1_MOUSE Integrin alpha-1 OS=Mus musculus GN=Itga1 PE=2 SV=2	FALSE	1260.79	41245.3	293.276	6729.61	129.707	230.229	4126.18	3872.63	3566.86	5490.02	1774.37	3089.05
4788	56.8634	4	861.687	3442.72	0.0147566	4.28634	28.82	VTLDFNLTDPENGPVLDDALPNSVHGHIPFAK	[12] Asn->Asp (N)	Q3V3R4	ITA1_MOUSE Integrin alpha-1 OS=Mus musculus GN=Itga1 PE=2 SV=2	TRUE	1291.19	20217.9	44531.4	60694.7	4944.4	14589	94.665	581562	3913.08	808.898	54668.7	9102.42
4788	56.8634	4	861.687	3442.72	0.0147566	4.28634	35.95	VTLDFNLTDPENGPVLDDALPNSVHGHIPFAK	[6] Asn->Asp (N)	Q3V3R4	ITA1_MOUSE Integrin alpha-1 OS=Mus musculus GN=Itga1 PE=2 SV=2	TRUE	1291.19	20217.9	44531.4	60694.7	4944.4	14589	94.665	581562	3913.08	808.898	54668.7	9102.42
5571	21.6887	2	742.791	1483.57	0.00147098	0.991516	63.26	DSCESNQNITCR	[8] Asn->Asp (N)	Q3V3R4	ITA1_MOUSE Integrin alpha-1 OS=Mus musculus GN=Itga1 PE=2 SV=2	TRUE	314.16	1759.75	2383.38	4418.75	754.656	1383.04	6663.96	166913	5585.69	966.333	4871.55	29337.9
5870	29.3837	2	615.816	1229.62	0.00273668	2.22564	7.06	SLEDPLGINSGK	[9] Asn->Asp (N)	Q3V3R4	ITA1_MOUSE Integrin alpha-1 OS=Mus musculus GN=Itga1 PE=2 SV=2	FALSE	3129.89	2952.11	901.243	4451.67	810.926	1304.81	8515.76	28228.8	13943.1	863.092	4252.51	22193.4
27954	61.0162	3	611.667	1831.98	0.00649864	3.54735	24.83	HFFNVSDELALVTIVK	[4] Asn->Asp (N)	Q3V3R4	ITA1_MOUSE Integrin alpha-1 OS=Mus musculus GN=Itga1 PE=2 SV=2	TRUE	543.763	229.499	674.223	3586.19	NA	1576.42	49.8072	43682.8	151.939	NA	2739.16	NA
34470	57.369	4	861.933	3443.7	0.014093	4.0924	24.14	VTLDFNLTDPENGPVLDDALPNSVHGHIPFAK	[6] Asn->Asp (N)|[22] Asn->Asp (N)	Q3V3R4	ITA1_MOUSE Integrin alpha-1 OS=Mus musculus GN=Itga1 PE=2 SV=2	FALSE	NA	722.924	2397.03	2495.09	712.991	NA	375.295	101733	6.71548	221.49	3065.99	705.535
507	53.75	3	663.654	1987.94	-0.00390268	-1.96317	8.99	GPFTYTSPSNTELSLMVK	[10] Asn->Asp (N)|[16] Oxidation (M)	Q4FJS6	Q4FJS6_MOUSE Cd97 protein OS=Mus musculus GN=Cd97 PE=2 SV=1	TRUE	41344.5	50529.6	130940	155334	33326.5	465592	63374.9	1.90376e+06	239155	178892	352359	525636
2407	30.9354	2	440.744	879.473	0.00241786	2.74922	16.03	LASNVTFK	[4] Asn->Asp (N)	Q4FJS6	Q4FJS6_MOUSE Cd97 protein OS=Mus musculus GN=Cd97 PE=2 SV=1	TRUE	1337.73	11512	9050.66	17723.8	2239.24	6302.99	5832.87	93480.5	7742.86	13110.5	23236.9	17868.1
3363	41.1978	2	968.965	1935.92	0.00643656	3.32483	95.95	ISENGSSVAGILSSPNMEK	[4] Asn->Asp (N)|[17] Oxidation (M)	Q4FJS6	Q4FJS6_MOUSE Cd97 protein OS=Mus musculus GN=Cd97 PE=2 SV=1	TRUE	4558.76	25596.2	12333.8	22489.2	2050.42	25224.2	1286.06	135889	3208.45	52837	55513.6	32470.5
3911	57.7305	3	637.331	1908.97	0.00395535	2.07198	3.35	LLSNINSVFLTNTNTEK	[12] Asn->Asp (N)|[14] Asn->Asp (N)	Q4FJS6	Q4FJS6_MOUSE Cd97 protein OS=Mus musculus GN=Cd97 PE=2 SV=1	TRUE	32113.8	36441.5	40598.9	72773.2	30280.2	32496.4	25327.4	70866.8	43997.6	12832.5	54354.5	31084.1
3911	57.7305	3	637.331	1908.97	0.00395535	2.07198	6.66	LLSNINSVFLTNTNTEK	[6] Asn->Asp (N)|[12] Asn->Asp (N)	Q4FJS6	Q4FJS6_MOUSE Cd97 protein OS=Mus musculus GN=Cd97 PE=2 SV=1	TRUE	32113.8	36441.5	40598.9	72773.2	30280.2	32496.4	25327.4	70866.8	43997.6	12832.5	54354.5	31084.1
3911	57.7305	3	637.331	1908.97	0.00395535	2.07198	7.44	LLSNINSVFLTNTNTEK	[6] Asn->Asp (N)|[14] Asn->Asp (N)	Q4FJS6	Q4FJS6_MOUSE Cd97 protein OS=Mus musculus GN=Cd97 PE=2 SV=1	TRUE	32113.8	36441.5	40598.9	72773.2	30280.2	32496.4	25327.4	70866.8	43997.6	12832.5	54354.5	31084.1
5187	29.9176	2	756.865	1511.71	0.000573025	0.379057	2.94	DFNPATVNYTIQK	[3] Asn->Asp (N)|[8] Asn->Asp (N)	Q4FJS6	Q4FJS6_MOUSE Cd97 protein OS=Mus musculus GN=Cd97 PE=2 SV=1	FALSE	428.772	4358.53	8076.11	32403.9	3056.88	2734.48	9472.69	61665.4	39172	5100.98	31155	10694.8
5907	55.6724	3	1096.88	3287.61	0.00307671	0.935852	2.54	ISENGSSVAGILSSPNMEKLLGNTPLNLEQR	[4] Asn->Asp (N)|[16] Asn->Asp (N)|[17] Oxidation (M)|[23] Asn->Asp (N)|[27] Asn->Asp (N)	Q4FJS6	Q4FJS6_MOUSE Cd97 protein OS=Mus musculus GN=Cd97 PE=2 SV=1	TRUE	2522.71	2732.95	19934.7	11080.7	2855.5	22376	3701.89	679394	42367.4	18435.1	94367.3	29934
1158	34.9468	3	651.671	1951.99	0.00545268	2.7934	51.57	TDAELNETARPLSPVNPK	[16] Asn->Asp (N)	Q4FJY3	Q4FJY3_MOUSE MCG129299 OS=Mus musculus GN=Tgoln1 PE=2 SV=1	FALSE	51690.3	125753	39421.2	78801.1	21320.7	224942	1514.22	94449.7	42892.1	122289	107036	100269
1158	34.9468	3	651.671	1951.99	0.00545268	2.7934	54.88	TDAELNETARPLSPVNPK	[6] Asn->Asp (N)	Q4FJY3	Q4FJY3_MOUSE MCG129299 OS=Mus musculus GN=Tgoln1 PE=2 SV=1	FALSE	51690.3	125753	39421.2	78801.1	21320.7	224942	1514.22	94449.7	42892.1	122289	107036	100269
3724	51.0739	3	651.669	1951.99	5.31643e-05	0.027236	2.19	TDAELNETARPLSPVNPK	[6] Asn->Asp (N)	Q4FJY3	Q4FJY3_MOUSE MCG129299 OS=Mus musculus GN=Tgoln1 PE=2 SV=1	FALSE	1448.74	10303.7	40258.7	21980.9	10005.5	52492.5	8456.26	175550	21864.5	16478.6	65920.1	31051.8
4042	34.9468	2	977.002	1951.99	0.00369781	1.89438	67.81	TDAELNETARPLSPVNPK	[6] Asn->Asp (N)	Q4FJY3	Q4FJY3_MOUSE MCG129299 OS=Mus musculus GN=Tgoln1 PE=2 SV=1	FALSE	23754.9	53662.5	10890.4	35428.1	4434.01	90890.4	1089.35	51016.7	14595.8	61637.5	41188.8	55431.4
9789	45.1664	3	651.667	1951.98	-0.00530136	-2.71588	5.43	TDAELNETARPLSPVNPK	[16] Asn->Asp (N)	Q4FJY3	Q4FJY3_MOUSE MCG129299 OS=Mus musculus GN=Tgoln1 PE=2 SV=1	TRUE	14079.2	4172.04	17734	650.567	15019.6	21417.9	2853.15	23074	47641.2	2883.29	20805.6	18865.3
8	46.6224	2	706.877	1411.74	0.00510686	3.61743	114.15	AFYNGSLTAQIVK	[4] Asn->Asp (N)	Q4FK56	Q4FK56_MOUSE Gamma-glutamyltransferase 1, isoform CRA_a OS=Mus musculus GN=Ggt1 PE=2 SV=1	FALSE	1.59862e+06	4.08988e+06	4.27655e+06	6.43589e+06	1.52178e+06	5.46427e+06	1.96786e+06	1.14407e+07	1.88399e+06	2.76603e+06	5.42056e+06	6.83931e+06
57	44.5888	3	952.121	2853.34	0.00869423	3.04704	66.84	LANTTMFNNSKDSEEGGLSVAVPGEIR	[3] Asn->Asp (N)|[6] Oxidation (M)|[8] Asn->Asp (N)	Q4FK56	Q4FK56_MOUSE Gamma-glutamyltransferase 1, isoform CRA_a OS=Mus musculus GN=Ggt1 PE=2 SV=1	FALSE	2.27115e+06	8.00116e+06	5.13399e+06	5.48762e+06	990687	1.34477e+07	185895	1.26717e+07	687099	4.99306e+06	4.15514e+06	2.02027e+06
57	44.5888	3	952.121	2853.34	0.00869423	3.04704	70.56	LANTTMFNNSKDSEEGGLSVAVPGEIR	[6] Oxidation (M)|[8] Asn->Asp (N)|[9] Asn->Asp (N)	Q4FK56	Q4FK56_MOUSE Gamma-glutamyltransferase 1, isoform CRA_a OS=Mus musculus GN=Ggt1 PE=2 SV=1	FALSE	2.27115e+06	8.00116e+06	5.13399e+06	5.48762e+06	990687	1.34477e+07	185895	1.26717e+07	687099	4.99306e+06	4.15514e+06	2.02027e+06
57	44.5888	3	952.121	2853.34	0.00869423	3.04704	72.57	LANTTMFNNSKDSEEGGLSVAVPGEIR	[3] Asn->Asp (N)|[6] Oxidation (M)|[9] Asn->Asp (N)	Q4FK56	Q4FK56_MOUSE Gamma-glutamyltransferase 1, isoform CRA_a OS=Mus musculus GN=Ggt1 PE=2 SV=1	FALSE	2.27115e+06	8.00116e+06	5.13399e+06	5.48762e+06	990687	1.34477e+07	185895	1.26717e+07	687099	4.99306e+06	4.15514e+06	2.02027e+06
178	61.0981	4	687.877	2747.48	0.00651363	2.37077	4.96	LHNQLLPNTTTVEKDIDQVVTAGLK	[3] Asn->Asp (N)	Q4FK56	Q4FK56_MOUSE Gamma-glutamyltransferase 1, isoform CRA_a OS=Mus musculus GN=Ggt1 PE=2 SV=1	FALSE	77514.7	56571.3	8.15888e+06	2.05659e+06	1.40715e+06	5.0598e+06	167.444	110544	235.851	40984.8	2561.1	5042.85
178	61.0981	4	687.877	2747.48	0.00651363	2.37077	85.14	LHNQLLPNTTTVEKDIDQVVTAGLK	[8] Asn->Asp (N)	Q4FK56	Q4FK56_MOUSE Gamma-glutamyltransferase 1, isoform CRA_a OS=Mus musculus GN=Ggt1 PE=2 SV=1	FALSE	77514.7	56571.3	8.15888e+06	2.05659e+06	1.40715e+06	5.0598e+06	167.444	110544	235.851	40984.8	2561.1	5042.85
183	61.6969	4	687.878	2747.48	0.0105314	3.83313	37.44	LHNQLLPNTTTVEKDIDQVVTAGLK	[8] Asn->Asp (N)	Q4FK56	Q4FK56_MOUSE Gamma-glutamyltransferase 1, isoform CRA_a OS=Mus musculus GN=Ggt1 PE=2 SV=1	TRUE	413828	2.35787e+06	291789	3.15252e+06	22699.8	197941	52777.3	1.82017e+07	810710	134388	3.3438e+06	1.78924e+06
183	61.6969	4	687.878	2747.48	0.0105314	3.83313	39.1	LHNQLLPNTTTVEKDIDQVVTAGLK	[3] Asn->Asp (N)	Q4FK56	Q4FK56_MOUSE Gamma-glutamyltransferase 1, isoform CRA_a OS=Mus musculus GN=Ggt1 PE=2 SV=1	TRUE	413828	2.35787e+06	291789	3.15252e+06	22699.8	197941	52777.3	1.82017e+07	810710	134388	3.3438e+06	1.78924e+06
188	34.751	3	536.959	1607.86	0.00399624	2.48545	1.19	LHNQLLPNTTTVEK	[8] Asn->Asp (N)	Q4FK56	Q4FK56_MOUSE Gamma-glutamyltransferase 1, isoform CRA_a OS=Mus musculus GN=Ggt1 PE=2 SV=1	TRUE	61333.2	366607	413703	544014	84014	490939	87294.4	3.0406e+06	295835	221714	402580	1.23483e+06
188	34.751	3	536.959	1607.86	0.00399624	2.48545	8.19	LHNQLLPNTTTVEK	[3] Asn->Asp (N)	Q4FK56	Q4FK56_MOUSE Gamma-glutamyltransferase 1, isoform CRA_a OS=Mus musculus GN=Ggt1 PE=2 SV=1	TRUE	61333.2	366607	413703	544014	84014	490939	87294.4	3.0406e+06	295835	221714	402580	1.23483e+06
243	27.7189	2	629.786	1257.56	0.0024126	1.91849	80.2	LANTTMFNNSK	[3] Asn->Asp (N)|[6] Oxidation (M)|[8] Asn->Asp (N)	Q4FK56	Q4FK56_MOUSE Gamma-glutamyltransferase 1, isoform CRA_a OS=Mus musculus GN=Ggt1 PE=2 SV=1	FALSE	199028	377964	104163	385749	39954.1	515046	66707.6	949967	150978	223388	282459	492963
274	27.4414	2	629.786	1257.56	0.00270267	2.14915	79.88	LANTTMFNNSK	[3] Asn->Asp (N)|[6] Oxidation (M)|[9] Asn->Asp (N)	Q4FK56	Q4FK56_MOUSE Gamma-glutamyltransferase 1, isoform CRA_a OS=Mus musculus GN=Ggt1 PE=2 SV=1	FALSE	226985	355250	106762	361319	45100.7	511834	264531	1.12492e+06	330252	237894	317567	513154
274	27.4414	2	629.786	1257.56	0.00270267	2.14915	86.76	LANTTMFNNSK	[3] Asn->Asp (N)|[6] Oxidation (M)|[8] Asn->Asp (N)	Q4FK56	Q4FK56_MOUSE Gamma-glutamyltransferase 1, isoform CRA_a OS=Mus musculus GN=Ggt1 PE=2 SV=1	FALSE	226985	355250	106762	361319	45100.7	511834	264531	1.12492e+06	330252	237894	317567	513154
560	61.5788	3	916.834	2747.48	0.0102884	3.74468	37.09	LHNQLLPNTTTVEKDIDQVVTAGLK	[3] Asn->Asp (N)	Q4FK56	Q4FK56_MOUSE Gamma-glutamyltransferase 1, isoform CRA_a OS=Mus musculus GN=Ggt1 PE=2 SV=1	TRUE	327265	1.10774e+06	388150	1.42431e+06	236843	308396	15235.6	9.66326e+06	282535	47339	1.47717e+06	769438
560	61.5788	3	916.834	2747.48	0.0102884	3.74468	86.18	LHNQLLPNTTTVEKDIDQVVTAGLK	[8] Asn->Asp (N)	Q4FK56	Q4FK56_MOUSE Gamma-glutamyltransferase 1, isoform CRA_a OS=Mus musculus GN=Ggt1 PE=2 SV=1	TRUE	327265	1.10774e+06	388150	1.42431e+06	236843	308396	15235.6	9.66326e+06	282535	47339	1.47717e+06	769438
568	61.0763	3	916.833	2747.48	0.00588213	2.14092	71.43	LHNQLLPNTTTVEKDIDQVVTAGLK	[8] Asn->Asp (N)	Q4FK56	Q4FK56_MOUSE Gamma-glutamyltransferase 1, isoform CRA_a OS=Mus musculus GN=Ggt1 PE=2 SV=1	FALSE	34347	16655.5	4.0091e+06	813272	637124	2.43463e+06	280.06	78881.6	2664.48	14626.9	4714.15	1514.15
654	39.7408	2	732.329	1462.64	0.00421781	2.8837	76.33	NMSSEFYATQLR	[1] Asn->Asp (N)|[2] Oxidation (M)	Q4FK56	Q4FK56_MOUSE Gamma-glutamyltransferase 1, isoform CRA_a OS=Mus musculus GN=Ggt1 PE=2 SV=1	FALSE	47247.6	396146	108215	190469	8627.45	228727	2809.97	210829	9694.02	86554.9	55769.4	87469.6
1075	44.538	4	714.343	2853.34	0.00979845	3.43404	19.72	LANTTMFNNSKDSEEGGLSVAVPGEIR	[6] Oxidation (M)|[8] Asn->Asp (N)|[9] Asn->Asp (N)	Q4FK56	Q4FK56_MOUSE Gamma-glutamyltransferase 1, isoform CRA_a OS=Mus musculus GN=Ggt1 PE=2 SV=1	FALSE	57530.5	363365	247449	197936	14715.1	592329	5279.21	767931	40902.8	225717	104003	37214.5
1075	44.538	4	714.343	2853.34	0.00979845	3.43404	21.07	LANTTMFNNSKDSEEGGLSVAVPGEIR	[3] Asn->Asp (N)|[6] Oxidation (M)|[9] Asn->Asp (N)	Q4FK56	Q4FK56_MOUSE Gamma-glutamyltransferase 1, isoform CRA_a OS=Mus musculus GN=Ggt1 PE=2 SV=1	FALSE	57530.5	363365	247449	197936	14715.1	592329	5279.21	767931	40902.8	225717	104003	37214.5
1075	44.538	4	714.343	2853.34	0.00979845	3.43404	21.55	LANTTMFNNSKDSEEGGLSVAVPGEIR	[3] Asn->Asp (N)|[6] Oxidation (M)|[8] Asn->Asp (N)	Q4FK56	Q4FK56_MOUSE Gamma-glutamyltransferase 1, isoform CRA_a OS=Mus musculus GN=Ggt1 PE=2 SV=1	FALSE	57530.5	363365	247449	197936	14715.1	592329	5279.21	767931	40902.8	225717	104003	37214.5
1094	34.8043	2	804.935	1607.85	0.00297884	1.85268	87.4	LHNQLLPNTTTVEK	[8] Asn->Asp (N)	Q4FK56	Q4FK56_MOUSE Gamma-glutamyltransferase 1, isoform CRA_a OS=Mus musculus GN=Ggt1 PE=2 SV=1	TRUE	11144.7	130271	80298.9	202023	12845.7	143761	32350.1	1.23376e+06	122087	47998.3	114196	333908
1326	48.2356	3	946.79	2837.35	0.00810968	2.8582	58.07	LANTTMFNNSKDSEEGGLSVAVPGEIR	[3] Asn->Asp (N)|[9] Asn->Asp (N)	Q4FK56	Q4FK56_MOUSE Gamma-glutamyltransferase 1, isoform CRA_a OS=Mus musculus GN=Ggt1 PE=2 SV=1	FALSE	798434	624243	82562.6	78982.7	52187.2	747828	7321.09	134397	41075.8	84780.8	107341	39599.1
1326	48.2356	3	946.79	2837.35	0.00810968	2.8582	62.67	LANTTMFNNSKDSEEGGLSVAVPGEIR	[8] Asn->Asp (N)|[9] Asn->Asp (N)	Q4FK56	Q4FK56_MOUSE Gamma-glutamyltransferase 1, isoform CRA_a OS=Mus musculus GN=Ggt1 PE=2 SV=1	FALSE	798434	624243	82562.6	78982.7	52187.2	747828	7321.09	134397	41075.8	84780.8	107341	39599.1
1855	26.3531	2	629.293	1256.57	0.000889845	0.708154	78.1	LANTTMFNNSK	[3] Asn->Asp (N)|[6] Oxidation (M)	Q4FK56	Q4FK56_MOUSE Gamma-glutamyltransferase 1, isoform CRA_a OS=Mus musculus GN=Ggt1 PE=2 SV=1	FALSE	9189.77	28695.3	24792.2	40811.7	7801.25	25185.9	4898.13	165039	13551.7	27109.2	32262.8	35359.7
2128	44.5634	2	1427.68	2853.34	0.0064787	2.27057	95.53	LANTTMFNNSKDSEEGGLSVAVPGEIR	[3] Asn->Asp (N)|[6] Oxidation (M)|[9] Asn->Asp (N)	Q4FK56	Q4FK56_MOUSE Gamma-glutamyltransferase 1, isoform CRA_a OS=Mus musculus GN=Ggt1 PE=2 SV=1	FALSE	58594.2	663915	232874	516885	12635.2	452279	4187.86	875449	5596.71	190405	285500	55567.8
2128	44.5634	2	1427.68	2853.34	0.0064787	2.27057	99.41	LANTTMFNNSKDSEEGGLSVAVPGEIR	[6] Oxidation (M)|[8] Asn->Asp (N)|[9] Asn->Asp (N)	Q4FK56	Q4FK56_MOUSE Gamma-glutamyltransferase 1, isoform CRA_a OS=Mus musculus GN=Ggt1 PE=2 SV=1	FALSE	58594.2	663915	232874	516885	12635.2	452279	4187.86	875449	5596.71	190405	285500	55567.8
2128	44.5634	2	1427.68	2853.34	0.0064787	2.27057	116.53	LANTTMFNNSKDSEEGGLSVAVPGEIR	[3] Asn->Asp (N)|[6] Oxidation (M)|[8] Asn->Asp (N)	Q4FK56	Q4FK56_MOUSE Gamma-glutamyltransferase 1, isoform CRA_a OS=Mus musculus GN=Ggt1 PE=2 SV=1	FALSE	58594.2	663915	232874	516885	12635.2	452279	4187.86	875449	5596.71	190405	285500	55567.8
2129	26.0976	2	629.293	1256.57	0.00141575	1.12668	74.93	LANTTMFNNSK	[3] Asn->Asp (N)|[6] Oxidation (M)	Q4FK56	Q4FK56_MOUSE Gamma-glutamyltransferase 1, isoform CRA_a OS=Mus musculus GN=Ggt1 PE=2 SV=1	FALSE	5431.2	19932	15130.9	29798.3	4164.56	17891.5	5378.39	114776	8636.14	12314.6	25987.9	27266.5
2559	34.7211	2	621.788	1241.56	0.00253276	2.03998	11.41	LANTTMFNNSK	[3] Asn->Asp (N)|[9] Asn->Asp (N)	Q4FK56	Q4FK56_MOUSE Gamma-glutamyltransferase 1, isoform CRA_a OS=Mus musculus GN=Ggt1 PE=2 SV=1	FALSE	93537.1	43025.8	928.532	5892.83	1598.2	80141.9	863.014	14836.5	8422.1	5423.13	10184.4	12168.4
2559	34.7211	2	621.788	1241.56	0.00253276	2.03998	91.19	LANTTMFNNSK	[3] Asn->Asp (N)|[8] Asn->Asp (N)	Q4FK56	Q4FK56_MOUSE Gamma-glutamyltransferase 1, isoform CRA_a OS=Mus musculus GN=Ggt1 PE=2 SV=1	FALSE	93537.1	43025.8	928.532	5892.83	1598.2	80141.9	863.014	14836.5	8422.1	5423.13	10184.4	12168.4
3735	43.7795	3	951.794	2852.36	0.0102642	3.59851	49.75	LANTTMFNNSKDSEEGGLSVAVPGEIR	[6] Oxidation (M)|[9] Asn->Asp (N)	Q4FK56	Q4FK56_MOUSE Gamma-glutamyltransferase 1, isoform CRA_a OS=Mus musculus GN=Ggt1 PE=2 SV=1	FALSE	3260.36	22704	88446	72465.6	16356.4	45835.7	2757.03	330766	1725.82	28620.1	66502	5692.59
3757	45.9756	2	706.876	1411.74	0.00344602	2.44098	45.37	AFYNGSLTAQIVK	[4] Asn->Asp (N)	Q4FK56	Q4FK56_MOUSE Gamma-glutamyltransferase 1, isoform CRA_a OS=Mus musculus GN=Ggt1 PE=2 SV=1	FALSE	5802.66	11139.9	23560.6	26125.5	9954.5	19130.6	23987.8	76451	18868.4	13392.5	26130	24566.6
3870	19.9632	2	621.784	1241.55	-0.00616955	-4.96919	0.29	LANTTMFNNSK	[3] Asn->Asp (N)|[9] Asn->Asp (N)	Q4FK56	Q4FK56_MOUSE Gamma-glutamyltransferase 1, isoform CRA_a OS=Mus musculus GN=Ggt1 PE=2 SV=1	FALSE	21078.4	24627.5	42816.5	40471.4	12490.6	36334.6	4703.94	28455	4692.03	7537.2	16759.7	28260.8
4412	46.6534	3	471.587	1411.74	0.00324149	2.29611	10.55	AFYNGSLTAQIVK	[4] Asn->Asp (N)	Q4FK56	Q4FK56_MOUSE Gamma-glutamyltransferase 1, isoform CRA_a OS=Mus musculus GN=Ggt1 PE=2 SV=1	FALSE	4756.85	6648.23	14171.5	7227.06	4969.27	18438.9	5554.67	41920.4	7449.87	10099.8	73.4878	NA
4476	56.2365	3	836.416	2506.23	0.00965867	3.85389	42.75	FVDVSQVIRNMSSEFYATQLR	[10] Asn->Asp (N)|[11] Oxidation (M)	Q4FK56	Q4FK56_MOUSE Gamma-glutamyltransferase 1, isoform CRA_a OS=Mus musculus GN=Ggt1 PE=2 SV=1	FALSE	2780.47	116336	44762.6	94457.6	8076.92	19590.2	1348.6	74390.9	1975.86	14643.9	10352.4	NA
4590	56.821	3	836.415	2506.22	0.00845105	3.37204	56.49	FVDVSQVIRNMSSEFYATQLR	[10] Asn->Asp (N)|[11] Oxidation (M)	Q4FK56	Q4FK56_MOUSE Gamma-glutamyltransferase 1, isoform CRA_a OS=Mus musculus GN=Ggt1 PE=2 SV=1	FALSE	6420.26	129258	57429.8	100117	14890.6	17810.6	NA	106062	110.727	23783.4	17544.9	1889.31
5336	36.5996	3	537.286	1608.84	0.00095181	0.591614	0.41	LHNQLLPNTTTVEK	[3] Asn->Asp (N)|[8] Asn->Asp (N)	Q4FK56	Q4FK56_MOUSE Gamma-glutamyltransferase 1, isoform CRA_a OS=Mus musculus GN=Ggt1 PE=2 SV=1	TRUE	394.392	3533.4	6913.51	6723.62	14.4455	7201.23	374.551	102618	9762.76	4291.92	9252.99	32133.6
6430	48.7782	3	680.317	2037.93	-0.00335481	-1.64618	0.49	DIQEAGGIMTVEDLNNYR	[16] Asn->Asp (N)	Q4FK56	Q4FK56_MOUSE Gamma-glutamyltransferase 1, isoform CRA_a OS=Mus musculus GN=Ggt1 PE=2 SV=1	FALSE	1564.91	4670.03	14695.1	7980.3	6927.03	10825.1	1842.99	58781.5	32088.9	5893.36	63151.3	29560.3
6430	48.7782	3	680.317	2037.93	-0.00335481	-1.64618	0.96	DIQEAGGIMTVEDLNNYR	[15] Asn->Asp (N)	Q4FK56	Q4FK56_MOUSE Gamma-glutamyltransferase 1, isoform CRA_a OS=Mus musculus GN=Ggt1 PE=2 SV=1	FALSE	1564.91	4670.03	14695.1	7980.3	6927.03	10825.1	1842.99	58781.5	32088.9	5893.36	63151.3	29560.3
35708	18.454	3	414.532	1240.57	-0.00202876	-1.63534	0.95	LANTTMFNNSK	[8] Asn->Asp (N)	Q4FK56	Q4FK56_MOUSE Gamma-glutamyltransferase 1, isoform CRA_a OS=Mus musculus GN=Ggt1 PE=2 SV=1	FALSE	2836.13	1157.49	600.385	690.395	1907.98	291.397	1919.33	3400.39	2706.48	978.658	1149.2	349.07
35708	18.454	3	414.532	1240.57	-0.00202876	-1.63534	1.13	LANTTMFNNSK	[9] Asn->Asp (N)	Q4FK56	Q4FK56_MOUSE Gamma-glutamyltransferase 1, isoform CRA_a OS=Mus musculus GN=Ggt1 PE=2 SV=1	FALSE	2836.13	1157.49	600.385	690.395	1907.98	291.397	1919.33	3400.39	2706.48	978.658	1149.2	349.07
35708	18.454	3	414.532	1240.57	-0.00202876	-1.63534	3.59	LANTTMFNNSK	[3] Asn->Asp (N)	Q4FK56	Q4FK56_MOUSE Gamma-glutamyltransferase 1, isoform CRA_a OS=Mus musculus GN=Ggt1 PE=2 SV=1	FALSE	2836.13	1157.49	600.385	690.395	1907.98	291.397	1919.33	3400.39	2706.48	978.658	1149.2	349.07
254	38.3985	2	637.806	1273.6	0.00434879	3.41458	0.33	NNIEWLNVNR	[1] Asn->Asp (N)|[2] Asn->Asp (N)|[9] Asn->Asp (N)	Q52JJ6	Q52JJ6_MOUSE Aminopeptidase A OS=Mus musculus GN=Enpep PE=2 SV=1	TRUE	5919.01	73722.7	86463.6	164034	99302.2	51946	447498	3.06416e+06	234400	69296.9	435557	71637.9
1662	43.3431	3	531.609	1591.8	-0.00506983	-3.18495	2.79	GGITLNANLSGDAFLK	[6] Asn->Asp (N)|[8] Asn->Asp (N)	Q52JJ6	Q52JJ6_MOUSE Aminopeptidase A OS=Mus musculus GN=Enpep PE=2 SV=1	TRUE	3786.87	21250.7	102675	28424.1	61707.9	40264.3	13547.1	22294.9	187712	49794.9	64668.8	46651.7
3110	54.7624	2	598.835	1195.66	0.00376907	3.15231	22.76	IALNLTMYLK	[4] Asn->Asp (N)|[7] Oxidation (M)	Q52JJ6	Q52JJ6_MOUSE Aminopeptidase A OS=Mus musculus GN=Enpep PE=2 SV=1	TRUE	14523.1	36125.5	38853.7	60544.5	3053.04	21799.2	405.188	16426.6	1430.01	13173.3	31179.7	30570
3456	54.4972	2	598.835	1195.66	0.00290657	2.43095	48.93	IALNLTMYLK	[4] Asn->Asp (N)|[7] Oxidation (M)	Q52JJ6	Q52JJ6_MOUSE Aminopeptidase A OS=Mus musculus GN=Enpep PE=2 SV=1	TRUE	8987.65	37108.3	34494.6	62992.4	5124.25	17262	462.635	16551	423.175	9907.22	31905.6	13398.1
4029	40.1843	3	914.798	2741.37	-0.00563155	-2.05428	1.39	IVTIAEPFNTELQLWQMQSFFAK	[9] Asn->Asp (N)	Q52JJ6	Q52JJ6_MOUSE Aminopeptidase A OS=Mus musculus GN=Enpep PE=2 SV=1	TRUE	368.637	771.936	13897.4	1999.28	3519.43	6191.69	3123.64	172381	92000.2	54192.7	37987.2	16293.7
4489	52.1091	2	796.422	1590.83	0.00415312	2.61067	106.64	GGITLNANLSGDAFLK	[8] Asn->Asp (N)	Q52JJ6	Q52JJ6_MOUSE Aminopeptidase A OS=Mus musculus GN=Enpep PE=2 SV=1	TRUE	11326.5	34208.2	91366.2	78031.6	12078	53468.3	NA	11721.7	612.892	7988.29	71323.1	22190.4
4520	44.7488	4	555.038	2216.12	-0.00504287	-2.27554	1.78	NFRLPDFINPVHYDLEVK	[1] Asn->Asp (N)	Q52JJ6	Q52JJ6_MOUSE Aminopeptidase A OS=Mus musculus GN=Enpep PE=2 SV=1	TRUE	16514.6	105010	2700.28	76574.4	1061.08	9205.27	1957.31	142911	5447.99	55077.9	43445.4	1267.8
5063	58.2109	3	1091.16	3270.45	0.016236	4.96448	2.77	YGMQNSGNEAAWNYTLEQYQKTSLAQEK	[3] Oxidation (M)|[5] Asn->Asp (N)|[8] Asn->Asp (N)|[13] Asn->Asp (N)	Q52JJ6	Q52JJ6_MOUSE Aminopeptidase A OS=Mus musculus GN=Enpep PE=2 SV=1	TRUE	48218.8	475874	20394.4	263917	79001.8	13475.5	20710.4	18191.1	9817.9	95761.6	158764	394.828
8853	41.7908	2	413.71	825.405	0.0025599	3.1014	7.25	FQFANAK	[5] Asn->Asp (N)	Q52JJ6	Q52JJ6_MOUSE Aminopeptidase A OS=Mus musculus GN=Enpep PE=2 SV=1	TRUE	93.0754	10563.3	4441.5	5716.37	548.492	4153.81	6319.78	54022.3	2162.95	696.696	1479.6	2950.79
12436	57.9266	3	829.079	2484.21	-0.0107516	-4.32796	2.65	IALNLTMYLKSEEDFLPWER	[4] Asn->Asp (N)|[7] Oxidation (M)	Q52JJ6	Q52JJ6_MOUSE Aminopeptidase A OS=Mus musculus GN=Enpep PE=2 SV=1	TRUE	888.508	5955.04	7437.14	7658.29	2638.25	5268.06	609.933	8792.76	150.823	843.145	2777.16	541.022
23103	58.5776	3	719.011	2154.01	0.00617901	2.86861	1.07	MGDREALGNASQLFDSWLK	[1] Oxidation (M)|[9] Asn->Asp (N)	Q52JJ6	Q52JJ6_MOUSE Aminopeptidase A OS=Mus musculus GN=Enpep PE=2 SV=1	TRUE	516.964	554.201	24026.3	5781.95	615.482	18184.9	144.646	2789.07	NA	430.91	15650.8	NA
41780	62.1691	2	840.42	1678.83	0.00603536	3.595	79.93	EALGNASQLFDSWLK	[5] Asn->Asp (N)	Q52JJ6	Q52JJ6_MOUSE Aminopeptidase A OS=Mus musculus GN=Enpep PE=2 SV=1	TRUE	NA	767.563	1793.66	549.239	2077.38	496.542	NA	4314.96	259.827	0.177161	NA	13405.9
2123	44.3604	3	612.291	1833.85	0.00703817	3.83793	4.4	NIYNIHVEDSLECVK	[1] Asn->Asp (N)|[4] Asn->Asp (N)	Q542I8	Q542I8_MOUSE Integrin beta OS=Mus musculus GN=Itgb2 PE=2 SV=1	FALSE	31791.4	95769.4	22358.3	35087.7	5276.22	7058.59	83331.4	88385.4	14697.8	134770	163276	2537.47
2423	44.0932	3	612.29	1833.85	0.00360031	1.96326	4.82	NIYNIHVEDSLECVK	[1] Asn->Asp (N)|[4] Asn->Asp (N)	Q542I8	Q542I8_MOUSE Integrin beta OS=Mus musculus GN=Itgb2 PE=2 SV=1	FALSE	NA	100.816	NA	302845	NA	NA	1092.86	983.81	214.516	12.2799	682.519	NA
4269	41.6392	2	702.346	1402.68	0.00475811	3.39218	61.14	LNFTGPGEPDSLR	[2] Asn->Asp (N)	Q542I8	Q542I8_MOUSE Integrin beta OS=Mus musculus GN=Itgb2 PE=2 SV=1	TRUE	3089.35	15117.1	8172.87	16296.4	4189.76	10376.4	19633.3	229138	23798.9	7910.33	31084.3	20874.7
11444	52.1784	3	675.704	2024.09	0.00505028	2.49509	39.53	VTLYLRPGQAAAFNVTFR	[14] Asn->Asp (N)	Q542I8	Q542I8_MOUSE Integrin beta OS=Mus musculus GN=Itgb2 PE=2 SV=1	TRUE	475.103	584.332	5824.84	955.213	494.66	2752.55	NA	99365.9	3117.95	357.589	3214.68	1704.82
12843	21.2632	3	445.849	1334.52	0.0010525	0.788675	17.32	DNHTSCAECLK	[2] Asn->Asp (N)	Q542I8	Q542I8_MOUSE Integrin beta OS=Mus musculus GN=Itgb2 PE=2 SV=1	TRUE	52.9226	138.736	273.933	213.33	NA	170.409	7.82979	44165.7	106.793	112.013	875.392	1449.61
32793	21.2632	2	668.269	1334.52	0.000543491	0.407255	41.3	DNHTSCAECLK	[2] Asn->Asp (N)	Q542I8	Q542I8_MOUSE Integrin beta OS=Mus musculus GN=Itgb2 PE=2 SV=1	TRUE	21.6962	104.28	149.163	256.098	186.856	235.947	NA	30586.6	106.669	225	350.742	677.547
26	25.9744	2	496.741	991.467	0.00219589	2.2148	66.07	LGACNDTLK	[5] Asn->Asp (N)	Q543J5	Q543J5_MOUSE Antithrombin OS=Mus musculus GN=Serpinc1 PE=2 SV=1	FALSE	852887	1.08907e+06	226852	1.30592e+06	84956	728949	204765	2.71573e+06	560807	1.21627e+06	1.9821e+06	925166
423	55.6937	2	1069.01	2136	0.00629145	2.94545	90.37	SLTFNESYQDVSEVVYGAK	[5] Asn->Asp (N)	Q543J5	Q543J5_MOUSE Antithrombin OS=Mus musculus GN=Serpinc1 PE=2 SV=1	TRUE	1.46083e+06	1.04276e+06	183790	351950	375494	1.77961e+06	153989	666433	128638	1.31135e+06	1.19087e+06	231453
498	38.1985	3	534.947	1601.82	0.0037006	2.31025	26.42	VTINNWVANKTEGR	[5] Asn->Asp (N)	Q543J5	Q543J5_MOUSE Antithrombin OS=Mus musculus GN=Serpinc1 PE=2 SV=1	FALSE	153377	7879.54	133131	391597	20090.8	500669	23604.1	37133.6	18981.2	296027	580398	30834.7
498	38.1985	3	534.947	1601.82	0.0037006	2.31025	59.45	VTINNWVANKTEGR	[9] Asn->Asp (N)	Q543J5	Q543J5_MOUSE Antithrombin OS=Mus musculus GN=Serpinc1 PE=2 SV=1	FALSE	153377	7879.54	133131	391597	20090.8	500669	23604.1	37133.6	18981.2	296027	580398	30834.7
966	41.2285	3	657.976	1970.91	-0.00517228	-2.62431	0.12	ANSRFATNFYQHLADSK	[2] Asn->Asp (N)|[8] Asn->Asp (N)	Q543J5	Q543J5_MOUSE Antithrombin OS=Mus musculus GN=Serpinc1 PE=2 SV=1	TRUE	51145.2	185080	152159	175705	46068.7	235286	24705.6	804989	73950.3	156792	292919	165513
988	19.0712	2	533.762	1065.51	0.000722701	0.678268	4.73	SKFSPENTR	[7] Asn->Asp (N)	Q543J5	Q543J5_MOUSE Antithrombin OS=Mus musculus GN=Serpinc1 PE=2 SV=1	FALSE	10334.6	16086.5	36019.1	58738.8	24908.1	48346.1	108062	407150	240573	54061.9	147417	165520
2620	55.6937	3	713.006	2136	0.0063615	2.97824	54.16	SLTFNESYQDVSEVVYGAK	[5] Asn->Asp (N)	Q543J5	Q543J5_MOUSE Antithrombin OS=Mus musculus GN=Serpinc1 PE=2 SV=1	TRUE	99703.3	110965	13217.6	8304.99	20894.7	147547	14964.4	65081.6	24738.4	158106	65466	6400.94
2805	37.095	3	535.275	1602.8	0.00269623	1.6822	5.18	VTINNWVANKTEGR	[4] Asn->Asp (N)|[5] Asn->Asp (N)	Q543J5	Q543J5_MOUSE Antithrombin OS=Mus musculus GN=Serpinc1 PE=2 SV=1	TRUE	18858.9	1118.45	14169.5	49395.3	1934.07	48549.1	494.069	9737.33	311.894	37744.8	69499.3	1998.92
2805	37.095	3	535.275	1602.8	0.00269623	1.6822	11.21	VTINNWVANKTEGR	[5] Asn->Asp (N)|[9] Asn->Asp (N)	Q543J5	Q543J5_MOUSE Antithrombin OS=Mus musculus GN=Serpinc1 PE=2 SV=1	TRUE	18858.9	1118.45	14169.5	49395.3	1934.07	48549.1	494.069	9737.33	311.894	37744.8	69499.3	1998.92
2805	37.095	3	535.275	1602.8	0.00269623	1.6822	19.98	VTINNWVANKTEGR	[4] Asn->Asp (N)|[9] Asn->Asp (N)	Q543J5	Q543J5_MOUSE Antithrombin OS=Mus musculus GN=Serpinc1 PE=2 SV=1	TRUE	18858.9	1118.45	14169.5	49395.3	1934.07	48549.1	494.069	9737.33	311.894	37744.8	69499.3	1998.92
3170	38.1985	2	801.917	1601.82	0.00366126	2.28569	78.75	VTINNWVANKTEGR	[9] Asn->Asp (N)	Q543J5	Q543J5_MOUSE Antithrombin OS=Mus musculus GN=Serpinc1 PE=2 SV=1	FALSE	40096	989.336	28755.2	132942	2300.94	132805	7886.06	6126.31	3255.49	59619.3	150006	6809.51
4420	53.3966	3	628.649	1882.92	0.0074197	3.94053	23.02	LGACNDTLKQLMEVFK	[5] Asn->Asp (N)|[12] Oxidation (M)	Q543J5	Q543J5_MOUSE Antithrombin OS=Mus musculus GN=Serpinc1 PE=2 SV=1	TRUE	117.243	28871.2	27784.8	26598.8	2955.25	7894.12	NA	1705.87	282.758	38799.3	15958.6	387.332
4971	53.8077	3	628.648	1882.92	0.00647291	3.43771	28.74	LGACNDTLKQLMEVFK	[5] Asn->Asp (N)|[12] Oxidation (M)	Q543J5	Q543J5_MOUSE Antithrombin OS=Mus musculus GN=Serpinc1 PE=2 SV=1	TRUE	704.401	21407.4	20971.9	23485.9	3096.78	6975.61	360.479	8118.25	NA	35665.7	15715	312.858
7975	23.4067	3	421.55	1261.63	0.00273946	2.17137	7.24	ANKSSDLVSANR	[11] Asn->Asp (N)	Q543J5	Q543J5_MOUSE Antithrombin OS=Mus musculus GN=Serpinc1 PE=2 SV=1	TRUE	129.637	7123.59	420.153	671.364	448.347	262.76	565.969	26330	1147.29	534.928	1616.68	264.925
9741	28.2725	3	421.878	1262.61	0.000736133	0.583025	8.06	ANKSSDLVSANR	[2] Asn->Asp (N)|[11] Asn->Asp (N)	Q543J5	Q543J5_MOUSE Antithrombin OS=Mus musculus GN=Serpinc1 PE=2 SV=1	TRUE	191.611	3261.27	707.674	1509.92	2113.36	1544.33	1795.86	4245.09	4391.04	1993.81	1480.44	536.82
19409	57.369	3	899.773	2696.3	0.0109095	4.04612	48.61	LFGDKSLTFNESYQDVSEVVYGAK	[10] Asn->Asp (N)	Q543J5	Q543J5_MOUSE Antithrombin OS=Mus musculus GN=Serpinc1 PE=2 SV=1	TRUE	1000.79	24868.4	5078.06	18196.7	874.978	2562.15	NA	5447.69	453.55	3754.68	9923.5	NA
4034	42.5562	3	774.02	2319.04	0.00765961	3.30294	42.63	YHDYYITSTSNGSLEGLENR	[11] Asn->Asp (N)	Q544L9	Q544L9_MOUSE Ephrin B1, isoform CRA_a OS=Mus musculus GN=Efnb1 PE=2 SV=1	TRUE	6624.5	17951.9	40867.8	20737.2	11303.8	37119.7	1982.96	26392	3276.13	12174.2	42561.8	26043.9
711	34.5726	4	446.469	1781.85	-0.00724065	-4.06354	3.79	VIIDNYFVFFNNFK	[5] Asn->Asp (N)|[11] Asn->Asp (N)|[12] Asn->Asp (N)	Q5SSE9	ABCAD_MOUSE ATP-binding cassette sub-family A member 13 OS=Mus musculus GN=Abca13 PE=2 SV=1	TRUE	34791.6	92444.1	30319.6	90670.1	10112.6	126042	13475.4	389925	94288	90074.7	184696	195473
1140	33.8409	2	666.34	1330.67	0.00467427	3.51274	0.48	VNELLEDNKEK	[8] Asn->Asp (N)	Q5SSE9	ABCAD_MOUSE ATP-binding cassette sub-family A member 13 OS=Mus musculus GN=Abca13 PE=2 SV=1	FALSE	109964	412653	19349.1	369580	30522	19296.2	225857	309661	126487	112485	313839	70785.4
1429	52.1525	2	862.439	1722.86	0.00207315	1.20332	3.09	NIALFLQTYSSFYR	[1] Asn->Asp (N)	Q5SSE9	ABCAD_MOUSE ATP-binding cassette sub-family A member 13 OS=Mus musculus GN=Abca13 PE=2 SV=1	FALSE	21403.8	47819.3	21763.8	52825.6	4654.76	81869.6	31133.1	291543	126608	115394	330857	525066
1973	36.5093	4	440.732	1758.9	-0.00782868	-4.45088	6.76	SGIDNLGVNMLVGLVEK	[5] Asn->Asp (N)|[9] Asn->Asp (N)	Q5SSE9	ABCAD_MOUSE ATP-binding cassette sub-family A member 13 OS=Mus musculus GN=Abca13 PE=2 SV=1	FALSE	11835.2	25840.1	19140.9	37214.7	15922.9	16920.6	51497.5	194868	49546.3	13258	45141.7	30297.3
2527	22.9422	4	470.987	1879.92	0.0034082	1.81295	5	GTEKSVQNNIYLNLER	[8] Asn->Asp (N)|[9] Asn->Asp (N)|[13] Asn->Asp (N)	Q5SSE9	ABCAD_MOUSE ATP-binding cassette sub-family A member 13 OS=Mus musculus GN=Abca13 PE=2 SV=1	TRUE	21524.6	20856.9	11884.2	24667.1	15735.3	13994.6	17863.5	95483.6	14086.5	15871.5	37951.7	5472.54
2639	50.5856	3	721.386	2161.13	-0.000675795	-0.312704	4.42	LPPHVTYTIRTNVLYSMR	[12] Asn->Asp (N)	Q5SSE9	ABCAD_MOUSE ATP-binding cassette sub-family A member 13 OS=Mus musculus GN=Abca13 PE=2 SV=1	TRUE	14369.3	17042.2	46700.3	40064.2	31918.5	29207.2	72287.6	176341	46755.3	30037.7	104300	94775.4
2687	46.5536	3	742.378	2224.11	0.00791817	3.56016	1.79	QELDNFLTHVYINVFKDK	[5] Asn->Asp (N)|[13] Asn->Asp (N)	Q5SSE9	ABCAD_MOUSE ATP-binding cassette sub-family A member 13 OS=Mus musculus GN=Abca13 PE=2 SV=1	FALSE	24057.6	66113.1	33067.5	51396.3	17889.9	20387	37527.7	49684.6	122028	38351.4	57142.4	74820.1
3439	26.3226	4	454.731	1814.89	0.00352283	1.94107	5.01	DVYNFTLLHGITMFK	[4] Asn->Asp (N)|[13] Oxidation (M)	Q5SSE9	ABCAD_MOUSE ATP-binding cassette sub-family A member 13 OS=Mus musculus GN=Abca13 PE=2 SV=1	TRUE	4847.63	21010	14711	20329.3	6655.64	2898.85	6520.14	36726.8	4313.52	7839.51	18913.9	768.223
3740	44.7191	2	610.805	1219.6	0.00487744	3.99924	1.98	TDMIKNPSWK	[6] Asn->Asp (N)	Q5SSE9	ABCAD_MOUSE ATP-binding cassette sub-family A member 13 OS=Mus musculus GN=Abca13 PE=2 SV=1	TRUE	7292.17	18633.3	18130.9	7026.68	16208.5	12197.4	20842.3	44113.5	52949.3	6367.31	39849.5	20763.4
4189	23.1228	3	611.622	1831.85	-0.00471913	-2.57615	3.21	MLDKMFNHVEAGHFR	[7] Asn->Asp (N)	Q5SSE9	ABCAD_MOUSE ATP-binding cassette sub-family A member 13 OS=Mus musculus GN=Abca13 PE=2 SV=1	FALSE	3653.09	12488.7	18642.2	17180.5	12483.9	11911.2	5041.88	23940.8	16070	16483.3	65102.7	27705.8
6537	31.0895	2	583.303	1164.59	-0.0041423	-3.55686	1.53	TFPMKINASR	[7] Asn->Asp (N)	Q5SSE9	ABCAD_MOUSE ATP-binding cassette sub-family A member 13 OS=Mus musculus GN=Abca13 PE=2 SV=1	TRUE	502.51	528.234	52.475	NA	808.468	401.431	393.803	17959	29398.5	6114.97	1954.45	1433.63
8795	36.686	2	958.912	1915.81	0.00659869	3.44434	115.7	MVCSILSNTSEDEAESK	[1] Oxidation (M)|[8] Asn->Asp (N)	Q5SSE9	ABCAD_MOUSE ATP-binding cassette sub-family A member 13 OS=Mus musculus GN=Abca13 PE=2 SV=1	TRUE	858.935	2131.86	4254.05	3147.69	374.75	6803.35	715.585	73904.1	1432.17	10639.3	25320.6	31695.5
9278	57.4889	2	644.857	1287.7	-0.00315166	-2.4475	4.03	IVDKNITESLR	[5] Asn->Asp (N)	Q5SSE9	ABCAD_MOUSE ATP-binding cassette sub-family A member 13 OS=Mus musculus GN=Abca13 PE=2 SV=1	TRUE	3702.78	60874.7	12168	118689	3240.47	6448.95	16554.9	62024.3	27353.1	14395.6	66038	6671.42
9963	38.5144	2	641.311	1280.61	-0.00446507	-3.48667	5.88	LDPFLTWMNK	[8] Oxidation (M)|[9] Asn->Asp (N)	Q5SSE9	ABCAD_MOUSE ATP-binding cassette sub-family A member 13 OS=Mus musculus GN=Abca13 PE=2 SV=1	TRUE	4879.77	71817	402.254	5329.07	768.312	628.622	2389.53	7065.32	2349.67	446.436	6850.02	2704.11
16126	62.6664	3	710.398	2128.17	0.00868754	4.08218	5.72	NPLMNIFSGLKTLYYLIK	[1] Asn->Asp (N)	Q5SSE9	ABCAD_MOUSE ATP-binding cassette sub-family A member 13 OS=Mus musculus GN=Abca13 PE=2 SV=1	TRUE	NA	NA	NA	NA	NA	1379.6	NA	74255.1	NA	NA	31889.7	13485.7
16126	62.6664	3	710.398	2128.17	0.00868754	4.08218	8.26	NPLMNIFSGLKTLYYLIK	[5] Asn->Asp (N)	Q5SSE9	ABCAD_MOUSE ATP-binding cassette sub-family A member 13 OS=Mus musculus GN=Abca13 PE=2 SV=1	TRUE	NA	NA	NA	NA	NA	1379.6	NA	74255.1	NA	NA	31889.7	13485.7
16641	44.9265	3	868.735	2603.18	-0.0095433	-3.666	6.42	TLFHPDYNSFPNSTPHQNVTSAK	[12] Asn->Asp (N)|[18] Asn->Asp (N)	Q5SSE9	ABCAD_MOUSE ATP-binding cassette sub-family A member 13 OS=Mus musculus GN=Abca13 PE=2 SV=1	TRUE	5970.08	1734.45	599.291	1303.84	1167.72	13639.7	741.653	941.255	765.854	717.477	1258.5	NA
37547	17.7332	3	530.26	1587.76	-0.00628139	-3.95612	2.11	TNVLYSMRTDMIK	[2] Asn->Asp (N)|[11] Oxidation (M)	Q5SSE9	ABCAD_MOUSE ATP-binding cassette sub-family A member 13 OS=Mus musculus GN=Abca13 PE=2 SV=1	FALSE	2106.93	1150.72	1324.87	2151.55	1603.22	1267.17	5819.01	8074.26	5180.78	2198.97	2715.48	2505.69
39275	58.5126	2	849.425	1696.83	0.00411173	2.42318	53.21	LSDLFSDVNSSFPLR	[9] Asn->Asp (N)	Q5SSE9	ABCAD_MOUSE ATP-binding cassette sub-family A member 13 OS=Mus musculus GN=Abca13 PE=2 SV=1	TRUE	2659.33	3011.55	5381.88	6788.53	857.6	1806.31	445.068	40132.3	5455.13	3077.75	8427.69	27035.1
45028	17.5562	4	479.956	1915.79	-0.00896304	-4.67848	1.73	MVCSILSNTSEDEAESK	[1] Oxidation (M)|[8] Asn->Asp (N)	Q5SSE9	ABCAD_MOUSE ATP-binding cassette sub-family A member 13 OS=Mus musculus GN=Abca13 PE=2 SV=1	TRUE	39.2052	347.681	523.604	458.203	176.208	378.954	552.601	5991.27	5704.04	4465.47	705.633	680.458
49220	19.1797	2	641.313	1280.61	0.000320638	0.250379	11.18	LDPFLTWMNK	[8] Oxidation (M)|[9] Asn->Asp (N)	Q5SSE9	ABCAD_MOUSE ATP-binding cassette sub-family A member 13 OS=Mus musculus GN=Abca13 PE=2 SV=1	TRUE	286.136	1309.27	1413.94	2224.03	1654.97	1024.98	1448.25	2512.17	261.132	146.891	3869.13	970.345
500	32.4529	3	469.904	1406.69	-0.000970886	-0.690191	5.36	LGRCVCKPNFR	[9] Asn->Asp (N)	Q61001	LAMA5_MOUSE Laminin subunit alpha-5 OS=Mus musculus GN=Lama5 PE=1 SV=4	FALSE	31999.3	148818	183295	185111	36190.6	116378	15425.9	531565	41364.2	139192	347724	74541.5
2552	25.8223	3	492.89	1475.65	-8.39159e-05	-0.0568671	1.71	EAEELNSRNQER	[6] Asn->Asp (N)|[9] Asn->Asp (N)	Q61001	LAMA5_MOUSE Laminin subunit alpha-5 OS=Mus musculus GN=Lama5 PE=1 SV=4	TRUE	10078.1	2364.15	8871.52	841.551	1740	920.263	867.566	12863.7	51566.1	700.934	2814.27	1976.75
2781	52.0356	4	741.108	2960.4	0.00250356	0.845684	0.12	VFDLHQNMGSVNVSVGCTPAQLIETSR	[7] Asn->Asp (N)|[12] Asn->Asp (N)	Q61001	LAMA5_MOUSE Laminin subunit alpha-5 OS=Mus musculus GN=Lama5 PE=1 SV=4	FALSE	7122.08	80770.3	118097	102096	27232.4	88662.9	NA	118203	6078.16	35111.8	96828.8	11655.6
3095	37.5279	2	580.813	1159.61	0.0029212	2.51913	25.27	LNASIADLQSK	[2] Asn->Asp (N)	Q61001	LAMA5_MOUSE Laminin subunit alpha-5 OS=Mus musculus GN=Lama5 PE=1 SV=4	TRUE	6531.41	22217.4	8802.34	15584.5	1405.85	14849.4	521.251	18411	4504.15	15090.9	17101.9	23987.8
3131	64.2102	2	603.308	1204.6	-0.00426893	-3.54384	6.42	GSTSVNGQISVR	[6] Asn->Asp (N)	Q61001	LAMA5_MOUSE Laminin subunit alpha-5 OS=Mus musculus GN=Lama5 PE=1 SV=4	TRUE	3419.16	44326.4	125740	99829.2	70289.8	48102.5	44817.8	57260.6	55325.3	22990.6	85319.4	36622.2
3952	34.1101	2	541.252	1080.49	0.00507421	4.69623	3.37	CVCKPNFR	[6] Asn->Asp (N)	Q61001	LAMA5_MOUSE Laminin subunit alpha-5 OS=Mus musculus GN=Lama5 PE=1 SV=4	FALSE	4366.67	20546.2	6769.08	26335.2	7951.7	9053.63	19670.8	25970.2	27535.6	5555.18	43617.5	13175.7
3981	46.6013	2	581.811	1161.61	0.00377291	3.24802	42.5	LNVTSPDLFR	[2] Asn->Asp (N)	Q61001	LAMA5_MOUSE Laminin subunit alpha-5 OS=Mus musculus GN=Lama5 PE=1 SV=4	FALSE	1160.32	10321.6	10315.8	8352.63	2463.67	15947.6	367.926	32584.9	4603.98	15782.5	18381	11585.4
4264	18.5148	3	401.214	1200.62	0.0030748	2.56102	8.57	TNTLLGHLMGK	[2] Asn->Asp (N)|[9] Oxidation (M)	Q61001	LAMA5_MOUSE Laminin subunit alpha-5 OS=Mus musculus GN=Lama5 PE=1 SV=4	TRUE	4264.31	6006.3	11498.4	18252.2	10257.7	10834.3	13308	42949.9	21709.5	7303.27	28334.3	11681.4
11930	62.7377	3	940.825	2819.45	0.0107272	3.80472	80.35	LLLGGLPVSGTFHNFSGCISNVFVQR	[14] Asn->Asp (N)	Q61001	LAMA5_MOUSE Laminin subunit alpha-5 OS=Mus musculus GN=Lama5 PE=1 SV=4	TRUE	3314.51	371.517	21094.9	NA	17914	8756.95	158.354	193413	NA	NA	101672	NA
18482	66.4185	2	1573.26	3144.5	-0.00724241	-2.3032	0.67	NQLAAQIQEAQAMLAMDTSETSEKIAHAK	[1] Asn->Asp (N)|[16] Oxidation (M)	Q61001	LAMA5_MOUSE Laminin subunit alpha-5 OS=Mus musculus GN=Lama5 PE=1 SV=4	FALSE	753.339	NA	164673	25514.2	8237.17	154430	2169.72	306.457	NA	14.9752	1900.44	495.044
24325	59.2866	3	735.063	2202.17	-0.00428552	-1.94604	1.76	FDQELRLVSYNGIIFFLK	[11] Asn->Asp (N)	Q61001	LAMA5_MOUSE Laminin subunit alpha-5 OS=Mus musculus GN=Lama5 PE=1 SV=4	TRUE	46384.7	823.188	NA	557.549	382.905	NA	NA	NA	37.8382	NA	150.324	NA
535	49.0411	2	535.289	1068.56	0.00278208	2.60358	72.68	FNVSLIYGR	[2] Asn->Asp (N)	Q61129	CFAI_MOUSE Complement factor I OS=Mus musculus GN=Cfi PE=1 SV=3	TRUE	160642	232390	30731.9	181375	3355.01	146623	5450.47	282402	17978.3	97051	120779	61938
1940	20.8614	3	688.987	2063.94	0.00579003	2.80534	0.91	LPYQCPRAGTPVCAMNGR	[15] Oxidation (M)|[16] Asn->Asp (N)	Q61129	CFAI_MOUSE Complement factor I OS=Mus musculus GN=Cfi PE=1 SV=3	FALSE	13024.1	17275.1	25689.1	26944.4	44764.7	44446.3	20850.2	88471.6	131828	116539	93138.7	44897.8
2169	44.5634	4	583.279	2329.09	0.00595915	2.55859	42.86	FSHNGTCAAEGKFNVSLIYGR	[4] Asn->Asp (N)|[14] Asn->Asp (N)	Q61129	CFAI_MOUSE Complement factor I OS=Mus musculus GN=Cfi PE=1 SV=3	TRUE	93372.4	182729	41832.1	77492.2	3490.21	90572.4	1614.24	123104	4482.24	109720	88809.1	5212.68
3254	37.6199	2	567.753	1133.49	-0.00389849	-3.43935	5.38	AGTPVCAMNGR	[9] Asn->Asp (N)	Q61129	CFAI_MOUSE Complement factor I OS=Mus musculus GN=Cfi PE=1 SV=3	FALSE	2206.77	NA	22054.5	19531.8	14724.2	34577.2	19819.3	8104.2	30863.8	9272.61	53845.6	24340.2
3315	33.9034	2	567.753	1133.49	-0.0039447	-3.48011	7.5	AGTPVCAMNGR	[9] Asn->Asp (N)	Q61129	CFAI_MOUSE Complement factor I OS=Mus musculus GN=Cfi PE=1 SV=3	TRUE	1147.06	3891.45	9133.97	10944.4	10384.4	7400.3	5431.81	24142.4	16103.5	9771.91	20832.5	12605.6
4381	49.0026	2	640.275	1278.53	0.00483045	3.77813	1.92	FSHNGTCAAEGK	[4] Asn->Asp (N)	Q61129	CFAI_MOUSE Complement factor I OS=Mus musculus GN=Cfi PE=1 SV=3	FALSE	NA	47146.8	1205.66	56315.2	324.439	273.858	20969	19704.4	2413.36	1861.63	23617	NA
4495	28.711	2	575.75	1149.49	-0.00431056	-3.74998	19.48	AGTPVCAMNGR	[8] Oxidation (M)|[9] Asn->Asp (N)	Q61129	CFAI_MOUSE Complement factor I OS=Mus musculus GN=Cfi PE=1 SV=3	TRUE	1466.18	3374.33	11995.1	12314.2	21186.6	10709.4	3436.63	9249.79	54796.1	13517.5	31290.5	9946.13
4743	44.5634	3	777.369	2329.08	0.0052087	2.23638	60.45	FSHNGTCAAEGKFNVSLIYGR	[4] Asn->Asp (N)|[14] Asn->Asp (N)	Q61129	CFAI_MOUSE Complement factor I OS=Mus musculus GN=Cfi PE=1 SV=3	TRUE	67954	92251.6	23002.3	71036.8	1370.41	35598.1	1097.49	82873.2	736.34	59525.2	75079.1	1605.21
9561	26.4812	2	640.274	1278.53	0.00352225	2.75492	5.97	FSHNGTCAAEGK	[4] Asn->Asp (N)	Q61129	CFAI_MOUSE Complement factor I OS=Mus musculus GN=Cfi PE=1 SV=3	TRUE	1248.38	3776.85	1325.45	3170.68	5893.11	991.124	731.205	2545.04	32289.5	1464.87	2585	567.909
11853	16.7274	3	427.184	1278.53	0.000725424	0.567389	41.04	FSHNGTCAAEGK	[4] Asn->Asp (N)	Q61129	CFAI_MOUSE Complement factor I OS=Mus musculus GN=Cfi PE=1 SV=3	TRUE	23977.5	25021.6	3449.2	5857.12	478.304	2591.36	14796	11330.7	2786	12789.9	2605.54	7933.05
16521	14.1267	3	427.184	1278.53	0.000610831	0.477761	30.32	FSHNGTCAAEGK	[4] Asn->Asp (N)	Q61129	CFAI_MOUSE Complement factor I OS=Mus musculus GN=Cfi PE=1 SV=3	TRUE	8.64953	3.41927	NA	11.304	NA	3.88059	126.596	56932	19579.8	NA	18711.3	34160
19585	16.1208	3	427.184	1278.53	0.000821198	0.642299	32.6	FSHNGTCAAEGK	[4] Asn->Asp (N)	Q61129	CFAI_MOUSE Complement factor I OS=Mus musculus GN=Cfi PE=1 SV=3	TRUE	3.5287	26.6095	232.033	21592.5	NA	6302.7	190.135	2309.65	576.913	8.46757	592.099	1688.32
695	43.3166	3	671.344	2011.01	0.00942217	4.68531	4.03	NVIPETSSRYSNFDILR	[12] Asn->Asp (N)	Q61391	NEP_MOUSE Neprilysin OS=Mus musculus GN=Mme PE=1 SV=3	FALSE	44419.6	124279	311545	245080	233446	300652	261114	375451	530591	232355	562260	220632
1552	29.5381	2	626.779	1251.54	0.00284801	2.27561	70.89	SCINESAIDSR	[4] Asn->Asp (N)	Q61391	NEP_MOUSE Neprilysin OS=Mus musculus GN=Mme PE=1 SV=3	TRUE	19338.3	47738.5	6440.55	15849.6	14125.1	28245.8	4839.73	267810	7436.82	28870.5	37282.9	18116.4
4216	20.3299	3	455.232	1362.68	-0.00254502	-1.86766	1.91	LQNNFSLEVNGK	[4] Asn->Asp (N)	Q61391	NEP_MOUSE Neprilysin OS=Mus musculus GN=Mme PE=1 SV=3	TRUE	1155.64	4229.9	8876.05	12981.2	7120.38	3381.59	5421.14	16935.3	13313.5	3607.4	11946.9	6859.41
5071	23.5343	3	455.562	1363.66	0.00280698	2.05841	3.39	LQNNFSLEVNGK	[4] Asn->Asp (N)|[10] Asn->Asp (N)	Q61391	NEP_MOUSE Neprilysin OS=Mus musculus GN=Mme PE=1 SV=3	FALSE	3022.57	20654.6	2310.24	4727.98	1942.69	2244.61	8877.64	43034.6	9248.31	4556.09	6527.92	8058.19
5071	23.5343	3	455.562	1363.66	0.00280698	2.05841	5.14	LQNNFSLEVNGK	[3] Asn->Asp (N)|[4] Asn->Asp (N)	Q61391	NEP_MOUSE Neprilysin OS=Mus musculus GN=Mme PE=1 SV=3	FALSE	3022.57	20654.6	2310.24	4727.98	1942.69	2244.61	8877.64	43034.6	9248.31	4556.09	6527.92	8058.19
5071	23.5343	3	455.562	1363.66	0.00280698	2.05841	6.31	LQNNFSLEVNGK	[3] Asn->Asp (N)|[10] Asn->Asp (N)	Q61391	NEP_MOUSE Neprilysin OS=Mus musculus GN=Mme PE=1 SV=3	FALSE	3022.57	20654.6	2310.24	4727.98	1942.69	2244.61	8877.64	43034.6	9248.31	4556.09	6527.92	8058.19
9559	20.3299	3	449.225	1344.65	-0.000303264	-0.225533	20.68	EIANATTKPEDR	[4] Asn->Asp (N)	Q61391	NEP_MOUSE Neprilysin OS=Mus musculus GN=Mme PE=1 SV=3	FALSE	589.365	794.182	807.962	1704.87	843.09	686.726	1403.03	46561.2	2458.34	496.195	3532.29	14432.3
192	47.8187	2	812.905	1623.8	0.00598573	3.68627	64.5	VGVTDVFPNGTQFSR	[9] Asn->Asp (N)	Q61847-2	MEP1B_MOUSE Isoform 2 of Meprin A subunit beta OS=Mus musculus GN=Mep1b	TRUE	398359	1.5247e+06	1.45071e+06	2.35952e+06	198367	1.32382e+06	96395.6	3.05042e+06	105319	391741	1.27825e+06	649755
480	34.6903	2	763.38	1524.75	0.0040031	2.62543	100.08	TAFQNGTESTIVTR	[5] Asn->Asp (N)	Q61847-2	MEP1B_MOUSE Isoform 2 of Meprin A subunit beta OS=Mus musculus GN=Mep1b	TRUE	340182	660201	81803	289901	85554.1	466718	20215	489323	13412.9	154017	219786	60510.7
734	56.6137	3	903.407	2707.2	0.00862871	3.18733	50.18	DSGFFMHFNTSILNEGATAMLESR	[6] Oxidation (M)|[14] Asn->Asp (N)|[20] Oxidation (M)	Q61847-2	MEP1B_MOUSE Isoform 2 of Meprin A subunit beta OS=Mus musculus GN=Mep1b	TRUE	139913	545142	1.24627e+06	1.36483e+06	357160	735209	30840.5	3.31931e+06	15632.1	24207	1.07231e+06	143620
734	56.6137	3	903.407	2707.2	0.00862871	3.18733	77.68	DSGFFMHFNTSILNEGATAMLESR	[6] Oxidation (M)|[9] Asn->Asp (N)|[20] Oxidation (M)	Q61847-2	MEP1B_MOUSE Isoform 2 of Meprin A subunit beta OS=Mus musculus GN=Mep1b	TRUE	139913	545142	1.24627e+06	1.36483e+06	357160	735209	30840.5	3.31931e+06	15632.1	24207	1.07231e+06	143620
1153	47.9672	2	812.905	1623.79	0.00551406	3.3958	60.63	VGVTDVFPNGTQFSR	[9] Asn->Asp (N)	Q61847-2	MEP1B_MOUSE Isoform 2 of Meprin A subunit beta OS=Mus musculus GN=Mep1b	TRUE	13089.5	48972.1	73164.7	46412.8	1498.77	77146.3	55958	48479.6	1325.1	NA	17003.3	2468.35
7219	43.4637	3	841.706	2522.1	0.00572971	2.27181	37.07	SITTDPTMTSDNGSYFWDRPSK	[8] Oxidation (M)|[12] Asn->Asp (N)	Q61847-2	MEP1B_MOUSE Isoform 2 of Meprin A subunit beta OS=Mus musculus GN=Mep1b	TRUE	33826.1	NA	7062.19	13393.2	2570.58	132185	424.977	4432.27	NA	11411.1	19384.5	1566.02
2929	30.8169	2	652.302	1302.59	-0.00281794	-2.16334	4.12	CLNPSFNPPEK	[3] Asn->Asp (N)	Q62356	FSTL1_MOUSE Follistatin-related protein 1 OS=Mus musculus GN=Fstl1 PE=1 SV=2	FALSE	2637.74	25514.9	2127.46	64695.9	1960.48	1145.74	12864.5	45969.2	13123	9773.27	40498.6	1527.5
14585	23.2436	3	435.203	1302.59	-0.00525793	-4.03651	0.67	CLNPSFNPPEK	[7] Asn->Asp (N)	Q62356	FSTL1_MOUSE Follistatin-related protein 1 OS=Mus musculus GN=Fstl1 PE=1 SV=2	TRUE	26.7953	10.2234	114.971	71.3511	NA	NA	57.7789	784.606	18108.5	189.152	96.4416	NA
21164	51.8985	2	782.884	1563.75	0.0072297	4.62332	34.05	GSNYSEILDKYFK	[3] Asn->Asp (N)	Q62356	FSTL1_MOUSE Follistatin-related protein 1 OS=Mus musculus GN=Fstl1 PE=1 SV=2	TRUE	961.319	5204.04	1675.16	3200.69	2463.05	4132.77	1324.75	10478	2667.93	7771.67	6408.97	1222.8
661	23.0329	2	712.345	1422.68	-0.00220415	-1.5493	2.29	AKSETVLTCSNGR	[11] Asn->Asp (N)	Q62470-2	ITA3_MOUSE Isoform 2 of Integrin alpha-3 OS=Mus musculus GN=Itga3	TRUE	9442.93	33718.3	41442.2	76457.4	47526.1	40959.4	74467.3	452509	384653	49367.2	226259	130706
2920	33.3115	2	620.28	1238.54	0.00332829	2.68726	25.79	DLAVGDDYTNR	[10] Asn->Asp (N)	Q62470-2	ITA3_MOUSE Isoform 2 of Integrin alpha-3 OS=Mus musculus GN=Itga3	FALSE	7567.38	9274.72	6898.45	11196.5	4496.87	11543.5	2606.11	84994.7	9984.51	17084.8	36967	46994.6
5527	32.5697	2	913.358	1824.7	-0.0058487	-3.20528	6.2	ECGPDNKCDSNLQMR	[6] Asn->Asp (N)|[11] Asn->Asp (N)	Q62470-2	ITA3_MOUSE Isoform 2 of Integrin alpha-3 OS=Mus musculus GN=Itga3	TRUE	271.335	2282.63	38285.6	39018.6	19129.7	14018.3	21799.3	108399	82941.8	20212	97029.2	27220.1
7698	52.2754	3	645.965	1934.87	0.00573127	2.9621	38.84	VWNSTFIEDYKDFDR	[3] Asn->Asp (N)	Q62470-2	ITA3_MOUSE Isoform 2 of Integrin alpha-3 OS=Mus musculus GN=Itga3	TRUE	868.559	482.087	17538.8	23781.7	6780.92	43816.6	NA	NA	1630.28	979.956	76009.2	29777.2
17973	50.3101	3	591.676	1772.01	0.00559175	3.15561	11.77	LRPIVIAMNYSLPLR	[8] Oxidation (M)|[9] Asn->Asp (N)	Q62470-2	ITA3_MOUSE Isoform 2 of Integrin alpha-3 OS=Mus musculus GN=Itga3	TRUE	NA	382.43	5613.01	2601.74	258.302	6107.26	NA	16319.5	4543.57	5378.63	20761.6	17715.4
21852	44.0382	3	597.994	1790.96	0.00714505	3.98953	3.23	KLFLSINVTNSPSSQR	[7] Asn->Asp (N)	Q62470-2	ITA3_MOUSE Isoform 2 of Integrin alpha-3 OS=Mus musculus GN=Itga3	TRUE	1438.52	2492.61	4535.38	4842.01	811.914	4856.31	906.018	12068.7	NA	355.257	7550.47	5000.88
2338	29.2281	2	495.773	989.532	0.00228043	2.30456	3.98	FTGKPAVNR	[8] Asn->Asp (N)	Q62479	Q62479_MOUSE X/Y protein (Fragment) OS=Mus musculus GN=Cr1l PE=2 SV=1	TRUE	441.051	5806.66	5659.38	9181.83	4565.07	2260.24	5113.14	37023.1	24445.3	4672.08	26780.3	10669.1
6685	28.4622	2	645.284	1288.55	0.00299294	2.32272	61.25	INYTCNQGYR	[2] Asn->Asp (N)	Q62479	Q62479_MOUSE X/Y protein (Fragment) OS=Mus musculus GN=Cr1l PE=2 SV=1	TRUE	2895.63	1949.05	516.227	1879.05	252.919	4866.39	1715.58	71058.5	3398.23	1043.15	6878.11	31937
4576	40.0037	2	832.398	1662.78	0.00394327	2.3715	93.59	DSSGVINVMLNGSEPK	[9] Oxidation (M)|[11] Asn->Asp (N)	Q64277	BST1_MOUSE ADP-ribosyl cyclase 2 OS=Mus musculus GN=Bst1 PE=1 SV=1	TRUE	1322.4	10457.1	4692.99	13472.1	1216.76	11787.2	9098.22	235163	3784.27	958.696	78144.8	77599.6
13204	60.6421	3	875.438	2623.29	0.00871522	3.32226	37.97	GVLDKDPCSVLPSDYDLFINLSR	[20] Asn->Asp (N)	Q64277	BST1_MOUSE ADP-ribosyl cyclase 2 OS=Mus musculus GN=Bst1 PE=1 SV=1	TRUE	14154.7	5546.09	2589.5	13191.2	2381.86	30606.8	353.442	73756.9	3318.37	386.749	29544.5	14581.7
3207	40.6078	2	666.358	1330.7	0.00313708	2.35747	85.5	LNLSEGEVAATVK	[2] Asn->Asp (N)	Q6DYE8	ENPP3_MOUSE Ectonucleotide pyrophosphatase/phosphodiesterase family member 3 OS=Mus musculus GN=Enpp3 PE=1 SV=2	TRUE	198.587	1974.02	2320.8	8620.58	NA	6160.95	2704.73	364243	3743.41	3519.39	4748.36	1891
6757	36.6606	4	505.76	2019.01	0.00590418	2.9243	4.41	NITHGFLYPAIKGTNESR	[1] Asn->Asp (N)|[15] Asn->Asp (N)	Q6DYE8	ENPP3_MOUSE Ectonucleotide pyrophosphatase/phosphodiesterase family member 3 OS=Mus musculus GN=Enpp3 PE=1 SV=2	TRUE	15693.1	15379.4	166.859	558.265	244.773	18583.5	291.327	82796.9	1824.32	5734.85	10403.6	6295.75
10488	52.3994	4	590.552	2358.18	0.00647344	2.74511	33.58	CSFYLADKNITHGFLYPAIK	[9] Asn->Asp (N)	Q6DYE8	ENPP3_MOUSE Ectonucleotide pyrophosphatase/phosphodiesterase family member 3 OS=Mus musculus GN=Enpp3 PE=1 SV=2	TRUE	346.676	1297.8	5431.87	1177.25	16747.1	26342.5	4421.24	95047.8	6202.6	1278.32	10488.3	8421.34
23742	48.8524	2	1145.06	2288.11	0.0104407	4.56303	34.16	GTNESRYDALITSNLVPMYK	[3] Asn->Asp (N)|[18] Oxidation (M)	Q6DYE8	ENPP3_MOUSE Ectonucleotide pyrophosphatase/phosphodiesterase family member 3 OS=Mus musculus GN=Enpp3 PE=1 SV=2	TRUE	2518.96	NA	1219.73	1497.61	1244.04	983.729	NA	117093	NA	NA	5420.69	674.673
4667	33.5322	2	507.222	1012.43	0.00154379	1.52483	21.5	FLSDCNTR	[6] Asn->Asp (N)	Q6IR20	Q6IR20_MOUSE Solute carrier organic anion transporter family, member 1a6 OS=Mus musculus GN=Slco1a6 PE=2 SV=1	FALSE	10904.7	31517.9	10541.7	7503.55	10427.5	23102	1558.99	9427.83	1508.48	20377.3	9568.33	2874.24
8308	34.3055	2	640.812	1279.61	0.00255637	1.99778	60.61	SSGNSSAVLGLCK	[4] Asn->Asp (N)	Q6IR20	Q6IR20_MOUSE Solute carrier organic anion transporter family, member 1a6 OS=Mus musculus GN=Slco1a6 PE=2 SV=1	TRUE	10468.6	14926.1	NA	1600.5	1958.06	24026.4	941.333	1606.68	253.476	8155.17	405.078	NA
145	45.2544	3	725.686	2174.04	0.00809051	3.72144	53.05	DYRPSAGNNSLYQDTVVFK	[9] Asn->Asp (N)	Q6LAL7	Q6LAL7_MOUSE Beta-2 glycoprotein I (Fragment) OS=Mus musculus GN=Apoh PE=2 SV=1	TRUE	443538	554428	519180	432011	92023.1	899809	152254	3.56341e+06	205594	846653	1.52255e+06	423143
145	45.2544	3	725.686	2174.04	0.00809051	3.72144	61.84	DYRPSAGNNSLYQDTVVFK	[8] Asn->Asp (N)	Q6LAL7	Q6LAL7_MOUSE Beta-2 glycoprotein I (Fragment) OS=Mus musculus GN=Apoh PE=2 SV=1	TRUE	443538	554428	519180	432011	92023.1	899809	152254	3.56341e+06	205594	846653	1.52255e+06	423143
1086	45.2544	2	1088.02	2174.03	0.00667643	3.071	77.48	DYRPSAGNNSLYQDTVVFK	[8] Asn->Asp (N)	Q6LAL7	Q6LAL7_MOUSE Beta-2 glycoprotein I (Fragment) OS=Mus musculus GN=Apoh PE=2 SV=1	TRUE	111393	133877	111223	145759	4762.96	174038	33156.3	1.20807e+06	42332.7	185047	323549	80133.8
1154	43.6546	3	683.653	2047.94	0.00555619	2.71308	0.77	NISFACNPGFFLNGTSSSK	[1] Asn->Asp (N)	Q6LAL7	Q6LAL7_MOUSE Beta-2 glycoprotein I (Fragment) OS=Mus musculus GN=Apoh PE=2 SV=1	FALSE	34099.6	29119.6	19751.6	25859.7	14788.5	179259	10917.9	220927	64810.8	167362	145972	67544.4
2077	56.5834	3	1022.47	3064.39	0.0106379	3.47147	83.31	YTSFEYPKNISFACNPGFFLNGTSSSK	[15] Asn->Asp (N)|[21] Asn->Asp (N)	Q6LAL7	Q6LAL7_MOUSE Beta-2 glycoprotein I (Fragment) OS=Mus musculus GN=Apoh PE=2 SV=1	TRUE	148471	111434	215246	96549.3	54051.2	342625	8548.46	780053	32283.3	97505.9	612979	52915.1
2077	56.5834	3	1022.47	3064.39	0.0106379	3.47147	91.23	YTSFEYPKNISFACNPGFFLNGTSSSK	[9] Asn->Asp (N)|[15] Asn->Asp (N)	Q6LAL7	Q6LAL7_MOUSE Beta-2 glycoprotein I (Fragment) OS=Mus musculus GN=Apoh PE=2 SV=1	TRUE	148471	111434	215246	96549.3	54051.2	342625	8548.46	780053	32283.3	97505.9	612979	52915.1
2077	56.5834	3	1022.47	3064.39	0.0106379	3.47147	103.55	YTSFEYPKNISFACNPGFFLNGTSSSK	[9] Asn->Asp (N)|[21] Asn->Asp (N)	Q6LAL7	Q6LAL7_MOUSE Beta-2 glycoprotein I (Fragment) OS=Mus musculus GN=Apoh PE=2 SV=1	TRUE	148471	111434	215246	96549.3	54051.2	342625	8548.46	780053	32283.3	97505.9	612979	52915.1
1012	33.0677	4	486.244	1940.95	0.00579165	2.98394	32.01	LQNNISYQMADIHHLK	[4] Asn->Asp (N)|[9] Oxidation (M)	Q6P2L7	CASC4_MOUSE Protein CASC4 OS=Mus musculus GN=Casc4 PE=1 SV=1	FALSE	9257.82	46852.4	23357.8	81399.3	7203.07	71070	17958.8	143601	48320.3	26600.4	119725	162494
2827	33.0677	3	647.989	1940.95	0.00501817	2.58543	46.18	LQNNISYQMADIHHLK	[4] Asn->Asp (N)|[9] Oxidation (M)	Q6P2L7	CASC4_MOUSE Protein CASC4 OS=Mus musculus GN=Casc4 PE=1 SV=1	FALSE	5249.66	24030.1	10941.9	42440.5	3242.99	29445	7682.81	82564.1	24852.1	12684.3	50008.5	75762.7
764	45.8168	3	675.66	2023.96	0.00639516	3.15974	7.11	VNCEERNVTGLENFTLK	[2] Asn->Asp (N)|[13] Asn->Asp (N)	Q6P6J9	TXD15_MOUSE Thioredoxin domain-containing protein 15 OS=Mus musculus GN=Txndc15 PE=1 SV=1	TRUE	27795	164919	292089	205313	67135.6	186471	19869.9	213670	42825.8	144637	201773	48487.6
764	45.8168	3	675.66	2023.96	0.00639516	3.15974	65.63	VNCEERNVTGLENFTLK	[7] Asn->Asp (N)|[13] Asn->Asp (N)	Q6P6J9	TXD15_MOUSE Thioredoxin domain-containing protein 15 OS=Mus musculus GN=Txndc15 PE=1 SV=1	TRUE	27795	164919	292089	205313	67135.6	186471	19869.9	213670	42825.8	144637	201773	48487.6
835	50.8157	2	691.374	1380.73	0.00455312	3.29762	87.56	IFIFNQTGIEAK	[5] Asn->Asp (N)	Q6P6J9	TXD15_MOUSE Thioredoxin domain-containing protein 15 OS=Mus musculus GN=Txndc15 PE=1 SV=1	TRUE	13834.5	158202	307441	231770	78332.2	142219	26000	125399	84028.8	127574	148479	133080
2755	54.5786	2	618.829	1235.64	0.00421342	3.40991	2.75	NVTGLENFTLK	[7] Asn->Asp (N)	Q6P6J9	TXD15_MOUSE Thioredoxin domain-containing protein 15 OS=Mus musculus GN=Txndc15 PE=1 SV=1	TRUE	240.755	681.625	7297.54	2561.77	6492.83	9011.37	6125.22	44890.6	138529	3402.29	17625.3	28008.4
2755	54.5786	2	618.829	1235.64	0.00421342	3.40991	5.8	NVTGLENFTLK	[1] Asn->Asp (N)	Q6P6J9	TXD15_MOUSE Thioredoxin domain-containing protein 15 OS=Mus musculus GN=Txndc15 PE=1 SV=1	TRUE	240.755	681.625	7297.54	2561.77	6492.83	9011.37	6125.22	44890.6	138529	3402.29	17625.3	28008.4
4311	45.8168	2	1012.99	2023.96	0.00539938	2.66774	71.04	VNCEERNVTGLENFTLK	[7] Asn->Asp (N)|[13] Asn->Asp (N)	Q6P6J9	TXD15_MOUSE Thioredoxin domain-containing protein 15 OS=Mus musculus GN=Txndc15 PE=1 SV=1	TRUE	2728.55	47705.1	66440	64765.8	6336.56	34252.9	1655.27	74334.7	8112.54	35985.9	48322.2	8384.61
10749	29.8567	3	492.589	1474.74	0.00280113	1.8994	21.52	FNHTDRTLETLK	[2] Asn->Asp (N)	Q6P6J9	TXD15_MOUSE Thioredoxin domain-containing protein 15 OS=Mus musculus GN=Txndc15 PE=1 SV=1	TRUE	NA	7567.73	12790.4	5273.87	2406.18	1623.87	857.031	17331.9	1575.01	2758.85	3618.26	448.483
15052	45.6895	3	503.95	1508.83	0.00434029	2.8766	4.18	IFIFNQTGIEAKK	[5] Asn->Asp (N)	Q6P6J9	TXD15_MOUSE Thioredoxin domain-containing protein 15 OS=Mus musculus GN=Txndc15 PE=1 SV=1	TRUE	NA	3810.92	16054.6	NA	1304.38	2563.55	NA	2398.87	165.619	1328.04	287.817	NA
290	30.5338	3	452.219	1353.64	0.000899212	0.664294	11.23	YQTLNCSVNVR	[5] Asn->Asp (N)	Q6PEE8	Q6PEE8_MOUSE Itga6 protein OS=Mus musculus GN=Itga6 PE=2 SV=1	TRUE	11431.9	41656.3	72869.6	113117	67100.4	57855.4	52140.4	301642	280094	59021.4	207782	135745
290	30.5338	3	452.219	1353.64	0.000899212	0.664294	11.24	YQTLNCSVNVR	[9] Asn->Asp (N)	Q6PEE8	Q6PEE8_MOUSE Itga6 protein OS=Mus musculus GN=Itga6 PE=2 SV=1	TRUE	11431.9	41656.3	72869.6	113117	67100.4	57855.4	52140.4	301642	280094	59021.4	207782	135745
945	22.0866	3	505.259	1512.75	0.0044923	2.96963	0.52	LNGTKDSMFGISVK	[2] Asn->Asp (N)|[8] Oxidation (M)	Q6PEE8	Q6PEE8_MOUSE Itga6 protein OS=Mus musculus GN=Itga6 PE=2 SV=1	TRUE	14377	63048.1	91058.8	117160	75459.4	43191.2	49345.8	249254	139532	71866.4	204393	38376.4
2294	33.4362	2	677.826	1353.64	0.0032124	2.37316	22.29	YQTLNCSVNVR	[9] Asn->Asp (N)	Q6PEE8	Q6PEE8_MOUSE Itga6 protein OS=Mus musculus GN=Itga6 PE=2 SV=1	TRUE	4068.59	22521.3	53629	56029.6	12692.4	26778	7929.35	41542.3	12684.1	2774.05	55081.2	56749.5
2294	33.4362	2	677.826	1353.64	0.0032124	2.37316	66.56	YQTLNCSVNVR	[5] Asn->Asp (N)	Q6PEE8	Q6PEE8_MOUSE Itga6 protein OS=Mus musculus GN=Itga6 PE=2 SV=1	TRUE	4068.59	22521.3	53629	56029.6	12692.4	26778	7929.35	41542.3	12684.1	2774.05	55081.2	56749.5
4406	29.9488	3	494.918	1481.73	0.00263593	1.77896	34.25	KYQTLNCSVNVR	[6] Asn->Asp (N)	Q6PEE8	Q6PEE8_MOUSE Itga6 protein OS=Mus musculus GN=Itga6 PE=2 SV=1	TRUE	1738.26	17868.4	27539.9	33627.2	7841.32	14145.7	3526.53	26922.1	12998.1	4994.54	41351.2	19588.1
5154	18.1405	3	500.607	1498.8	-0.00352586	-2.35245	1.62	NLVTATLNIQWPK	[1] Asn->Asp (N)|[8] Asn->Asp (N)	Q6PEE8	Q6PEE8_MOUSE Itga6 protein OS=Mus musculus GN=Itga6 PE=2 SV=1	FALSE	9716.83	5594.75	5807.65	7719.6	5409.66	4787.5	30171.1	71678.3	37739.9	16794.9	17297.3	37127.3
8838	47.8429	3	865.727	2594.16	0.0112267	4.32772	3.64	QLSCVANQNGSQADCELGNPFKR	[7] Asn->Asp (N)|[19] Asn->Asp (N)	Q6PEE8	Q6PEE8_MOUSE Itga6 protein OS=Mus musculus GN=Itga6 PE=2 SV=1	TRUE	1423.62	108836	3239.06	145550	565.835	198.634	NA	103.503	356.02	121.806	6.39322	826.559
8838	47.8429	3	865.727	2594.16	0.0112267	4.32772	5.22	QLSCVANQNGSQADCELGNPFKR	[9] Asn->Asp (N)|[19] Asn->Asp (N)	Q6PEE8	Q6PEE8_MOUSE Itga6 protein OS=Mus musculus GN=Itga6 PE=2 SV=1	TRUE	1423.62	108836	3239.06	145550	565.835	198.634	NA	103.503	356.02	121.806	6.39322	826.559
20961	52.4999	2	749.919	1497.82	0.00336526	2.24677	3.26	NLVTATLNIQWPK	[1] Asn->Asp (N)	Q6PEE8	Q6PEE8_MOUSE Itga6 protein OS=Mus musculus GN=Itga6 PE=2 SV=1	TRUE	NA	22984.1	NA	16712.2	NA	NA	368.233	876.988	522.81	2918.97	938.682	NA
2320	30.5338	2	790.375	1578.74	0.00427493	2.70782	81.73	EVQCLSGNQTLSSR	[8] Asn->Asp (N)	Q80T21	ATL4_MOUSE ADAMTS-like protein 4 OS=Mus musculus GN=Adamtsl4 PE=2 SV=1	TRUE	4359.07	14423.7	18772.4	13932.4	4245.16	40861.2	2934.19	222330	11809	34545.3	54622.5	18462.6
8267	42.1216	2	730.379	1458.74	0.00403454	2.76578	47.94	LNNITNIGPLDMK	[3] Asn->Asp (N)|[12] Oxidation (M)	Q80X71	T106B_MOUSE Transmembrane protein 106B OS=Mus musculus GN=Tmem106b PE=2 SV=1	TRUE	323.539	3227.15	14192.8	5110.25	1403.74	3990.45	2425.11	155861	1301.72	6496.41	23502.1	10771.9
1447	42.9641	2	682.787	1363.56	0.00476112	3.4917	4.24	VYYNCSCIER	[4] Asn->Asp (N)	Q8BGD4	SO4C1_MOUSE Solute carrier organic anion transporter family member 4C1 OS=Mus musculus GN=Slco4c1 PE=2 SV=1	TRUE	4531.89	31155.4	66202.5	69813.3	44739.8	32674.5	52855.7	67992	74033.3	30102.8	112589	42169.9
6444	32.4529	2	682.786	1363.56	0.00347553	2.54888	43.05	VYYNCSCIER	[4] Asn->Asp (N)	Q8BGD4	SO4C1_MOUSE Solute carrier organic anion transporter family member 4C1 OS=Mus musculus GN=Slco4c1 PE=2 SV=1	TRUE	1290.01	1144.7	NA	3.24603	NA	3230.09	231.205	67859	1302.6	5177.92	23107	9456.24
216	21.3215	2	523.25	1044.48	0.000895184	0.857059	55.39	NIGNTSEGPR	[4] Asn->Asp (N)	Q8BGT0	OSTM1_MOUSE Osteopetrosis-associated transmembrane protein 1 OS=Mus musculus GN=Ostm1 PE=1 SV=1	TRUE	170717	134993	103501	164729	37630.5	318453	55605.7	1.26696e+06	192242	222184	447802	597940
599	41.8211	3	611.643	1831.91	0.00602029	3.28636	35.65	EAYKNLSLLYSQMQK	[5] Asn->Asp (N)|[13] Oxidation (M)	Q8BGT0	OSTM1_MOUSE Osteopetrosis-associated transmembrane protein 1 OS=Mus musculus GN=Ostm1 PE=1 SV=1	TRUE	35408	114775	125626	172883	47354.5	166987	64990.4	784062	168140	188929	361971	239474
1409	52.6243	2	1095.99	2189.97	0.00727489	3.32192	113.75	ELLMDFANSSAELTACMVR	[4] Oxidation (M)|[8] Asn->Asp (N)|[17] Oxidation (M)	Q8BGT0	OSTM1_MOUSE Osteopetrosis-associated transmembrane protein 1 OS=Mus musculus GN=Ostm1 PE=1 SV=1	TRUE	4000.45	71790	200574	234547	41679.3	111076	44293.2	700943	54708.4	98857.8	449235	251114
1623	44.2029	3	744.34	2230	0.00991126	4.44453	35.85	AEPETHLCIDVEDAMNITR	[15] Oxidation (M)|[16] Asn->Asp (N)	Q8BGT0	OSTM1_MOUSE Osteopetrosis-associated transmembrane protein 1 OS=Mus musculus GN=Ostm1 PE=1 SV=1	TRUE	2925.74	41712.7	117109	101586	24246.2	84802	51595.1	619084	93092.3	92025.6	223033	260742
1845	52.591	3	730.998	2189.97	0.00850887	3.88539	57.42	ELLMDFANSSAELTACMVR	[4] Oxidation (M)|[8] Asn->Asp (N)|[17] Oxidation (M)	Q8BGT0	OSTM1_MOUSE Osteopetrosis-associated transmembrane protein 1 OS=Mus musculus GN=Ostm1 PE=1 SV=1	TRUE	4278.28	35199.3	96993.5	95212.5	22402.4	55810.3	25400.5	360962	58539.5	40230.8	153465	100080
1938	53.2285	2	1095.99	2189.97	0.0067403	3.07781	59.06	ELLMDFANSSAELTACMVR	[4] Oxidation (M)|[8] Asn->Asp (N)|[17] Oxidation (M)	Q8BGT0	OSTM1_MOUSE Osteopetrosis-associated transmembrane protein 1 OS=Mus musculus GN=Ostm1 PE=1 SV=1	TRUE	2737.06	55715.9	224963	280644	57597.6	147998	20049.7	398257	52778.9	95360.5	429937	199223
2079	43.4332	2	890.39	1778.77	-0.00771589	-4.33776	2.32	MDNISRNIGNTSEGPR	[1] Oxidation (M)|[3] Asn->Asp (N)|[7] Asn->Asp (N)|[10] Asn->Asp (N)	Q8BGT0	OSTM1_MOUSE Osteopetrosis-associated transmembrane protein 1 OS=Mus musculus GN=Ostm1 PE=1 SV=1	TRUE	2045.42	18265.3	71336.5	36274.9	32532.1	41977.5	33754.7	61762.2	75285.1	35118.3	89666.1	55476.3
2293	41.7618	2	916.961	1831.91	0.00554933	3.02927	79.56	EAYKNLSLLYSQMQK	[5] Asn->Asp (N)|[13] Oxidation (M)	Q8BGT0	OSTM1_MOUSE Osteopetrosis-associated transmembrane protein 1 OS=Mus musculus GN=Ostm1 PE=1 SV=1	TRUE	9577.33	38160.2	33212.9	98190.3	11610.1	64408.4	23790.4	414647	47372	79033.7	149127	98436.2
2396	53.2556	3	730.998	2189.97	0.00754155	3.44369	35.29	ELLMDFANSSAELTACMVR	[4] Oxidation (M)|[8] Asn->Asp (N)|[17] Oxidation (M)	Q8BGT0	OSTM1_MOUSE Osteopetrosis-associated transmembrane protein 1 OS=Mus musculus GN=Ostm1 PE=1 SV=1	TRUE	4319.98	36459.6	134245	106595	38563.8	73226.1	18145.6	239445	52246.3	43650	173837	89663.5
499	33.1606	3	520.92	1559.74	0.0040884	2.62122	53.89	AFNHSDLDSELRR	[3] Asn->Asp (N)	Q8BGV3	TACD2_MOUSE Tumor-associated calcium signal transducer 2 OS=Mus musculus GN=Tacstd2 PE=2 SV=1	TRUE	30900.3	55302.9	24230.6	28562.2	7983.13	56471.1	7028.41	704958	60501.5	164525	185277	112056
1629	35.2869	3	468.886	1403.64	0.00475613	3.38845	35.48	AFNHSDLDSELR	[3] Asn->Asp (N)	Q8BGV3	TACD2_MOUSE Tumor-associated calcium signal transducer 2 OS=Mus musculus GN=Tacstd2 PE=2 SV=1	TRUE	5307.18	7881.3	5547.87	1733.52	1843.32	19018.1	213.234	115976	18284.7	41715.5	40136.6	38819.1
4488	48.9291	4	784.91	3135.61	0.0124268	3.96315	16.26	LHPSFLSAVHYEEPTIQIELRQNASQK	[23] Asn->Asp (N)	Q8BGV3	TACD2_MOUSE Tumor-associated calcium signal transducer 2 OS=Mus musculus GN=Tacstd2 PE=2 SV=1	TRUE	14584.5	16459.4	39073.9	15681.2	11749.7	64641.2	245.568	375104	5151.55	19807.1	156969	1604.04
6175	35.3156	2	702.825	1403.64	0.00453076	3.22788	52.71	AFNHSDLDSELR	[3] Asn->Asp (N)	Q8BGV3	TACD2_MOUSE Tumor-associated calcium signal transducer 2 OS=Mus musculus GN=Tacstd2 PE=2 SV=1	TRUE	2676.12	1090.08	823.321	2917.28	20.1748	6207.97	2360.98	63382.7	10940	11422	18548.7	22147.8
6777	33.1298	2	780.876	1559.74	0.004172	2.67482	21.33	AFNHSDLDSELRR	[3] Asn->Asp (N)	Q8BGV3	TACD2_MOUSE Tumor-associated calcium signal transducer 2 OS=Mus musculus GN=Tacstd2 PE=2 SV=1	TRUE	823.993	4845.96	791.298	1459.05	205.969	2118.06	227.858	105397	8851.01	8256.8	9919.53	7476.99
783	43.0285	3	776.676	2327.01	0.00730679	3.14001	83.86	DRVPDSCCINITVGCGNDFK	[10] Asn->Asp (N)	Q8BT06	Q8BT06_MOUSE Putative uncharacterized protein OS=Mus musculus GN=Cd63 PE=2 SV=1	FALSE	556303	524725	357263	518488	75517.5	1.32593e+06	23512.9	315984	60292.8	29450	541540	943447
4442	43.6227	2	1224.48	2446.95	0.00700071	2.861	95.22	ENNCCGASNYTDWENIPGMAK	[9] Asn->Asp (N)|[19] Oxidation (M)	Q8BT06	Q8BT06_MOUSE Putative uncharacterized protein OS=Mus musculus GN=Cd63 PE=2 SV=1	TRUE	133383	22749.2	71560.8	101394	26112.2	352587	72566.9	6594.03	27094.8	38234.6	289734	241220
5161	43.0433	2	1164.51	2327	0.00558675	2.40084	82.02	DRVPDSCCINITVGCGNDFK	[10] Asn->Asp (N)	Q8BT06	Q8BT06_MOUSE Putative uncharacterized protein OS=Mus musculus GN=Cd63 PE=2 SV=1	FALSE	87461.5	82054.6	47767.8	114551	3158.85	203392	677.801	44065.8	2590.21	NA	73282.4	184368
10033	44.4094	2	1028.94	2055.87	0.00498664	2.42556	93.7	VPDSCCINITVGCGNDFK	[8] Asn->Asp (N)	Q8BT06	Q8BT06_MOUSE Putative uncharacterized protein OS=Mus musculus GN=Cd63 PE=2 SV=1	FALSE	68022.1	17013.9	17351.2	2455.85	1204.93	111162	NA	22486.4	19.2841	748.99	23486.2	118169
19182	27.0051	2	560.299	1118.58	0.00129264	1.1556	25.06	DNKTATILDK	[2] Asn->Asp (N)	Q8BT06	Q8BT06_MOUSE Putative uncharacterized protein OS=Mus musculus GN=Cd63 PE=2 SV=1	FALSE	5157.43	3259.24	157.846	5702.97	126.48	7924.88	NA	1699.79	223.509	79.538	5810.75	11045.1
242	35.8478	2	541.276	1080.54	0.00293486	2.71612	62.73	INVTEVYDK	[2] Asn->Asp (N)	Q8BTJ4	ENPP4_MOUSE Ectonucleotide pyrophosphatase/phosphodiesterase family member 4 OS=Mus musculus GN=Enpp4 PE=1 SV=1	TRUE	45170.2	96319.9	60687.4	101215	24766.4	130489	82045.7	1.47601e+06	78370.9	139226	237846	200431
1283	45.2826	2	639.286	1276.56	-0.0008607	-0.674235	3.99	CNPHMNVYLK	[2] Asn->Asp (N)|[6] Asn->Asp (N)	Q8BTJ4	ENPP4_MOUSE Ectonucleotide pyrophosphatase/phosphodiesterase family member 4 OS=Mus musculus GN=Enpp4 PE=1 SV=1	TRUE	13378.5	243791	10733.7	4779.64	57849.1	1030.18	1908.62	40308.9	63776.3	9574.66	17390.3	2439.45
1547	45.4851	3	441.58	1321.72	0.0045371	3.43274	24.22	INVTEVYDKLK	[2] Asn->Asp (N)	Q8BTJ4	ENPP4_MOUSE Ectonucleotide pyrophosphatase/phosphodiesterase family member 4 OS=Mus musculus GN=Enpp4 PE=1 SV=1	TRUE	6818.63	9839.23	10237.4	8543.56	1272.06	11337	2264.49	161062	2238.76	17486.2	15762.5	2734.41
3137	45.4851	2	661.863	1321.71	-0.0010109	-0.764838	55.28	INVTEVYDKLK	[2] Asn->Asp (N)	Q8BTJ4	ENPP4_MOUSE Ectonucleotide pyrophosphatase/phosphodiesterase family member 4 OS=Mus musculus GN=Enpp4 PE=1 SV=1	TRUE	19316.6	31347.7	7545.12	57386.3	1053.79	8216.94	19479.9	138474	1851.88	13741.2	46900.7	3569.28
20852	66.1556	3	1001.53	3001.58	0.0144895	4.8273	45.74	LIDLDSCIDRSNYSVIDLTPVAAILPK	[12] Asn->Asp (N)	Q8BTJ4	ENPP4_MOUSE Ectonucleotide pyrophosphatase/phosphodiesterase family member 4 OS=Mus musculus GN=Enpp4 PE=1 SV=1	TRUE	1069.51	9081.23	1793.85	759.805	2756.16	215.786	518.322	347496	3381.14	NA	33179.7	445.696
24477	62.7841	2	901.503	1800.99	0.00497678	2.76336	42.1	SNYSVIDLTPVAAILPK	[2] Asn->Asp (N)	Q8BTJ4	ENPP4_MOUSE Ectonucleotide pyrophosphatase/phosphodiesterase family member 4 OS=Mus musculus GN=Enpp4 PE=1 SV=1	TRUE	17576.2	6637.24	1540.77	NA	32.8013	17837.4	NA	886.191	NA	10344.6	1019.18	NA
39702	63.2236	2	901.504	1800.99	0.00684909	3.80297	33.54	SNYSVIDLTPVAAILPK	[2] Asn->Asp (N)	Q8BTJ4	ENPP4_MOUSE Ectonucleotide pyrophosphatase/phosphodiesterase family member 4 OS=Mus musculus GN=Enpp4 PE=1 SV=1	TRUE	NA	NA	170.528	NA	477.75	NA	NA	64904.7	105.509	610.123	1937.2	NA
1408	54.9912	4	725.371	2897.46	0.0101711	3.51036	52.07	APLMPWNESSIFHIPRPVSLNMTVK	[4] Oxidation (M)|[7] Asn->Asp (N)|[21] Asn->Asp (N)|[22] Oxidation (M)	Q8BTJ9	Q8BTJ9_MOUSE Putative uncharacterized protein OS=Mus musculus GN=Slc3a2 PE=2 SV=1	TRUE	77146.8	4728.98	613142	252571	117540	992099	1256.99	37884	87378.8	355412	609619	109760
2929	30.8169	2	652.302	1302.59	0.00118206	0.907469	7.46	QPMNAAAGAAAGEK	[3] Oxidation (M)|[4] Asn->Asp (N)	Q8BTJ9	Q8BTJ9_MOUSE Putative uncharacterized protein OS=Mus musculus GN=Slc3a2 PE=2 SV=1	FALSE	2637.74	25514.9	2127.46	64695.9	1960.48	1145.74	12864.5	45969.2	13123	9773.27	40498.6	1527.5
3429	26.944	3	483.236	1446.69	0.00256216	1.77106	30.02	NQKDEINETDLK	[7] Asn->Asp (N)	Q8BTJ9	Q8BTJ9_MOUSE Putative uncharacterized protein OS=Mus musculus GN=Slc3a2 PE=2 SV=1	TRUE	5153.31	11618.4	3902.03	11581.4	582.604	12691	622.419	24017.1	4836.58	11052.4	14105.2	31467.5
5397	57.155	2	961.492	1920.97	0.00463475	2.41272	95.19	LMNAPLYLAEWQNITK	[2] Oxidation (M)|[13] Asn->Asp (N)	Q8BTJ9	Q8BTJ9_MOUSE Putative uncharacterized protein OS=Mus musculus GN=Slc3a2 PE=2 SV=1	TRUE	58325.9	2716.71	48893.3	49379.5	6655.96	158828	4084.92	15959.4	17922.3	26694.4	119048	120393
8712	55.0358	3	966.825	2897.45	0.00754945	2.60555	30.24	APLMPWNESSIFHIPRPVSLNMTVK	[4] Oxidation (M)|[7] Asn->Asp (N)|[21] Asn->Asp (N)|[22] Oxidation (M)	Q8BTJ9	Q8BTJ9_MOUSE Putative uncharacterized protein OS=Mus musculus GN=Slc3a2 PE=2 SV=1	TRUE	10026.3	818.981	108923	45575.4	8547.04	173176	603.763	2480.95	11755.2	55614.8	106506	19519.1
13098	19.7349	4	450.728	1798.88	-0.00587413	-3.26542	11.57	QPMNAAAGAAAGEKNGLVK	[4] Asn->Asp (N)|[15] Asn->Asp (N)	Q8BTJ9	Q8BTJ9_MOUSE Putative uncharacterized protein OS=Mus musculus GN=Slc3a2 PE=2 SV=1	FALSE	2048.03	1729.7	1553.53	2123.63	1675.66	970.793	138.037	14329.9	6039.33	2857.43	3692.36	3806.04
13827	26.944	2	724.351	1446.69	0.00289098	1.99835	52.92	NQKDEINETDLK	[7] Asn->Asp (N)	Q8BTJ9	Q8BTJ9_MOUSE Putative uncharacterized protein OS=Mus musculus GN=Slc3a2 PE=2 SV=1	TRUE	985.4	4956.58	593.418	5040.65	NA	4336.5	NA	11173.8	1186.7	3609.64	5371.07	12803
28902	19.7025	3	600.634	1798.88	-0.00707378	-3.93231	7.58	QPMNAAAGAAAGEKNGLVK	[4] Asn->Asp (N)|[15] Asn->Asp (N)	Q8BTJ9	Q8BTJ9_MOUSE Putative uncharacterized protein OS=Mus musculus GN=Slc3a2 PE=2 SV=1	FALSE	1050.04	2919.65	693.004	788.279	720.219	480.195	NA	8587.56	3794.3	1606.61	1332.6	2393.41
4157	23.853	3	548.278	1641.81	0.00425046	2.58889	5.68	EFNGLGDCLTKIFK	[3] Asn->Asp (N)	Q8BVI9	Q8BVI9_MOUSE Putative uncharacterized protein OS=Mus musculus GN=Slc25a4 PE=2 SV=1	TRUE	8197.44	12117.1	8737.18	13069.8	5453.43	23758.5	9591.49	179421	23774.2	15890.4	30087.6	28357.1
2085	31.3407	2	469.775	937.536	-0.00218698	-2.33268	2.8	FIKFLNR	[6] Asn->Asp (N)	Q8BY89	CTL2_MOUSE Choline transporter-like protein 2 OS=Mus musculus GN=Slc44a2 PE=1 SV=2	TRUE	16713.2	81816.3	1947.51	73309.2	633.246	672.157	57097.2	41372.1	17995.6	5194.11	30303.7	7949.67
2652	51.2008	2	594.826	1187.64	-0.00279938	-2.3571	6.55	KNITDLVEGAK	[2] Asn->Asp (N)	Q8BY89	CTL2_MOUSE Choline transporter-like protein 2 OS=Mus musculus GN=Slc44a2 PE=1 SV=2	TRUE	8450.63	7019.78	17097.6	17934.3	17708.5	11285.3	10367.2	58235	47853.8	19389.6	68645.7	16166.7
7547	36.686	2	594.829	1187.64	0.00330641	2.78402	54.7	KNITDLVEGAK	[2] Asn->Asp (N)	Q8BY89	CTL2_MOUSE Choline transporter-like protein 2 OS=Mus musculus GN=Slc44a2 PE=1 SV=2	FALSE	6860.17	4265.91	2813.66	1140.51	448.08	7691.76	178.507	49707.7	636.608	4003.79	6379.41	6840.66
9540	34.2746	3	641.625	1921.85	0.00520878	2.7103	21.87	GVLMVGNETTYEDGHGAR	[4] Oxidation (M)|[7] Asn->Asp (N)	Q8BY89	CTL2_MOUSE Choline transporter-like protein 2 OS=Mus musculus GN=Slc44a2 PE=1 SV=2	TRUE	4263.72	5454.36	6806.1	4811.34	2.6032	11113.3	439.696	103946	383.298	9419.77	16711.7	16537.7
39	47.401	2	693.341	1384.67	-0.00501491	-3.62173	0.65	DVNPSTPPSITEK	[3] Asn->Asp (N)	Q8C145	S39A6_MOUSE Zinc transporter ZIP6 OS=Mus musculus GN=Slc39a6 PE=1 SV=1	FALSE	338527	1.35438e+06	3.63943e+06	3.25323e+06	2.69171e+06	1.56336e+06	1.06939e+06	2.16106e+06	2.6063e+06	1.39827e+06	2.82879e+06	853214
2272	37.0022	3	534.588	1600.74	0.00436016	2.72384	35.4	YGENDSLSVEGFRK	[4] Asn->Asp (N)	Q8C145	S39A6_MOUSE Zinc transporter ZIP6 OS=Mus musculus GN=Slc39a6 PE=1 SV=1	TRUE	6724.35	25684.9	11567.1	22860	2185.13	32009.3	287.103	55153.3	1843.56	31845.9	24745.5	7185.54
5940	41.8669	3	586.278	1755.81	-0.00405503	-2.30949	0.81	QLSKYDSQLSSNEEK	[12] Asn->Asp (N)	Q8C145	S39A6_MOUSE Zinc transporter ZIP6 OS=Mus musculus GN=Slc39a6 PE=1 SV=1	TRUE	1923.28	6994.06	9743.67	7271.59	3131.54	12596.5	4924.62	16596.1	12907.5	23480.5	22627.1	13024.7
30983	18.6319	2	567.276	1132.54	0.00192643	1.70099	2.54	KSNESVSEPR	[3] Asn->Asp (N)	Q8C145	S39A6_MOUSE Zinc transporter ZIP6 OS=Mus musculus GN=Slc39a6 PE=1 SV=1	TRUE	717.526	610.143	1392.18	1592.27	767.96	796.963	8851.2	12021.5	1529.75	506.921	1441.77	4094.76
1611	59.1428	3	1219.57	3655.7	-0.0136325	-3.7291	1.27	GLMLSVMMASLMSSLTSIFNSASTLFTMDIYTK	[7] Oxidation (M)|[8] Oxidation (M)|[12] Oxidation (M)|[20] Asn->Asp (N)|[28] Oxidation (M)	Q8C3K6	SC5A1_MOUSE Sodium/glucose cotransporter 1 OS=Mus musculus GN=Slc5a1 PE=2 SV=1	TRUE	428800	334995	450428	564153	41573.6	401598	10687.3	531595	11393.9	33923.7	766923	117252
1611	59.1428	3	1219.57	3655.7	-0.0136325	-3.7291	3.33	GLMLSVMMASLMSSLTSIFNSASTLFTMDIYTK	[3] Oxidation (M)|[7] Oxidation (M)|[8] Oxidation (M)|[12] Oxidation (M)|[20] Asn->Asp (N)	Q8C3K6	SC5A1_MOUSE Sodium/glucose cotransporter 1 OS=Mus musculus GN=Slc5a1 PE=2 SV=1	TRUE	428800	334995	450428	564153	41573.6	401598	10687.3	531595	11393.9	33923.7	766923	117252
8873	32.6956	3	625.613	1873.82	0.00328555	1.7534	36	VSNGNFTAKEECYTPR	[3] Asn->Asp (N)|[5] Asn->Asp (N)	Q8C3K6	SC5A1_MOUSE Sodium/glucose cotransporter 1 OS=Mus musculus GN=Slc5a1 PE=2 SV=1	TRUE	13775.5	19050.5	15799.9	15369.6	3806.03	11731.6	NA	1659.11	1.07229	8092.79	18783.3	424.179
8954	29.6301	2	469.734	937.453	0.00208384	2.22288	7.73	VSNGNFTAK	[3] Asn->Asp (N)	Q8C3K6	SC5A1_MOUSE Sodium/glucose cotransporter 1 OS=Mus musculus GN=Slc5a1 PE=2 SV=1	FALSE	2228.94	10835.8	26.1115	14130.6	17.287	86.2641	7521.42	2488.88	459.118	135.87	5349.93	26.8114
994	29.0419	4	434.464	1733.83	0.00479669	2.76654	31.54	GDHHQLSHYNLTGVR	[10] Asn->Asp (N)	Q8C7B4	Q8C7B4_MOUSE Gamma-glutamyltransferase 5 OS=Mus musculus GN=Ggt5 PE=2 SV=1	TRUE	24555.7	69880.4	38845.7	91385.3	13526.7	28777.6	5008.46	167000	31898.5	40600.8	99004.4	34069.2
1076	47.7882	2	663.84	1325.67	0.00459942	3.46952	65.94	QLFFNGTETLR	[5] Asn->Asp (N)	Q8C7B4	Q8C7B4_MOUSE Gamma-glutamyltransferase 5 OS=Mus musculus GN=Ggt5 PE=2 SV=1	TRUE	60409.7	120614	191162	111487	50498.4	69276	6714.82	114360	29056.1	84676.7	133266	66038.7
1553	31.5929	2	663.841	1325.67	0.00606343	4.57389	7.38	QLFFNGTETLR	[5] Asn->Asp (N)	Q8C7B4	Q8C7B4_MOUSE Gamma-glutamyltransferase 5 OS=Mus musculus GN=Ggt5 PE=2 SV=1	TRUE	12641.7	29730.2	16984.1	32604.4	13076.3	12102.3	24428.4	111684	108725	15811.1	38665.7	59929.7
4465	29.0419	3	578.95	1733.83	0.00377093	2.17492	34.54	GDHHQLSHYNLTGVR	[10] Asn->Asp (N)	Q8C7B4	Q8C7B4_MOUSE Gamma-glutamyltransferase 5 OS=Mus musculus GN=Ggt5 PE=2 SV=1	TRUE	7379.84	20500.4	9712.76	33150.2	3601.71	6546.06	1885.64	54173.3	10097.7	10580	26170.2	11076.2
19930	65.6139	3	1032.53	3094.58	-0.00177391	-0.573232	2.93	HMPTSPITPPPVPGERPPSSMVPSILVNK	[2] Oxidation (M)|[21] Oxidation (M)|[28] Asn->Asp (N)	Q8C7B4	Q8C7B4_MOUSE Gamma-glutamyltransferase 5 OS=Mus musculus GN=Ggt5 PE=2 SV=1	FALSE	40017.4	3494.45	106356	40704.6	23091.6	124999	NA	2800.01	1381.62	532.614	1979.9	690.544
276	23.2762	3	475.887	1424.64	0.0023715	1.66463	8.55	NFLMFLDFSMK	[1] Asn->Asp (N)|[4] Oxidation (M)|[10] Oxidation (M)	Q8JZZ0	UD3A2_MOUSE UDP-glucuronosyltransferase 3A2 OS=Mus musculus GN=Ugt3a2 PE=2 SV=2	TRUE	72562.4	251464	111061	111370	283295	53369.3	45843.4	115816	613296	89687.2	171099	28995.2
281	24.775	3	475.887	1424.64	0.00309697	2.17387	8.68	NFLMFLDFSMK	[1] Asn->Asp (N)|[4] Oxidation (M)|[10] Oxidation (M)	Q8JZZ0	UD3A2_MOUSE UDP-glucuronosyltransferase 3A2 OS=Mus musculus GN=Ugt3a2 PE=2 SV=2	TRUE	83337.1	164288	89615.9	96156.1	208921	51668.4	45890.1	102116	296590	81582.3	132576	21799.9
2029	39.0245	3	438.927	1313.76	0.00429712	3.27087	3.27	NLGVSIQLQTLK	[1] Asn->Asp (N)	Q8JZZ0	UD3A2_MOUSE UDP-glucuronosyltransferase 3A2 OS=Mus musculus GN=Ugt3a2 PE=2 SV=2	TRUE	7756.45	14990.8	5572.01	13481.1	3475.59	5453.71	12988.1	36763.5	32122.1	11043.8	12742.2	10708.5
2742	26.944	3	475.887	1424.64	0.00366677	2.57383	7.62	NFLMFLDFSMK	[1] Asn->Asp (N)|[4] Oxidation (M)|[10] Oxidation (M)	Q8JZZ0	UD3A2_MOUSE UDP-glucuronosyltransferase 3A2 OS=Mus musculus GN=Ugt3a2 PE=2 SV=2	TRUE	11008.7	17704.7	18590.3	19666.8	54097.6	9514.08	5154.33	5559.65	82837.3	11851.4	29443	1536.71
10384	21.5961	3	502.595	1504.76	0.000572312	0.380334	34.69	VSQVLHEGGHNVTK	[11] Asn->Asp (N)	Q8JZZ0	UD3A2_MOUSE UDP-glucuronosyltransferase 3A2 OS=Mus musculus GN=Ugt3a2 PE=2 SV=2	FALSE	384.109	5392.66	7756.84	6058.72	2036.96	4064.2	7.80607	18754.3	2374.52	2188.35	5882.29	6471.57
32	31.0605	2	409.725	817.436	0.00271565	3.32217	10.47	VNATVWK	[2] Asn->Asp (N)	Q8K209	GPR56_MOUSE G-protein coupled receptor 56 OS=Mus musculus GN=Gpr56 PE=2 SV=1	TRUE	736132	4.01572e+06	127113	2.92233e+06	48265	36462.4	1.18484e+06	587628	208706	286676	1.07683e+06	74920.6
1230	45.5459	3	717.05	2148.13	0.00704685	3.28047	25.34	VTNLSDPVVLTFQHQPQPK	[3] Asn->Asp (N)	Q8K209	GPR56_MOUSE G-protein coupled receptor 56 OS=Mus musculus GN=Gpr56 PE=2 SV=1	TRUE	70881.1	79711.4	71914.6	69568.6	15934.2	104043	15124.9	494203	36461.5	142742	143457	76578
1422	20.6426	4	405.94	1619.73	0.00221192	1.36561	33.25	VSHNASVDMCDLKK	[4] Asn->Asp (N)|[9] Oxidation (M)	Q8K209	GPR56_MOUSE G-protein coupled receptor 56 OS=Mus musculus GN=Gpr56 PE=2 SV=1	TRUE	4854.67	17420.7	13048.9	18079.9	3663.13	16094.6	3075.18	209876	5543.79	19023.3	34691.1	19187.4
2821	20.6426	3	540.917	1619.73	0.000629368	0.388564	38.56	VSHNASVDMCDLKK	[4] Asn->Asp (N)|[9] Oxidation (M)	Q8K209	GPR56_MOUSE G-protein coupled receptor 56 OS=Mus musculus GN=Gpr56 PE=2 SV=1	TRUE	3748.85	14090.7	8811.77	10132.6	2867.02	11684.2	2278.95	163622	4507.27	14422.9	20174	12817.4
11164	64.7276	3	1312.01	3933	0.0182034	4.62838	0.08	QGAPLIATSVSSWQIPQNTSLPGAPSFIFSFHNAPHK	[18] Asn->Asp (N)	Q8K209	GPR56_MOUSE G-protein coupled receptor 56 OS=Mus musculus GN=Gpr56 PE=2 SV=1	FALSE	62073.9	41779.6	267923	48957.8	33473.4	291391	48.1804	2368.24	NA	NA	3178.93	1137.02
15503	33.5322	4	474.731	1894.9	0.00826622	4.36238	3.86	NNSDSAKLPISSGSTSSSR	[2] Asn->Asp (N)	Q8K209	GPR56_MOUSE G-protein coupled receptor 56 OS=Mus musculus GN=Gpr56 PE=2 SV=1	TRUE	NA	26404.1	107.014	3722.44	38.1647	NA	226.341	328.443	12.7823	NA	89.1502	NA
618	41.7012	2	815.447	1628.88	0.00533147	3.2731	89.94	VQSLQTLAANNSALAK	[11] Asn->Asp (N)	Q8K4Q8	COL12_MOUSE Collectin-12 OS=Mus musculus GN=Colec12 PE=1 SV=1	TRUE	62238.6	127994	147659	176452	42206.6	232149	20522.3	245789	112277	284900	376657	264636
618	41.7012	2	815.447	1628.88	0.00533147	3.2731	121.29	VQSLQTLAANNSALAK	[10] Asn->Asp (N)	Q8K4Q8	COL12_MOUSE Collectin-12 OS=Mus musculus GN=Colec12 PE=1 SV=1	TRUE	62238.6	127994	147659	176452	42206.6	232149	20522.3	245789	112277	284900	376657	264636
769	48.4984	3	609.648	1825.92	0.00398992	2.18516	16.59	HTDDLTSLNNTLVNIR	[10] Asn->Asp (N)	Q8K4Q8	COL12_MOUSE Collectin-12 OS=Mus musculus GN=Colec12 PE=1 SV=1	TRUE	36473.4	80496.3	184907	116721	46434.4	148434	20514.1	131562	62563.8	206311	277989	121052
769	48.4984	3	609.648	1825.92	0.00398992	2.18516	44.27	HTDDLTSLNNTLVNIR	[9] Asn->Asp (N)	Q8K4Q8	COL12_MOUSE Collectin-12 OS=Mus musculus GN=Colec12 PE=1 SV=1	TRUE	36473.4	80496.3	184907	116721	46434.4	148434	20514.1	131562	62563.8	206311	277989	121052
1429	52.1525	2	862.439	1722.86	-0.00382685	-2.22121	15.73	ETLQNNSFLITTVNK	[5] Asn->Asp (N)|[6] Asn->Asp (N)	Q8K4Q8	COL12_MOUSE Collectin-12 OS=Mus musculus GN=Colec12 PE=1 SV=1	FALSE	21403.8	47819.3	21763.8	52825.6	4654.76	81869.6	31133.1	291543	126608	115394	330857	525066
3063	48.1922	2	862.444	1722.87	0.00535496	3.10817	82.23	ETLQNNSFLITTVNK	[6] Asn->Asp (N)|[14] Asn->Asp (N)	Q8K4Q8	COL12_MOUSE Collectin-12 OS=Mus musculus GN=Colec12 PE=1 SV=1	TRUE	14127.2	6514.05	10595.3	11789.1	631.629	59972.6	112.36	63233.6	40623.8	44118.4	88536.7	151111
3063	48.1922	2	862.444	1722.87	0.00535496	3.10817	84.25	ETLQNNSFLITTVNK	[5] Asn->Asp (N)|[14] Asn->Asp (N)	Q8K4Q8	COL12_MOUSE Collectin-12 OS=Mus musculus GN=Colec12 PE=1 SV=1	TRUE	14127.2	6514.05	10595.3	11789.1	631.629	59972.6	112.36	63233.6	40623.8	44118.4	88536.7	151111
3219	25.7577	3	495.572	1483.69	0.00266338	1.7951	29.62	DLQDLHKDTENR	[11] Asn->Asp (N)	Q8K4Q8	COL12_MOUSE Collectin-12 OS=Mus musculus GN=Colec12 PE=1 SV=1	TRUE	2766.4	4172.34	11615.3	10490.2	4228.97	10341.1	193.422	27776.6	8359.69	9987.65	25104.5	60418.6
5961	39.1157	3	629.68	1886.02	0.006484	3.43795	7.41	EKVQSLQTLAANNSALAK	[12] Asn->Asp (N)	Q8K4Q8	COL12_MOUSE Collectin-12 OS=Mus musculus GN=Colec12 PE=1 SV=1	TRUE	2307.64	4837.68	9149.76	7697.72	1997.45	15370.9	NA	2412.38	1917.64	16376.1	15253.2	11490.8
10853	63.3482	3	630.007	1887	0.00458886	2.43183	1.85	EKVQSLQTLAANNSALAK	[12] Asn->Asp (N)|[13] Asn->Asp (N)	Q8K4Q8	COL12_MOUSE Collectin-12 OS=Mus musculus GN=Colec12 PE=1 SV=1	TRUE	37849.8	70291.6	22885.4	24518.4	48700.1	67809.6	169.137	200.065	441.031	3022.46	307.372	2608.23
21716	63.8987	3	630.008	1887	0.008438	4.47166	4.75	EKVQSLQTLAANNSALAK	[12] Asn->Asp (N)|[13] Asn->Asp (N)	Q8K4Q8	COL12_MOUSE Collectin-12 OS=Mus musculus GN=Colec12 PE=1 SV=1	TRUE	NA	1634.64	NA	NA	NA	NA	NA	3931.13	18814.9	771.297	59018.7	NA
3522	28.9239	2	459.257	916.499	0.000758328	0.827419	22.26	QLALNTTR	[5] Asn->Asp (N)	Q8QZW3	F151A_MOUSE Protein FAM151A OS=Mus musculus GN=Fam151a PE=2 SV=1	FALSE	2453.44	23781.6	37204.2	53535.3	10074.5	24384.8	6650.99	30494.3	9533.41	5280.63	13443.5	11191.7
9036	69.4336	3	934.178	2799.51	0.00634941	2.26805	56.65	GPNVPISIEINATQFLTLVQEKYPK	[11] Asn->Asp (N)	Q8QZW3	F151A_MOUSE Protein FAM151A OS=Mus musculus GN=Fam151a PE=2 SV=1	TRUE	27545.9	35236.8	503843	127491	43241.7	237448	0.192141	9486.3	1003	38.9864	2764.94	569.845
1226	31.3718	4	460.738	1838.92	0.00680145	3.69862	7.22	LPYQGNATMLVVLMEK	[6] Asn->Asp (N)|[9] Oxidation (M)|[14] Oxidation (M)	Q8R121	ZPI_MOUSE Protein Z-dependent protease inhibitor OS=Mus musculus GN=Serpina10 PE=1 SV=1	FALSE	31378.9	171497	7067.52	101137	4085.32	12432.9	11663.8	508841	18917.9	42725.2	85255.2	5928.02
2440	31.4665	2	637.8	1273.59	0.00303107	2.37995	50.24	EGNFTSTFDKK	[3] Asn->Asp (N)	Q8R121	ZPI_MOUSE Protein Z-dependent protease inhibitor OS=Mus musculus GN=Serpina10 PE=1 SV=1	TRUE	13002	49402.5	2743.38	45521.6	NA	5870.9	5856.61	114632	15882	19859	34287.6	15246.8
2789	54.6107	2	1000.49	1998.97	0.00595573	2.97941	140.93	ASQQLSNETSSFGFNLLR	[7] Asn->Asp (N)	Q8R121	ZPI_MOUSE Protein Z-dependent protease inhibitor OS=Mus musculus GN=Serpina10 PE=1 SV=1	FALSE	45730.5	153294	23821.6	214141	4558.96	45688.8	7989.1	203290	32003.1	90354.8	214742	30697.6
4021	47.5184	2	920.468	1838.92	0.00621824	3.38147	82.78	LPYQGNATMLVVLMEK	[6] Asn->Asp (N)|[9] Oxidation (M)|[14] Oxidation (M)	Q8R121	ZPI_MOUSE Protein Z-dependent protease inhibitor OS=Mus musculus GN=Serpina10 PE=1 SV=1	TRUE	8709.02	91012.3	6603.26	73182.7	4224.59	15166.5	15414.5	132209	23370.9	63248.3	89900.8	38060.5
4675	49.5425	3	710.356	2128.05	0.00246062	1.15628	20.14	ASQQLSNETSSFGFNLLRK	[7] Asn->Asp (N)|[15] Asn->Asp (N)	Q8R121	ZPI_MOUSE Protein Z-dependent protease inhibitor OS=Mus musculus GN=Serpina10 PE=1 SV=1	FALSE	9799.74	22408.7	11238.6	22006.5	9713.88	7469.24	4102.28	68406.8	25348.9	16703.8	57602.6	3752.44
5544	49.1197	2	795.903	1589.79	0.00343936	2.16341	0.15	LNQRYEMHELLK	[2] Asn->Asp (N)|[7] Oxidation (M)	Q8R121	ZPI_MOUSE Protein Z-dependent protease inhibitor OS=Mus musculus GN=Serpina10 PE=1 SV=1	FALSE	4681.91	4555.54	23765.1	9067.45	14449.8	8973.23	8274.71	29116.9	44311.2	13645.4	20550.2	15551.8
18530	27.6558	3	652.319	1953.94	-0.00525894	-2.69146	0.66	VNRPFHFIIYEEMSR	[2] Asn->Asp (N)|[13] Oxidation (M)	Q8R121	ZPI_MOUSE Protein Z-dependent protease inhibitor OS=Mus musculus GN=Serpina10 PE=1 SV=1	FALSE	443.477	6021.19	226.256	25819	319.333	306.432	5630.77	6303.85	2514.91	682.144	5877.95	1344.59
294	25.9137	3	566.95	1697.83	0.00291192	1.71509	51.14	AQAECRNTTHLLQR	[7] Asn->Asp (N)	Q8R2Q8	BST2_MOUSE Bone marrow stromal antigen 2 OS=Mus musculus GN=Bst2 PE=1 SV=1	TRUE	118475	193847	97170.5	169370	29129.9	163254	15058.9	268950	39059	230524	1.0256e+06	221851
1129	26.0344	2	492.268	982.521	0.00144023	1.46586	56.51	NTTHLLQR	[1] Asn->Asp (N)	Q8R2Q8	BST2_MOUSE Bone marrow stromal antigen 2 OS=Mus musculus GN=Bst2 PE=1 SV=1	TRUE	27925.4	39374.2	4815.92	21556.9	1030.66	28593.1	1749.79	36751.7	7451.01	34584.3	93281.3	244315
1163	25.9137	4	425.465	1697.83	0.00372229	2.19238	14.35	AQAECRNTTHLLQR	[7] Asn->Asp (N)	Q8R2Q8	BST2_MOUSE Bone marrow stromal antigen 2 OS=Mus musculus GN=Bst2 PE=1 SV=1	TRUE	7839.45	70669.2	8345.44	37909	1765.03	18698.2	1315.53	59040.6	8205.72	18230.4	208291	15007.1
5154	18.1405	3	500.607	1498.8	0.000474141	0.316347	1.04	LNQELENLRIQK	[2] Asn->Asp (N)|[7] Asn->Asp (N)	Q8R2Q8	BST2_MOUSE Bone marrow stromal antigen 2 OS=Mus musculus GN=Bst2 PE=1 SV=1	FALSE	9716.83	5594.75	5807.65	7719.6	5409.66	4787.5	30171.1	71678.3	37739.9	16794.9	17297.3	37127.3
6964	54.3638	3	1083.88	3248.62	0.0118809	3.65724	116.14	TQDSLLQAETQANSCNLTVVTLQESLEKK	[16] Asn->Asp (N)	Q8R2Q8	BST2_MOUSE Bone marrow stromal antigen 2 OS=Mus musculus GN=Bst2 PE=1 SV=1	TRUE	14873.3	11979.7	5943.19	NA	5829.72	66473.6	NA	14373.8	2705.39	27585.3	234309	40517.9
9466	57.2081	3	1041.18	3120.53	0.0118596	3.80054	6.3	TQDSLLQAETQANSCNLTVVTLQESLEK	[16] Asn->Asp (N)	Q8R2Q8	BST2_MOUSE Bone marrow stromal antigen 2 OS=Mus musculus GN=Bst2 PE=1 SV=1	TRUE	11304.5	7770.73	1960.32	857.337	4745.93	57706.2	291.475	19179.1	507.506	8130.3	188670	56789.1
31	37.7983	2	654.84	1307.67	0.00445935	3.41018	44.06	ILNETLYENAK	[9] Asn->Asp (N)	Q8R3G9	TSN8_MOUSE Tetraspanin-8 OS=Mus musculus GN=Tspan8 PE=2 SV=1	TRUE	1.39743e+06	1.3411e+06	670605	1.25191e+06	248606	3.03585e+06	50802.8	2.95684e+06	264258	203238	3.97052e+06	4.19499e+06
31	37.7983	2	654.84	1307.67	0.00445935	3.41018	91.67	ILNETLYENAK	[3] Asn->Asp (N)	Q8R3G9	TSN8_MOUSE Tetraspanin-8 OS=Mus musculus GN=Tspan8 PE=2 SV=1	TRUE	1.39743e+06	1.3411e+06	670605	1.25191e+06	248606	3.03585e+06	50802.8	2.95684e+06	264258	203238	3.97052e+06	4.19499e+06
3555	39.3837	2	655.332	1308.65	0.00412578	3.15271	17.59	ILNETLYENAK	[3] Asn->Asp (N)|[9] Asn->Asp (N)	Q8R3G9	TSN8_MOUSE Tetraspanin-8 OS=Mus musculus GN=Tspan8 PE=2 SV=1	TRUE	43637.4	26684.3	13131.6	1623.75	5043.4	66025.5	4204.76	58483.9	8519.71	4353.51	71757.4	109457
160	39.6532	2	689.348	1376.68	0.00398111	2.89182	123.77	VSLTNVSISDEGR	[5] Asn->Asp (N)	Q8R5M8-4	CADM1_MOUSE Isoform 4 of Cell adhesion molecule 1 OS=Mus musculus GN=Cadm1	TRUE	169910	491186	403284	391901	82835.3	642492	11003.3	738972	169782	570109	421750	619876
174	55.3805	2	707.369	1412.72	0.0050181	3.55209	94.11	FQLLNFSSSELK	[5] Asn->Asp (N)	Q8R5M8-4	CADM1_MOUSE Isoform 4 of Cell adhesion molecule 1 OS=Mus musculus GN=Cadm1	FALSE	151946	675888	1.0189e+06	518143	242366	1.21648e+06	29571.9	904876	205715	805924	1.2424e+06	430019
1100	50.1114	4	848.406	3389.59	0.0100394	2.96184	38.79	VDDEMPQHAVLSGPNLFINNLNKTDNGTYR	[5] Oxidation (M)|[20] Asn->Asp (N)|[26] Asn->Asp (N)	Q8R5M8-4	CADM1_MOUSE Isoform 4 of Cell adhesion molecule 1 OS=Mus musculus GN=Cadm1	TRUE	119117	283741	339955	239213	73288.6	566580	1660.98	357848	56533.8	534571	458986	168808
1100	50.1114	4	848.406	3389.59	0.0100394	2.96184	46.38	VDDEMPQHAVLSGPNLFINNLNKTDNGTYR	[5] Oxidation (M)|[20] Asn->Asp (N)|[22] Asn->Asp (N)	Q8R5M8-4	CADM1_MOUSE Isoform 4 of Cell adhesion molecule 1 OS=Mus musculus GN=Cadm1	TRUE	119117	283741	339955	239213	73288.6	566580	1660.98	357848	56533.8	534571	458986	168808
1100	50.1114	4	848.406	3389.59	0.0100394	2.96184	46.95	VDDEMPQHAVLSGPNLFINNLNKTDNGTYR	[5] Oxidation (M)|[19] Asn->Asp (N)|[26] Asn->Asp (N)	Q8R5M8-4	CADM1_MOUSE Isoform 4 of Cell adhesion molecule 1 OS=Mus musculus GN=Cadm1	TRUE	119117	283741	339955	239213	73288.6	566580	1660.98	357848	56533.8	534571	458986	168808
1100	50.1114	4	848.406	3389.59	0.0100394	2.96184	75.77	VDDEMPQHAVLSGPNLFINNLNKTDNGTYR	[5] Oxidation (M)|[22] Asn->Asp (N)|[26] Asn->Asp (N)	Q8R5M8-4	CADM1_MOUSE Isoform 4 of Cell adhesion molecule 1 OS=Mus musculus GN=Cadm1	TRUE	119117	283741	339955	239213	73288.6	566580	1660.98	357848	56533.8	534571	458986	168808
1900	46.747	4	921.2	3680.77	0.0122885	3.33858	135.08	NLMIDIQKDTAVEGEEIEVNCTAMASKPATTIR	[3] Oxidation (M)|[20] Asn->Asp (N)|[24] Oxidation (M)	Q8R5M8-4	CADM1_MOUSE Isoform 4 of Cell adhesion molecule 1 OS=Mus musculus GN=Cadm1	TRUE	36730.8	143004	332939	218276	51831.9	193622	3737.99	323013	17538.6	79588.7	363278	49467.8
1977	39.1451	3	904.093	2709.26	0.00879385	3.24586	114.5	DTAVEGEEIEVNCTAMASKPATTIR	[12] Asn->Asp (N)|[16] Oxidation (M)	Q8R5M8-4	CADM1_MOUSE Isoform 4 of Cell adhesion molecule 1 OS=Mus musculus GN=Cadm1	TRUE	40918.7	77223	111344	112796	23658.6	180552	3455.82	336699	98687.2	131850	250537	368792
10639	68.0173	3	1138.91	3413.71	0.00832222	2.43789	2.51	DVTVIEGEVATISCQVNKSDDSVIQLLNPNR	[30] Asn->Asp (N)	Q8R5M8-4	CADM1_MOUSE Isoform 4 of Cell adhesion molecule 1 OS=Mus musculus GN=Cadm1	FALSE	53374	76002.9	366965	212875	37199.7	313530	213.575	1493.65	1048.44	488.137	1114.13	410.175
10639	68.0173	3	1138.91	3413.71	0.00832222	2.43789	12.1	DVTVIEGEVATISCQVNKSDDSVIQLLNPNR	[28] Asn->Asp (N)	Q8R5M8-4	CADM1_MOUSE Isoform 4 of Cell adhesion molecule 1 OS=Mus musculus GN=Cadm1	FALSE	53374	76002.9	366965	212875	37199.7	313530	213.575	1493.65	1048.44	488.137	1114.13	410.175
15361	68.8154	3	1138.91	3413.71	0.010654	3.12095	0.46	DVTVIEGEVATISCQVNKSDDSVIQLLNPNR	[30] Asn->Asp (N)	Q8R5M8-4	CADM1_MOUSE Isoform 4 of Cell adhesion molecule 1 OS=Mus musculus GN=Cadm1	FALSE	NA	205.93	535.403	1565.58	NA	959.91	NA	455203	950.685	NA	307558	348.453
15361	68.8154	3	1138.91	3413.71	0.010654	3.12095	7.91	DVTVIEGEVATISCQVNKSDDSVIQLLNPNR	[28] Asn->Asp (N)	Q8R5M8-4	CADM1_MOUSE Isoform 4 of Cell adhesion molecule 1 OS=Mus musculus GN=Cadm1	FALSE	NA	205.93	535.403	1565.58	NA	959.91	NA	455203	950.685	NA	307558	348.453
31590	67.8516	4	854.435	3413.71	0.0119863	3.51123	30.12	DVTVIEGEVATISCQVNKSDDSVIQLLNPNR	[17] Asn->Asp (N)	Q8R5M8-4	CADM1_MOUSE Isoform 4 of Cell adhesion molecule 1 OS=Mus musculus GN=Cadm1	FALSE	5928.26	8911.19	59379.2	29037.5	3153.67	55165.1	614.772	1567.98	1231.85	1270.82	1032.27	356.781
5993	27.2247	4	432.735	1726.91	-0.00566377	-3.2797	3.48	ALNTFIDDLFAFVIK	[3] Asn->Asp (N)	Q8VBZ3	CLPT1_MOUSE Cleft lip and palate transmembrane protein 1 homolog OS=Mus musculus GN=Clptm1 PE=1 SV=1	FALSE	1432.66	6373.21	6290.19	15037.5	6656.13	4558.11	3545.08	15042.6	14883.9	5662.97	14573.7	2879.8
18716	57.6118	2	876.448	1750.88	0.00421317	2.40632	25.24	DYYPINESLASLPLR	[6] Asn->Asp (N)	Q8VBZ3	CLPT1_MOUSE Cleft lip and palate transmembrane protein 1 homolog OS=Mus musculus GN=Clptm1 PE=1 SV=1	TRUE	2009.82	8537.76	19099.2	15731.9	8172.79	11813.2	3327.27	113962	4619.16	9031.21	29281.8	14463.5
2040	55.6937	4	696.1	2780.37	0.00947496	3.40782	45.02	GDTHTQILEGLQFNLTQTAEADIHK	[14] Asn->Asp (N)	Q8VC41	Q8VC41_MOUSE Serpina1d protein OS=Mus musculus GN=Serpina1d PE=2 SV=1	FALSE	128369	104954	10240.9	139696	6130.17	38997.1	6373.73	334499	50704.1	53178.9	401349	138217
4038	38.6901	2	555.297	1108.58	0.00204946	1.84873	38.21	LSISGNYNLK	[6] Asn->Asp (N)	Q8VC41	Q8VC41_MOUSE Serpina1d protein OS=Mus musculus GN=Serpina1d PE=2 SV=1	TRUE	1374.68	90470.3	632.891	17375.7	317.661	1160.61	4742.81	9891.89	5233.31	7122.02	4744.99	1100.61
4038	38.6901	2	555.297	1108.58	0.00204946	1.84873	38.26	LSISGNYNLK	[8] Asn->Asp (N)	Q8VC41	Q8VC41_MOUSE Serpina1d protein OS=Mus musculus GN=Serpina1d PE=2 SV=1	TRUE	1374.68	90470.3	632.891	17375.7	317.661	1160.61	4742.81	9891.89	5233.31	7122.02	4744.99	1100.61
4862	55.6937	3	927.797	2780.37	0.00861117	3.09714	69.91	GDTHTQILEGLQFNLTQTAEADIHK	[14] Asn->Asp (N)	Q8VC41	Q8VC41_MOUSE Serpina1d protein OS=Mus musculus GN=Serpina1d PE=2 SV=1	FALSE	79872.6	52040.7	6804.15	74275.5	2663.42	7879.83	1278.57	204246	9331.37	8623.03	159727	76235.3
719	41.4974	2	834.892	1667.77	0.00519679	3.11602	125.23	QDSNITDVSQLEYR	[4] Asn->Asp (N)	Q91X17	UROM_MOUSE Uromodulin OS=Mus musculus GN=Umod PE=1 SV=1	FALSE	129462	93033.7	76894.6	78825.5	35452.8	393400	69543.8	640591	96204.7	158487	356747	362884
1426	52.8941	3	825.71	2474.11	0.0120247	4.86025	2.73	CNTAAPMWLNGSHPSSSEGIVSR	[2] Asn->Asp (N)|[7] Oxidation (M)	Q91X17	UROM_MOUSE Uromodulin OS=Mus musculus GN=Umod PE=1 SV=1	TRUE	17198.9	67019.4	127365	128632	189684	107211	66160.5	121078	130551	85044	327683	23233.2
1790	47.1115	2	1181.55	2361.09	0.00713141	3.02039	105.74	FVLLMTNCYATPSSNSTDPVK	[5] Oxidation (M)|[15] Asn->Asp (N)	Q91X17	UROM_MOUSE Uromodulin OS=Mus musculus GN=Umod PE=1 SV=1	TRUE	48390.3	48059.2	42651.7	51970.9	11243.6	130654	61278.6	339194	76994.5	42879.8	123496	407257
1805	51.2533	4	609.574	2434.27	0.0081152	3.33375	17.05	RNETHATYSNTLYLANAIIIR	[16] Asn->Asp (N)	Q91X17	UROM_MOUSE Uromodulin OS=Mus musculus GN=Umod PE=1 SV=1	TRUE	51213.1	72732.7	46760.8	63257.4	29372.3	126821	2574.47	283367	22820.5	22858.6	157639	70361
1805	51.2533	4	609.574	2434.27	0.0081152	3.33375	27.22	RNETHATYSNTLYLANAIIIR	[10] Asn->Asp (N)	Q91X17	UROM_MOUSE Uromodulin OS=Mus musculus GN=Umod PE=1 SV=1	TRUE	51213.1	72732.7	46760.8	63257.4	29372.3	126821	2574.47	283367	22820.5	22858.6	157639	70361
1805	51.2533	4	609.574	2434.27	0.0081152	3.33375	33.85	RNETHATYSNTLYLANAIIIR	[2] Asn->Asp (N)	Q91X17	UROM_MOUSE Uromodulin OS=Mus musculus GN=Umod PE=1 SV=1	TRUE	51213.1	72732.7	46760.8	63257.4	29372.3	126821	2574.47	283367	22820.5	22858.6	157639	70361
3927	49.1515	2	945.999	1889.98	0.00609755	3.22626	82.2	TSLQPMVSALNISLGGTGK	[6] Oxidation (M)|[11] Asn->Asp (N)	Q91X17	UROM_MOUSE Uromodulin OS=Mus musculus GN=Umod PE=1 SV=1	TRUE	19758.6	59635	17321.1	30333.1	17347.3	73641.1	19049.8	144482	8361.68	33455.8	73888.9	60200.1
6163	51.2533	3	812.428	2434.26	0.00127422	0.523451	78.04	RNETHATYSNTLYLANAIIIR	[2] Asn->Asp (N)	Q91X17	UROM_MOUSE Uromodulin OS=Mus musculus GN=Umod PE=1 SV=1	TRUE	24060.1	23720.4	14345.2	14751	8794.87	47979.2	12397.7	152223	6144.4	4470.35	62197.7	28373.4
7574	54.2305	3	820.377	2458.11	0.00959798	3.90463	1.67	CNTAAPMWLNGSHPSSSEGIVSR	[2] Asn->Asp (N)	Q91X17	UROM_MOUSE Uromodulin OS=Mus musculus GN=Umod PE=1 SV=1	TRUE	NA	21748.5	39966.3	929.122	30748.4	31374.2	NA	6385.69	8662.24	32238.9	31920.2	770.682
8072	35.4318	4	619.533	2474.1	0.00716423	2.8957	2.48	CNTAAPMWLNGSHPSSSEGIVSR	[7] Oxidation (M)|[10] Asn->Asp (N)	Q91X17	UROM_MOUSE Uromodulin OS=Mus musculus GN=Umod PE=1 SV=1	FALSE	NA	NA	940.999	NA	1572.76	283.621	NA	111669	838.787	3369.83	10182	259.3
34470	57.369	4	861.933	3443.7	0.00989297	2.87278	0.61	GIPLTWMLLVMMVTSWFTLAEASNSTEARR	[7] Oxidation (M)|[11] Oxidation (M)|[24] Asn->Asp (N)	Q91X17	UROM_MOUSE Uromodulin OS=Mus musculus GN=Umod PE=1 SV=1	FALSE	NA	722.924	2397.03	2495.09	712.991	NA	375.295	101733	6.71548	221.49	3065.99	705.535
1714	41.7618	2	1171.03	2340.05	0.0065848	2.81396	92.74	ESQTIGDQCVYNSTHLGFQR	[12] Asn->Asp (N)	Q91X23	Q91X23_MOUSE Orm1 protein OS=Mus musculus GN=Orm1 PE=2 SV=1	TRUE	56336.5	287030	3730.71	244014	626.554	50905.1	23956.9	710406	46535.6	162560	219868	21740.4
1985	58.8882	3	823.423	2467.25	0.0074594	3.02338	67.66	ENGTFSKYEGGVETFAHLIVLR	[2] Asn->Asp (N)	Q91X23	Q91X23_MOUSE Orm1 protein OS=Mus musculus GN=Orm1 PE=2 SV=1	TRUE	246653	615995	71594.9	351176	5639.71	88390.8	1117.15	404674	2477.3	44572.3	198018	7415.09
3346	58.8882	4	617.819	2467.25	0.00678284	2.74916	16.2	ENGTFSKYEGGVETFAHLIVLR	[2] Asn->Asp (N)	Q91X23	Q91X23_MOUSE Orm1 protein OS=Mus musculus GN=Orm1 PE=2 SV=1	FALSE	70423.9	203765	24434.2	171961	NA	30162.8	NA	142566	600.252	29517.5	70335.2	NA
1258	62.684	2	987.55	1973.09	0.00293655	1.48831	104.41	SLPPGLFSTSANLSTLVLR	[12] Asn->Asp (N)	Q91XL1	Q91XL1_MOUSE Leucine-rich HEV glycoprotein OS=Mus musculus GN=Lrg1 PE=2 SV=1	TRUE	1.76009e+06	1.34025e+06	47631.8	424441	54288.5	986437	22670.6	321322	13401.4	166246	773337	23918.6
2766	62.684	3	658.703	1973.09	0.0035306	1.78938	38.79	SLPPGLFSTSANLSTLVLR	[12] Asn->Asp (N)	Q91XL1	Q91XL1_MOUSE Leucine-rich HEV glycoprotein OS=Mus musculus GN=Lrg1 PE=2 SV=1	TRUE	386309	293423	NA	91437.9	1137.12	203745	4620.5	64477.2	3253.73	36785.3	100915	2576.41
3101	18.7366	2	508.211	1014.41	0.000214871	0.211819	38.05	MFSQNDTR	[1] Oxidation (M)|[5] Asn->Asp (N)	Q91XL1	Q91XL1_MOUSE Leucine-rich HEV glycoprotein OS=Mus musculus GN=Lrg1 PE=2 SV=1	TRUE	39683.3	26543.3	4606.04	38484.2	1250.06	22197.7	37387.5	117983	5329.38	17028.2	54743.8	10780.8
9285	24.0716	2	500.214	998.414	0.00130446	1.30653	29.88	MFSQNDTR	[5] Asn->Asp (N)	Q91XL1	Q91XL1_MOUSE Leucine-rich HEV glycoprotein OS=Mus musculus GN=Lrg1 PE=2 SV=1	TRUE	24789.6	5534.8	201.623	3785.71	80.2282	7741.22	298.894	27166.8	187.231	502.095	5494.41	1564.46
13229	38.7458	2	501.281	1000.55	0.00208913	2.08799	0.95	WLVANRNK	[7] Asn->Asp (N)	Q91XL1	Q91XL1_MOUSE Leucine-rich HEV glycoprotein OS=Mus musculus GN=Lrg1 PE=2 SV=1	TRUE	1076.58	NA	NA	NA	294.359	NA	331.69	3273.41	18810.9	350.096	NA	181.095
498	38.1985	3	534.947	1601.82	-0.0075994	-4.74421	10.05	SLPPAAPPTTSNRHR	[12] Asn->Asp (N)	Q91ZX7	LRP1_MOUSE Prolow-density lipoprotein receptor-related protein 1 OS=Mus musculus GN=Lrp1 PE=1 SV=1	FALSE	153377	7879.54	133131	391597	20090.8	500669	23604.1	37133.6	18981.2	296027	580398	30834.7
719	41.4974	2	834.892	1667.77	0.00829679	4.97481	11.39	MGTCNKADGSGSVVLR	[1] Oxidation (M)|[5] Asn->Asp (N)	Q91ZX7	LRP1_MOUSE Prolow-density lipoprotein receptor-related protein 1 OS=Mus musculus GN=Lrp1 PE=1 SV=1	FALSE	129462	93033.7	76894.6	78825.5	35452.8	393400	69543.8	640591	96204.7	158487	356747	362884
1548	33.5628	3	507.923	1520.75	-0.00316856	-2.08355	1.83	MHLNGSNVQVLHR	[1] Oxidation (M)|[7] Asn->Asp (N)	Q91ZX7	LRP1_MOUSE Prolow-density lipoprotein receptor-related protein 1 OS=Mus musculus GN=Lrp1 PE=1 SV=1	FALSE	3656.72	13713.4	24125.2	32394.6	26878.5	15513.5	25654.9	137986	71884.6	18594.4	63784.3	724.664
1709	21.5961	2	613.251	1224.49	0.00105956	0.865313	7.15	CDMDGQNRTK	[7] Asn->Asp (N)	Q91ZX7	LRP1_MOUSE Prolow-density lipoprotein receptor-related protein 1 OS=Mus musculus GN=Lrp1 PE=1 SV=1	FALSE	37729	87985.6	9446.95	53721	3155.83	10567.8	34796.7	181526	25722.2	23332.9	32134.6	13726.1
2915	33.8409	3	502.592	1504.75	-0.00293103	-1.94785	2.63	MHLNGSNVQVLHR	[7] Asn->Asp (N)	Q91ZX7	LRP1_MOUSE Prolow-density lipoprotein receptor-related protein 1 OS=Mus musculus GN=Lrp1 PE=1 SV=1	FALSE	4742.74	8035.6	11286.8	14506	15137.2	14171.1	15913.4	89001	42389.2	23427.6	34936.1	1806.28
7762	53.3966	2	1307.09	2612.17	-0.00223766	-0.856628	2.99	GMDMGAKVPDEHMIPIENLMNPR	[18] Asn->Asp (N)|[20] Oxidation (M)|[21] Asn->Asp (N)	Q91ZX7	LRP1_MOUSE Prolow-density lipoprotein receptor-related protein 1 OS=Mus musculus GN=Lrp1 PE=1 SV=1	TRUE	5172.1	3737.01	411.396	1936.77	2880.28	545.006	192349	21084.6	4605	704.326	7017.31	484165
41430	20.2361	3	842.721	2525.14	-0.00263525	-1.0436	0.74	GFQHQRMTNGAMNVEIGNPTYK	[7] Oxidation (M)|[12] Oxidation (M)|[18] Asn->Asp (N)	Q91ZX7	LRP1_MOUSE Prolow-density lipoprotein receptor-related protein 1 OS=Mus musculus GN=Lrp1 PE=1 SV=1	TRUE	56.9222	333.443	398.3	108.609	70.4934	126.538	79.6679	4629.59	4128.5	2897.76	272.221	481.593
55455	19.449	2	742.791	1483.57	0.000944094	0.636368	71.12	QTGDVTCNCTDGR	[8] Asn->Asp (N)	Q91ZX7	LRP1_MOUSE Prolow-density lipoprotein receptor-related protein 1 OS=Mus musculus GN=Lrp1 PE=1 SV=1	TRUE	133.429	683.173	1229.69	1151.22	157.461	645.321	NA	11135.4	382.575	729.767	726.815	1879.5
1270	42.3382	2	801.356	1600.7	0.00388863	2.42934	14.69	NSQFDMNSTDLALK	[1] Asn->Asp (N)|[6] Oxidation (M)|[7] Asn->Asp (N)	Q923X1	ELTD1_MOUSE EGF, latrophilin seven transmembrane domain-containing protein 1 OS=Mus musculus GN=Eltd1 PE=2 SV=3	TRUE	2582.7	108099	29429.2	83053.3	16654.6	8602.86	36480.5	770051	75874.8	30120.7	152333	14193
3152	38.3098	2	800.864	1599.71	0.00504389	3.15301	74.74	NSQFDMNSTDLALK	[6] Oxidation (M)|[7] Asn->Asp (N)	Q923X1	ELTD1_MOUSE EGF, latrophilin seven transmembrane domain-containing protein 1 OS=Mus musculus GN=Eltd1 PE=2 SV=3	TRUE	2795.83	26168.5	23150.2	21545.9	7646.74	36387	3241.67	175321	2150.84	37379.2	56495.3	24224.8
10639	68.0173	3	1138.91	3413.71	0.00342222	1.00249	6.34	LLPLLVGFSTLLNCSYTQNCSKTTCLPNAK	[28] Asn->Asp (N)	Q923X1	ELTD1_MOUSE EGF, latrophilin seven transmembrane domain-containing protein 1 OS=Mus musculus GN=Eltd1 PE=2 SV=3	FALSE	53374	76002.9	366965	212875	37199.7	313530	213.575	1493.65	1048.44	488.137	1114.13	410.175
15361	68.8154	3	1138.91	3413.71	0.00575399	1.68556	2.26	LLPLLVGFSTLLNCSYTQNCSKTTCLPNAK	[19] Asn->Asp (N)	Q923X1	ELTD1_MOUSE EGF, latrophilin seven transmembrane domain-containing protein 1 OS=Mus musculus GN=Eltd1 PE=2 SV=3	FALSE	NA	205.93	535.403	1565.58	NA	959.91	NA	455203	950.685	NA	307558	348.453
15361	68.8154	3	1138.91	3413.71	0.00575399	1.68556	2.96	LLPLLVGFSTLLNCSYTQNCSKTTCLPNAK	[28] Asn->Asp (N)	Q923X1	ELTD1_MOUSE EGF, latrophilin seven transmembrane domain-containing protein 1 OS=Mus musculus GN=Eltd1 PE=2 SV=3	FALSE	NA	205.93	535.403	1565.58	NA	959.91	NA	455203	950.685	NA	307558	348.453
952	41.4089	2	749.354	1496.69	0.00492971	3.29375	92.42	EADDYNLTISEVK	[6] Asn->Asp (N)	Q99K60	Q99K60_MOUSE Mucin 1, transmembrane OS=Mus musculus GN=Muc1 PE=2 SV=1	FALSE	21267.3	49664.9	36725.4	102948	3645.89	59231	18671.1	351564	14724.8	14551.3	237771	339878
9927	37.6508	3	542.603	1624.79	0.00533686	3.28466	7.81	KEADDYNLTISEVK	[7] Asn->Asp (N)	Q99K60	Q99K60_MOUSE Mucin 1, transmembrane OS=Mus musculus GN=Muc1 PE=2 SV=1	TRUE	141.229	287.498	1228.16	NA	142.114	1027.96	NA	15342.9	269.002	328.824	10319.9	15622.8
2640	56.4515	3	756.088	2265.24	0.00813765	3.59241	25.15	IAQEGGAAALLIANNSVLIPSSR	[15] Asn->Asp (N)	Q9CPY9	Q9CPY9_MOUSE Putative uncharacterized protein (Fragment) OS=Mus musculus GN=Sppl2a PE=2 SV=1	TRUE	9895.64	56908.1	86790.2	86830.9	13327.1	44032	12093.6	164519	29438	36556.9	109958	53317
2640	56.4515	3	756.088	2265.24	0.00813765	3.59241	48.63	IAQEGGAAALLIANNSVLIPSSR	[14] Asn->Asp (N)	Q9CPY9	Q9CPY9_MOUSE Putative uncharacterized protein (Fragment) OS=Mus musculus GN=Sppl2a PE=2 SV=1	TRUE	9895.64	56908.1	86790.2	86830.9	13327.1	44032	12093.6	164519	29438	36556.9	109958	53317
4258	56.4729	2	1133.63	2265.24	0.00764901	3.3767	5.02	IAQEGGAAALLIANNSVLIPSSR	[14] Asn->Asp (N)	Q9CPY9	Q9CPY9_MOUSE Putative uncharacterized protein (Fragment) OS=Mus musculus GN=Sppl2a PE=2 SV=1	TRUE	NA	25922.2	83356.9	96840.4	11957.1	45703.9	7838.2	162985	8694.65	24147.8	151058	77413.5
4258	56.4729	2	1133.63	2265.24	0.00764901	3.3767	10.17	IAQEGGAAALLIANNSVLIPSSR	[15] Asn->Asp (N)	Q9CPY9	Q9CPY9_MOUSE Putative uncharacterized protein (Fragment) OS=Mus musculus GN=Sppl2a PE=2 SV=1	TRUE	NA	25922.2	83356.9	96840.4	11957.1	45703.9	7838.2	162985	8694.65	24147.8	151058	77413.5
6166	58.1453	2	852.891	1703.77	0.00354865	2.08283	81.2	SFDCCGLFNLTTLR	[9] Asn->Asp (N)	Q9CQ88	TSN31_MOUSE Tetraspanin-31 OS=Mus musculus GN=Tspan31 PE=1 SV=1	TRUE	79318.6	38159.8	8396.21	11059.5	11538	86477.5	NA	3174.62	1774.53	14580.2	12365.5	7606.87
9915	32.4783	2	957.904	1913.79	0.0054577	2.85178	69.46	TYCANEPLSNCSQVNR	[10] Asn->Asp (N)|[15] Asn->Asp (N)	Q9CVT7	Q9CVT7_MOUSE Putative uncharacterized protein (Fragment) OS=Mus musculus GN=Cd164 PE=2 SV=1	TRUE	6001.71	2876.06	NA	NA	NA	18470.5	455.107	23003.3	9934.01	16183	15675.1	70097.6
2915	33.8409	3	502.592	1504.75	-0.00563103	-3.74215	8.39	WQMLDGGLLNITK	[3] Oxidation (M)|[10] Asn->Asp (N)	Q9D3X9	MFA3L_MOUSE Microfibrillar-associated protein 3-like OS=Mus musculus GN=Mfap3l PE=2 SV=1	FALSE	4742.74	8035.6	11286.8	14506	15137.2	14171.1	15913.4	89001	42389.2	23427.6	34936.1	1806.28
4949	57.0452	2	1103.51	2205	0.00814908	3.69574	79.95	EGSSALINCSAYGFPDLEFK	[8] Asn->Asp (N)	Q9D3X9	MFA3L_MOUSE Microfibrillar-associated protein 3-like OS=Mus musculus GN=Mfap3l PE=2 SV=1	TRUE	19754.9	2121.39	7746	8795.51	3928.03	32663.1	6650.78	256401	43376.2	14479.3	87529.5	294628
6139	23.566	2	628.318	1254.62	-0.00342672	-2.73127	2.97	TEKAINEFFR	[6] Asn->Asp (N)	Q9D3X9	MFA3L_MOUSE Microfibrillar-associated protein 3-like OS=Mus musculus GN=Mfap3l PE=2 SV=1	TRUE	2185.59	2186.71	1594.28	1295	871.818	1139.48	3809.05	32375.7	20726.6	9017.38	3434.73	7643.56
7521	58.8236	2	1226.59	2451.17	0.0077005	3.14157	2.32	TIMEEIMEVVGLEEQGQNFVR	[18] Asn->Asp (N)	Q9D3X9	MFA3L_MOUSE Microfibrillar-associated protein 3-like OS=Mus musculus GN=Mfap3l PE=2 SV=1	TRUE	4447.34	13470.4	113165	48719.5	73765.1	48501.5	15963.6	96948.2	94036.9	20475.2	163333	11374.8
10384	21.5961	3	502.595	1504.76	0.00437231	2.90565	8.64	WQMLDGGLLNITK	[3] Oxidation (M)|[10] Asn->Asp (N)	Q9D3X9	MFA3L_MOUSE Microfibrillar-associated protein 3-like OS=Mus musculus GN=Mfap3l PE=2 SV=1	FALSE	384.109	5392.66	7756.84	6058.72	2036.96	4064.2	7.80607	18754.3	2374.52	2188.35	5882.29	6471.57
1362	44.0536	2	712.32	1422.63	-0.004623	-3.24962	13.54	ICDISNSTEAGQK	[6] Asn->Asp (N)	Q9D836	Q9D836_MOUSE Putative uncharacterized protein (Fragment) OS=Mus musculus GN=Ace2 PE=2 SV=2	TRUE	5737.92	25462.7	35310.3	25791.9	42423.4	32927.3	28498.4	182367	125800	35776.9	146586	36688.8
3275	45.1334	2	719.812	1437.61	0.00583439	4.05841	2.42	QCDISNSTEAGQK	[6] Asn->Asp (N)	Q9D836	Q9D836_MOUSE Putative uncharacterized protein (Fragment) OS=Mus musculus GN=Ace2 PE=2 SV=2	TRUE	2518.1	1385.12	9223.66	4824.02	9447.23	5072.3	10531.2	43050.5	43881.5	6613.73	28600.3	36971.2
6532	18.1963	3	592.896	1775.67	-0.00875323	-4.92952	6.43	GESNAGFQNSDDAQTSF	[4] Asn->Asp (N)|[9] Asn->Asp (N)	Q9D836	Q9D836_MOUSE Putative uncharacterized protein (Fragment) OS=Mus musculus GN=Ace2 PE=2 SV=2	FALSE	832.594	9168	28788.2	28224.8	16656.8	9846.66	20246.3	27283.6	58285.5	11305	35949.1	85785.7
7382	63.1637	2	1102.06	2202.1	0.00431094	1.95765	79.46	VSFYFFVTSPQNVSDVIPR	[12] Asn->Asp (N)	Q9D836	Q9D836_MOUSE Putative uncharacterized protein (Fragment) OS=Mus musculus GN=Ace2 PE=2 SV=2	FALSE	94735.3	44525.8	264853	141361	82635.3	211865	NA	5617.48	570.06	NA	84130.9	35.7859
296	45.4533	3	917.082	2748.22	0.00907471	3.30204	113.39	LCEGDRFCILDVMSTGSSSVGNATR	[13] Oxidation (M)|[22] Asn->Asp (N)	Q9DBX3	SUSD2_MOUSE Sushi domain-containing protein 2 OS=Mus musculus GN=Susd2 PE=1 SV=1	TRUE	56213.2	461791	2.38167e+06	778023	339213	554116	172468	4.86241e+06	76582.1	357743	746522	68385.9
623	29.2588	3	433.189	1296.54	-0.00285119	-2.19906	7.62	KSNMTMWSSQP	[3] Asn->Asp (N)	Q9DBX3	SUSD2_MOUSE Sushi domain-containing protein 2 OS=Mus musculus GN=Susd2 PE=1 SV=1	TRUE	28409.4	67966.3	29452	36260.1	89343.2	18187.8	18958	32797	494997	29004.2	67309.9	25947.3
1462	46.6849	2	1009.96	2017.91	0.00621042	3.07765	137.13	FCILDVMSTGSSSVGNATR	[7] Oxidation (M)|[16] Asn->Asp (N)	Q9DBX3	SUSD2_MOUSE Sushi domain-containing protein 2 OS=Mus musculus GN=Susd2 PE=1 SV=1	TRUE	10199.5	66932.3	206994	154008	29806.4	101625	107849	982068	43093	79803.7	133101	99225.2
1475	29.2588	2	649.279	1296.54	-0.0034008	-2.62297	23.25	KSNMTMWSSQP	[3] Asn->Asp (N)	Q9DBX3	SUSD2_MOUSE Sushi domain-containing protein 2 OS=Mus musculus GN=Susd2 PE=1 SV=1	TRUE	29708.8	65695.2	19955	39322.7	64988.6	13130.4	20451.4	38537.5	491799	25223.2	54119.2	25319.7
6189	52.6799	3	911.75	2732.23	0.0077332	2.83037	91.9	LCEGDRFCILDVMSTGSSSVGNATR	[22] Asn->Asp (N)	Q9DBX3	SUSD2_MOUSE Sushi domain-containing protein 2 OS=Mus musculus GN=Susd2 PE=1 SV=1	FALSE	32612.2	86244.3	56558.5	20530	21571.1	78160	1386.67	63775.5	2278.33	14796.6	25856.5	NA
1081	38.9644	2	648.329	1294.64	0.00293581	2.26766	7.64	VYINDSVELSR	[4] Asn->Asp (N)	Q9ES93	Q9ES93_MOUSE Cathepsin F OS=Mus musculus GN=Ctsf PE=2 SV=1	TRUE	14110.3	95182.8	85237.6	210195	35266.5	78426.9	32960.7	245857	88887.4	62528.7	106704	111167
7008	41.8407	3	1050.79	3149.35	0.0113636	3.60827	67.42	NLGGLETEDDYGYQGHVQTCNFSAQMAK	[21] Asn->Asp (N)|[26] Oxidation (M)	Q9ES93	Q9ES93_MOUSE Cathepsin F OS=Mus musculus GN=Ctsf PE=2 SV=1	TRUE	NA	5138.87	13929.3	20939.4	4997.76	10539.8	3623.21	143942	20341.1	13727.6	42179.7	44150.9
20376	18.454	2	791.849	1581.68	0.00751264	4.7498	2.57	GSGACGVNTMASSAVVN	[17] Asn->Asp (N)	Q9ES93	Q9ES93_MOUSE Cathepsin F OS=Mus musculus GN=Ctsf PE=2 SV=1	TRUE	445.406	2628.33	2462.89	8163.51	2698.07	3366.51	8139.88	26697.1	14663.1	2544.5	20835.2	12157.7
20376	18.454	2	791.849	1581.68	0.00751264	4.7498	5.41	GSGACGVNTMASSAVVN	[8] Asn->Asp (N)	Q9ES93	Q9ES93_MOUSE Cathepsin F OS=Mus musculus GN=Ctsf PE=2 SV=1	TRUE	445.406	2628.33	2462.89	8163.51	2698.07	3366.51	8139.88	26697.1	14663.1	2544.5	20835.2	12157.7
99	49.8833	3	628.99	1883.95	0.00578178	3.06898	36.44	EATEISHVLLCNITQR	[12] Asn->Asp (N)	Q9ESG4	TMM27_MOUSE Collectrin OS=Mus musculus GN=Tmem27 PE=1 SV=1	FALSE	537488	2.7615e+06	2.13854e+06	3.24493e+06	532222	2.08123e+06	173179	4.04139e+06	597656	1.46671e+06	1.41897e+06	1.83506e+06
464	49.8833	2	942.981	1883.95	0.00557378	2.95857	107.59	EATEISHVLLCNITQR	[12] Asn->Asp (N)	Q9ESG4	TMM27_MOUSE Collectrin OS=Mus musculus GN=Tmem27 PE=1 SV=1	FALSE	307612	1.2566e+06	775224	1.50744e+06	188574	792835	72949.1	1.94881e+06	205685	445868	557834	967422
13044	51.04	3	784.412	2350.22	0.00896306	3.81373	40.12	VPNREATEISHVLLCNITQR	[16] Asn->Asp (N)	Q9ESG4	TMM27_MOUSE Collectrin OS=Mus musculus GN=Tmem27 PE=1 SV=1	TRUE	140.792	64186.6	36914.7	15987.5	5118.11	31566.7	397.779	24912	7000	3507.48	7793.07	19.1972
15265	17.0964	4	478.492	1909.94	-0.00715737	-3.74742	1.3	INSAFFLDDHTLEFLK	[2] Asn->Asp (N)	Q9ESG4	TMM27_MOUSE Collectrin OS=Mus musculus GN=Tmem27 PE=1 SV=1	FALSE	1473.55	4531.48	7554.52	4635.75	8418.24	2399.98	14017.8	5067.4	1869.37	5753.23	4055.82	909.778
4504	50.4065	2	1125.53	2249.04	0.00636287	2.82916	97.27	ALAGLVYNSSGTEPCYDIYR	[8] Asn->Asp (N)	Q9ET22	DPP2_MOUSE Dipeptidyl peptidase 2 OS=Mus musculus GN=Dpp7 PE=2 SV=2	TRUE	1184.57	7129.97	86364.6	18976.8	16814.3	30655.3	2548.2	172401	16343.9	24092.9	82505.1	25312.8
2237	52.1784	3	885.757	2654.25	0.00819238	3.08653	76.21	GNHSLFGLEVATLGQGPDCPSVNER	[2] Asn->Asp (N)	Q9JHJ3	NCUG1_MOUSE Lysosomal protein NCU-G1 OS=Mus musculus PE=1 SV=1	TRUE	49350.8	105772	129803	128668	21040.2	192964	3348.92	298928	33376.2	115912	149505	94875.8
2301	46.8369	3	960.146	2877.42	0.0101812	3.53834	92.82	LLEFDSTNASEGAQPPGKPYPPYSLAK	[8] Asn->Asp (N)	Q9JHJ3	NCUG1_MOUSE Lysosomal protein NCU-G1 OS=Mus musculus PE=1 SV=1	FALSE	5854.71	85114.4	249289	135313	25382.4	196976	11151.4	728630	93596.2	207729	362100	311960
3017	40.5147	2	1133.04	2264.06	0.00612765	2.70649	106.85	VAANFSTPVISTSDSSNPGQER	[4] Asn->Asp (N)	Q9JHJ8	ICOSL_MOUSE ICOS ligand OS=Mus musculus GN=Icoslg PE=1 SV=1	TRUE	14881.5	36230.8	42871.2	62088.3	16537.7	65816.4	10933.2	238724	32885.8	78451.3	172345	94352
11088	44.6671	2	535.781	1069.55	0.00308662	2.88592	7.42	QGNFSLYLK	[3] Asn->Asp (N)	Q9JHJ8	ICOSL_MOUSE ICOS ligand OS=Mus musculus GN=Icoslg PE=1 SV=1	TRUE	NA	1469.06	4261.28	1395	171.947	4328.07	NA	16373.6	NA	3759.17	2860.44	5603
18280	65.23	2	1028.02	2054.02	0.00289627	1.41005	0.26	GHLSLDSMKQGNFSLYLK	[8] Oxidation (M)|[12] Asn->Asp (N)	Q9JHJ8	ICOSL_MOUSE ICOS ligand OS=Mus musculus GN=Icoslg PE=1 SV=1	TRUE	3723.93	3403.46	70003.1	39830.9	39600.4	34039.4	12453.6	1973.2	NA	1739.14	3437	388.554
157	36.1109	2	701.846	1401.68	0.00449843	3.20933	90.3	QELNDSLQVAER	[4] Asn->Asp (N)	Q9JK98	Q9JK98_MOUSE Clusterin OS=Mus musculus GN=Clu PE=2 SV=1	FALSE	355658	506325	151108	510537	19101.6	408485	29753.3	665687	159634	680249	820214	896729
5991	48.7219	3	926.068	2775.18	0.00911141	3.28319	42.06	AFPEVCNETMMALWEECKPCLK	[7] Asn->Asp (N)|[10] Oxidation (M)|[11] Oxidation (M)	Q9JK98	Q9JK98_MOUSE Clusterin OS=Mus musculus GN=Clu PE=2 SV=1	TRUE	66497.7	1715.06	76732.3	59845.9	1206.66	194317	1758.39	59802	6507.33	74393.7	436617	193743
107	48.7219	2	1040.5	2078.99	-0.00759178	-3.65166	4.12	NINADEAAAMGAVYQAAALSK	[3] Asn->Asp (N)	Q9JKR6	HYOU1_MOUSE Hypoxia up-regulated protein 1 OS=Mus musculus GN=Hyou1 PE=1 SV=1	FALSE	154957	825249	3.26174e+06	2.01174e+06	735142	1.87549e+06	1.5417e+06	1.42753e+07	1.09032e+06	1.23095e+06	6.29684e+06	2.94762e+06
219	39.7408	2	779.371	1556.73	-0.00532357	-3.41971	3.6	ESGDKPEAQKPNEK	[12] Asn->Asp (N)	Q9JKR6	HYOU1_MOUSE Hypoxia up-regulated protein 1 OS=Mus musculus GN=Hyou1 PE=1 SV=1	TRUE	807886	1.19396e+06	60101	1.36804e+06	28497	20792.5	713444	233236	188133	141525	766218	34860.4
471	60.3921	3	595.998	1784.97	0.00526986	2.95236	46.21	LSALDNLLNHSSIFLK	[6] Asn->Asp (N)	Q9JKR6	HYOU1_MOUSE Hypoxia up-regulated protein 1 OS=Mus musculus GN=Hyou1 PE=1 SV=1	TRUE	55398.6	227365	871640	575131	303679	382789	14175.6	549819	137380	59873.9	576283	213736
471	60.3921	3	595.998	1784.97	0.00526986	2.95236	49.56	LSALDNLLNHSSIFLK	[9] Asn->Asp (N)	Q9JKR6	HYOU1_MOUSE Hypoxia up-regulated protein 1 OS=Mus musculus GN=Hyou1 PE=1 SV=1	TRUE	55398.6	227365	871640	575131	303679	382789	14175.6	549819	137380	59873.9	576283	213736
1123	27.5649	2	778.859	1555.7	0.00346562	2.22769	78.48	AEPPLNASAGDQEEK	[6] Asn->Asp (N)	Q9JKR6	HYOU1_MOUSE Hypoxia up-regulated protein 1 OS=Mus musculus GN=Hyou1 PE=1 SV=1	TRUE	19634.4	114668	168000	350884	45176.5	119836	51489.4	696933	115342	116750	327233	368253
1396	37.0642	2	597.823	1193.63	0.0030396	2.54652	38.42	VFGSQNLTTVK	[6] Asn->Asp (N)	Q9JKR6	HYOU1_MOUSE Hypoxia up-regulated protein 1 OS=Mus musculus GN=Hyou1 PE=1 SV=1	TRUE	2080.89	24653.7	36741.8	32809.6	11477.8	25790	10285.1	107322	25341	28048.5	56159.8	27891.5
1974	60.3921	2	893.492	1784.97	0.00151379	0.848075	88.79	LSALDNLLNHSSIFLK	[9] Asn->Asp (N)	Q9JKR6	HYOU1_MOUSE Hypoxia up-regulated protein 1 OS=Mus musculus GN=Hyou1 PE=1 SV=1	TRUE	49043	143663	288565	267698	93101.2	122435	14418.6	271212	52947.2	19851.6	223892	95353.2
10040	39.3071	3	699.662	2095.96	-0.0089094	-4.25072	0.94	NINADEAAAMGAVYQAAALSK	[1] Asn->Asp (N)|[3] Asn->Asp (N)|[10] Oxidation (M)	Q9JKR6	HYOU1_MOUSE Hypoxia up-regulated protein 1 OS=Mus musculus GN=Hyou1 PE=1 SV=1	TRUE	334.913	52932.8	609.409	NA	472.49	444.29	484.221	46.4098	796.881	6238.36	44.1288	NA
83	27.625	3	459.554	1375.64	0.00354245	2.57513	8.66	TQWNNVENLTR	[4] Asn->Asp (N)|[5] Asn->Asp (N)	Q9JLB9	PVRL3_MOUSE Poliovirus receptor-related protein 3 OS=Mus musculus GN=Pvrl3 PE=1 SV=1	FALSE	99475.5	153133	30253.8	180365	16695.2	243516	87013.1	1.97349e+06	414522	170781	953166	1.28201e+06
83	27.625	3	459.554	1375.64	0.00354245	2.57513	10.41	TQWNNVENLTR	[5] Asn->Asp (N)|[8] Asn->Asp (N)	Q9JLB9	PVRL3_MOUSE Poliovirus receptor-related protein 3 OS=Mus musculus GN=Pvrl3 PE=1 SV=1	FALSE	99475.5	153133	30253.8	180365	16695.2	243516	87013.1	1.97349e+06	414522	170781	953166	1.28201e+06
311	27.625	2	688.827	1375.64	0.00309252	2.24806	5.62	TQWNNVENLTR	[4] Asn->Asp (N)|[8] Asn->Asp (N)	Q9JLB9	PVRL3_MOUSE Poliovirus receptor-related protein 3 OS=Mus musculus GN=Pvrl3 PE=1 SV=1	FALSE	43175.7	82477.8	11552.9	102705	8061.03	98761.6	49280.5	1.42307e+06	189014	70349.8	418742	775047
311	27.625	2	688.827	1375.64	0.00309252	2.24806	8	TQWNNVENLTR	[4] Asn->Asp (N)|[5] Asn->Asp (N)	Q9JLB9	PVRL3_MOUSE Poliovirus receptor-related protein 3 OS=Mus musculus GN=Pvrl3 PE=1 SV=1	FALSE	43175.7	82477.8	11552.9	102705	8061.03	98761.6	49280.5	1.42307e+06	189014	70349.8	418742	775047
311	27.625	2	688.827	1375.64	0.00309252	2.24806	9.68	TQWNNVENLTR	[5] Asn->Asp (N)|[8] Asn->Asp (N)	Q9JLB9	PVRL3_MOUSE Poliovirus receptor-related protein 3 OS=Mus musculus GN=Pvrl3 PE=1 SV=1	FALSE	43175.7	82477.8	11552.9	102705	8061.03	98761.6	49280.5	1.42307e+06	189014	70349.8	418742	775047
804	65.4895	2	656.353	1310.69	-0.00305801	-2.33312	17.92	ENKNPVNNLIR	[7] Asn->Asp (N)	Q9JLB9	PVRL3_MOUSE Poliovirus receptor-related protein 3 OS=Mus musculus GN=Pvrl3 PE=1 SV=1	TRUE	11650.4	39932.3	89853.6	80749.7	95995.8	45364.8	145432	1.57345e+06	91508.1	22879.1	321829	40628.5
804	65.4895	2	656.353	1310.69	-0.00305801	-2.33312	24.33	ENKNPVNNLIR	[2] Asn->Asp (N)	Q9JLB9	PVRL3_MOUSE Poliovirus receptor-related protein 3 OS=Mus musculus GN=Pvrl3 PE=1 SV=1	TRUE	11650.4	39932.3	89853.6	80749.7	95995.8	45364.8	145432	1.57345e+06	91508.1	22879.1	321829	40628.5
804	65.4895	2	656.353	1310.69	-0.00305801	-2.33312	30.3	ENKNPVNNLIR	[4] Asn->Asp (N)	Q9JLB9	PVRL3_MOUSE Poliovirus receptor-related protein 3 OS=Mus musculus GN=Pvrl3 PE=1 SV=1	TRUE	11650.4	39932.3	89853.6	80749.7	95995.8	45364.8	145432	1.57345e+06	91508.1	22879.1	321829	40628.5
1072	43.5909	3	616.619	1846.84	0.00523387	2.83397	5.4	CNADANPPPFKSVWSR	[2] Asn->Asp (N)|[6] Asn->Asp (N)	Q9JLB9	PVRL3_MOUSE Poliovirus receptor-related protein 3 OS=Mus musculus GN=Pvrl3 PE=1 SV=1	TRUE	729526	821060	3953.78	142860	23851.9	17353.6	89941	25861.5	24080.7	92428.3	106025	5857.27
4363	20.5187	2	616.273	1230.53	-0.00336701	-2.73621	0.45	CNADANPPPFK	[6] Asn->Asp (N)	Q9JLB9	PVRL3_MOUSE Poliovirus receptor-related protein 3 OS=Mus musculus GN=Pvrl3 PE=1 SV=1	FALSE	1042.01	5354.47	9618.73	27604.4	6779.56	3467.82	15700.1	55625.2	30280.8	7046.46	34770.1	20265.8
4363	20.5187	2	616.273	1230.53	-0.00336701	-2.73621	2.72	CNADANPPPFK	[2] Asn->Asp (N)	Q9JLB9	PVRL3_MOUSE Poliovirus receptor-related protein 3 OS=Mus musculus GN=Pvrl3 PE=1 SV=1	FALSE	1042.01	5354.47	9618.73	27604.4	6779.56	3467.82	15700.1	55625.2	30280.8	7046.46	34770.1	20265.8
6381	54.284	4	689.606	2754.4	0.00948236	3.44264	25.74	VLFKNYSLNDATITLHNIGFSDSGK	[9] Asn->Asp (N)	Q9JLB9	PVRL3_MOUSE Poliovirus receptor-related protein 3 OS=Mus musculus GN=Pvrl3 PE=1 SV=1	TRUE	11266.6	27333.6	54838.3	NA	8592.35	68535.4	NA	110415	2454.17	17524.9	47104	2526.7
6381	54.284	4	689.606	2754.4	0.00948236	3.44264	41.63	VLFKNYSLNDATITLHNIGFSDSGK	[5] Asn->Asp (N)	Q9JLB9	PVRL3_MOUSE Poliovirus receptor-related protein 3 OS=Mus musculus GN=Pvrl3 PE=1 SV=1	TRUE	11266.6	27333.6	54838.3	NA	8592.35	68535.4	NA	110415	2454.17	17524.9	47104	2526.7
7785	24.6149	3	459.553	1375.64	0.00158465	1.15194	5.89	TQWNNVENLTR	[4] Asn->Asp (N)|[5] Asn->Asp (N)	Q9JLB9	PVRL3_MOUSE Poliovirus receptor-related protein 3 OS=Mus musculus GN=Pvrl3 PE=1 SV=1	FALSE	155.413	1660.47	9.45228	NA	169.831	443.159	160.355	37014.2	620.452	418.635	1754.74	4561.77
7785	24.6149	3	459.553	1375.64	0.00158465	1.15194	7.06	TQWNNVENLTR	[5] Asn->Asp (N)|[8] Asn->Asp (N)	Q9JLB9	PVRL3_MOUSE Poliovirus receptor-related protein 3 OS=Mus musculus GN=Pvrl3 PE=1 SV=1	FALSE	155.413	1660.47	9.45228	NA	169.831	443.159	160.355	37014.2	620.452	418.635	1754.74	4561.77
14354	54.284	3	919.139	2754.4	0.00916297	3.32668	65.8	VLFKNYSLNDATITLHNIGFSDSGK	[5] Asn->Asp (N)	Q9JLB9	PVRL3_MOUSE Poliovirus receptor-related protein 3 OS=Mus musculus GN=Pvrl3 PE=1 SV=1	TRUE	7900.47	15833.8	26500	NA	2243.2	44735.1	NA	100801	623.325	7882.53	28137	1171.85
16506	23.1523	2	872.915	1743.82	0.00153162	0.878318	4.77	GVNLKCNADANPPPFK	[3] Asn->Asp (N)|[7] Asn->Asp (N)|[11] Asn->Asp (N)	Q9JLB9	PVRL3_MOUSE Poliovirus receptor-related protein 3 OS=Mus musculus GN=Pvrl3 PE=1 SV=1	FALSE	12525.5	4601.41	7366.5	9253.85	842.101	27170.1	169.957	17106.1	2436.29	5364.29	22529.7	17688.1
20333	54.0074	4	689.605	2754.39	0.00417372	1.5153	17.08	VLFKNYSLNDATITLHNIGFSDSGK	[5] Asn->Asp (N)	Q9JLB9	PVRL3_MOUSE Poliovirus receptor-related protein 3 OS=Mus musculus GN=Pvrl3 PE=1 SV=1	FALSE	NA	NA	NA	40660.8	NA	NA	149.01	NA	NA	NA	694.539	NA
37147	67.1857	2	656.846	1311.68	-0.00159323	-1.21465	13.16	ENKNPVNNLIR	[7] Asn->Asp (N)|[8] Asn->Asp (N)	Q9JLB9	PVRL3_MOUSE Poliovirus receptor-related protein 3 OS=Mus musculus GN=Pvrl3 PE=1 SV=1	TRUE	NA	NA	NA	193.365	107.312	NA	NA	18857.7	370.895	NA	NA	NA
1199	32.0852	3	527.608	1579.8	0.00353495	2.23759	26.11	FSELATVHNHSIPK	[9] Asn->Asp (N)	Q9JLT2	TREA_MOUSE Trehalase OS=Mus musculus GN=Treh PE=2 SV=1	TRUE	18262.8	44698.3	34462	82853.8	9513.21	49824.8	16639.2	470885	13857.2	21774.1	95665.2	50477.8
1866	23.9467	3	423.543	1267.61	0.00150726	1.18906	39.95	LGNDTEATKYR	[3] Asn->Asp (N)	Q9JLT2	TREA_MOUSE Trehalase OS=Mus musculus GN=Treh PE=2 SV=1	TRUE	2815.01	18907.9	22140.5	17428	3549.06	7145.91	4754.62	149114	1218.25	2238.78	15881.3	3089.55
3398	47.6123	4	586.789	2343.13	0.0056025	2.39104	9.71	DAELANSVPEGDRETLWAELK	[6] Asn->Asp (N)	Q9JLT2	TREA_MOUSE Trehalase OS=Mus musculus GN=Treh PE=2 SV=1	TRUE	12489.5	18858.7	28842.9	24547.8	17247.7	10868.8	12611.7	60502.1	48161.2	15734	55838.9	23711.8
113	22.9422	2	591.77	1181.52	0.00107819	0.91254	78.87	VSSNETEIMR	[4] Asn->Asp (N)|[9] Oxidation (M)	Q9WUR0	Q9WUR0_MOUSE Protein Tinag OS=Mus musculus GN=Tinag PE=2 SV=1	TRUE	21193.7	82264.9	144172	184680	37351	107876	274895	1.02003e+07	51990.5	83199.3	195033	159392
1009	23.8841	2	496.233	990.451	0.000709837	0.716681	38.77	GVNESDIEK	[3] Asn->Asp (N)	Q9WUR0	Q9WUR0_MOUSE Protein Tinag OS=Mus musculus GN=Tinag PE=2 SV=1	TRUE	1611.22	4017.39	5009.07	7808.91	1598.26	5676.68	19530.9	639009	6047.44	3421.66	11294.3	19429.1
1114	25.031	2	663.831	1325.65	0.000712453	0.537438	2.56	NHTIFEGSRHK	[1] Asn->Asp (N)	Q9WUR0	Q9WUR0_MOUSE Protein Tinag OS=Mus musculus GN=Tinag PE=2 SV=1	FALSE	4065.9	22323.6	24320.1	64376.4	16037.8	18965.7	52612.5	383114	132352	36941	125459	87942.9
6377	48.164	2	786.881	1571.75	-0.00447646	-2.84807	7.8	RHATKPCPNSFEK	[9] Asn->Asp (N)	Q9WUR0	Q9WUR0_MOUSE Protein Tinag OS=Mus musculus GN=Tinag PE=2 SV=1	TRUE	4321.27	9813.19	24212.7	16536.8	17177.8	20467.8	15214.2	31161.6	31859.4	2015.66	42932.4	15581
7118	48.3548	4	634.806	2535.2	-0.0104143	-4.10789	4.47	LGTLPPSPMLLSMNEMTASFPPR	[9] Oxidation (M)|[13] Oxidation (M)|[14] Asn->Asp (N)|[16] Oxidation (M)	Q9WUR0	Q9WUR0_MOUSE Protein Tinag OS=Mus musculus GN=Tinag PE=2 SV=1	TRUE	6525.26	576.927	17584.6	13201.1	5712.82	22881.7	NA	46880	5196.34	10378.8	47292.1	1599.56
7526	28.9513	2	583.773	1165.53	0.00283925	2.43602	49.52	VSSNETEIMR	[4] Asn->Asp (N)	Q9WUR0	Q9WUR0_MOUSE Protein Tinag OS=Mus musculus GN=Tinag PE=2 SV=1	TRUE	6652.16	8235.37	5099.07	9520.06	1997.6	10300	9659.71	88247.7	1391.59	2801.94	8492.38	3316.51
3206	47.8187	2	758.411	1514.81	0.00542901	3.58398	50.61	EVMNLLQPLNVTK	[3] Oxidation (M)|[10] Asn->Asp (N)	Q9WVJ3	CBPQ_MOUSE Carboxypeptidase Q OS=Mus musculus GN=Cpq PE=2 SV=1	TRUE	434.488	5791.26	16412.9	66089	518.198	8610.4	22713.9	216817	8508.43	16749.4	31823.1	11307.4
5154	18.1405	3	500.607	1498.8	-0.00692586	-4.62092	3.28	EVMNLLQPLNVTK	[10] Asn->Asp (N)	Q9WVJ3	CBPQ_MOUSE Carboxypeptidase Q OS=Mus musculus GN=Cpq PE=2 SV=1	FALSE	9716.83	5594.75	5807.65	7719.6	5409.66	4787.5	30171.1	71678.3	37739.9	16794.9	17297.3	37127.3

## Sheet: Additional file 1b
Additional file 1b. Shotgun peptide data from the db/db mouse model from the Mascot search. Modification of formerly N-glycosylated peptides in the NXS/T motif where X≠P are included. Peptides with the higher scores within a protein accession/entry are weighted higher in the subsequent data processing. Peptides without the NXS/T motif remain in the list.
#	Retention time (min)	Charge	m/z	Measured mass	Mass error (u)	Mass error (ppm)	Score	Sequence	Modifications	Accession	Description	Use in quantitation	db+1_1	db+1_2	db+2_1	db+2_2	db+3_1	db+3_2	db+4_2	db+5_1	db+5_2	dbdb1_1	dbdb1_2	dbdb2_1	dbdb2_2	dbdb3_2	dbdb4_1	dbdb4_2	dbdb5_1	dbdb5_2	dbdb_insulin1_1	dbdb_insulin1_2	dbdb_insulin2_1	dbdb_insulin3_1	dbdb_insulin3_2	dbdb_insulin4_1	dbdb_insulin4_2	dbdb_insulin5_2
543	29.0321	2	660.776	1319.54	0.000679944	0.51529	92.89	VTNSSEFMMNK	[3] Asn->Asp (N)|[8] Oxidation (M)|[9] Oxidation (M)	A0PJK7	A0PJK7_MOUSE Cadherin-related family member 5 OS=Mus musculus GN=Cdhr5 PE=2 SV=1	TRUE	163123	55552.3	89804.8	43205.4	110296	50544.1	41009.2	67356.9	54858.6	144577	47509.7	118916	79854.1	40074.8	26503.8	135819	31629.4	43833.5	84710.7	83504.8	143801	85118.3	40698.8	44262.3	37649.3	34512
4622	35.3155	2	652.779	1303.54	0.000646908	0.496269	41.92	VTNSSEFMMNK	[3] Asn->Asp (N)|[8] Oxidation (M)	A0PJK7	A0PJK7_MOUSE Cadherin-related family member 5 OS=Mus musculus GN=Cdhr5 PE=2 SV=1	TRUE	46525.8	4532.56	19023.1	6167.24	8651.58	21218.4	18207	9337.11	35444.5	16605	29225.4	2025.68	14443.6	8498.79	6838.94	9495.87	18778	13948.4	652.599	11034.3	2728.77	25751.5	9922.79	21719.5	19981.7	30548.7
4622	35.3155	2	652.779	1303.54	0.000646908	0.496269	56.5	VTNSSEFMMNK	[3] Asn->Asp (N)|[9] Oxidation (M)	A0PJK7	A0PJK7_MOUSE Cadherin-related family member 5 OS=Mus musculus GN=Cdhr5 PE=2 SV=1	TRUE	46525.8	4532.56	19023.1	6167.24	8651.58	21218.4	18207	9337.11	35444.5	16605	29225.4	2025.68	14443.6	8498.79	6838.94	9495.87	18778	13948.4	652.599	11034.3	2728.77	25751.5	9922.79	21719.5	19981.7	30548.7
4810	64.5687	2	1357.13	2712.25	0.00187671	0.691941	70.19	DLFLNVTPDYEENSLLQADVECK	[13] Asn->Asp (N)	A0PJK7	A0PJK7_MOUSE Cadherin-related family member 5 OS=Mus musculus GN=Cdhr5 PE=2 SV=1	TRUE	59219.1	45873.6	21483.9	987.888	80223.6	70976.1	20723.5	503.335	38346.3	272774	22722.5	65258.2	1706.79	918.92	101.937	1369.06	1366.76	1037.33	148049	88927.4	276056	190972	103274	3764.46	48860.4	132043
4810	64.5687	2	1357.13	2712.25	0.00187671	0.691941	97.25	DLFLNVTPDYEENSLLQADVECK	[5] Asn->Asp (N)	A0PJK7	A0PJK7_MOUSE Cadherin-related family member 5 OS=Mus musculus GN=Cdhr5 PE=2 SV=1	TRUE	59219.1	45873.6	21483.9	987.888	80223.6	70976.1	20723.5	503.335	38346.3	272774	22722.5	65258.2	1706.79	918.92	101.937	1369.06	1366.76	1037.33	148049	88927.4	276056	190972	103274	3764.46	48860.4	132043
6360	64.6028	3	905.091	2712.25	0.00236073	0.870394	62.58	DLFLNVTPDYEENSLLQADVECK	[5] Asn->Asp (N)	A0PJK7	A0PJK7_MOUSE Cadherin-related family member 5 OS=Mus musculus GN=Cdhr5 PE=2 SV=1	TRUE	20619.5	32272.9	12549.7	1493.67	31472	21742.8	6618.15	737.235	19880.9	70955.7	13412.9	27830	2136.66	1973.69	636.586	1968.98	549.42	485.929	42392.9	36248.8	64614	77087.8	45325.2	5032.31	13752.9	57647.5
6360	64.6028	3	905.091	2712.25	0.00236073	0.870394	63.4	DLFLNVTPDYEENSLLQADVECK	[13] Asn->Asp (N)	A0PJK7	A0PJK7_MOUSE Cadherin-related family member 5 OS=Mus musculus GN=Cdhr5 PE=2 SV=1	TRUE	20619.5	32272.9	12549.7	1493.67	31472	21742.8	6618.15	737.235	19880.9	70955.7	13412.9	27830	2136.66	1973.69	636.586	1968.98	549.42	485.929	42392.9	36248.8	64614	77087.8	45325.2	5032.31	13752.9	57647.5
7063	52.9542	2	678.324	1354.63	-0.0041449	-3.05979	16.65	NQNMTFMLLAR	[3] Asn->Asp (N)|[7] Oxidation (M)	A0PJK7	A0PJK7_MOUSE Cadherin-related family member 5 OS=Mus musculus GN=Cdhr5 PE=2 SV=1	TRUE	18977.3	4569.5	7745.45	2522.57	4889.67	11647	8726.95	2818.83	14469.4	14826.6	20193.7	3706.05	13234.5	10917	5006.39	7113.17	8440.62	7121.07	2801.64	11057.9	5195.33	21498	11481.3	15590.7	15137.5	28924.5
7063	52.9542	2	678.324	1354.63	-0.0041449	-3.05979	58.89	NQNMTFMLLAR	[3] Asn->Asp (N)|[4] Oxidation (M)	A0PJK7	A0PJK7_MOUSE Cadherin-related family member 5 OS=Mus musculus GN=Cdhr5 PE=2 SV=1	TRUE	18977.3	4569.5	7745.45	2522.57	4889.67	11647	8726.95	2818.83	14469.4	14826.6	20193.7	3706.05	13234.5	10917	5006.39	7113.17	8440.62	7121.07	2801.64	11057.9	5195.33	21498	11481.3	15590.7	15137.5	28924.5
10059	50.0987	3	789.406	2365.2	0.00645485	2.72911	28.19	TFNVSEDTKVNTTVIPETQLK	[3] Asn->Asp (N)|[11] Asn->Asp (N)	A0PJK7	A0PJK7_MOUSE Cadherin-related family member 5 OS=Mus musculus GN=Cdhr5 PE=2 SV=1	TRUE	21012.6	1996.04	3725.31	1502.74	1528.86	2693.76	3739.06	840.594	9496.54	8267.29	14397.5	6707.67	2648.76	3899.64	1688.09	3302.65	2228.59	2284.95	6792.53	8172.92	12423.5	30871.9	6037.57	5534.91	24973	104118
14435	39.9493	2	644.781	1287.55	0.000826022	0.641547	27.93	VTNSSEFMMNK	[3] Asn->Asp (N)	A0PJK7	A0PJK7_MOUSE Cadherin-related family member 5 OS=Mus musculus GN=Cdhr5 PE=2 SV=1	TRUE	4751.06	634.472	720.992	373.431	1046.76	2425.32	4743.23	475.47	7423.81	112.013	5702.92	223.49	639.527	1456.73	700.176	563.648	3489.09	1340.12	88.1617	798.868	146.615	2230.94	919.894	2898.96	3727.8	10538.7
14963	66.1284	2	1247.12	2492.22	-0.00125217	-0.502433	49.93	ATDADINDILVYTLQEVTPNASK	[7] Asn->Asp (N)|[20] Asn->Asp (N)	A0PJK7	A0PJK7_MOUSE Cadherin-related family member 5 OS=Mus musculus GN=Cdhr5 PE=2 SV=1	TRUE	10459	8095.91	3147.7	0.00021468	3423.19	1004.2	736.745	245.922	2589.67	22335.9	1579.93	16087.6	5836.54	1559.79	601.694	1947.28	75.6078	324.366	16011.1	13709.7	46453.3	26628.2	17071.7	2107.7	1129.36	14102.8
16105	25.2114	2	653.272	1304.53	0.00369168	2.8299	2.92	VTNSSEFMMNK	[3] Asn->Asp (N)|[9] Oxidation (M)|[10] Asn->Asp (N)	A0PJK7	A0PJK7_MOUSE Cadherin-related family member 5 OS=Mus musculus GN=Cdhr5 PE=2 SV=1	TRUE	806.342	2503.81	1269.63	1030.54	1157.91	1173.28	1652.47	408.266	2125.48	2256.46	424.581	2454.7	1622.97	380.846	117.46	1339.85	3227.44	2713.42	7257.37	2709.22	3059.83	3531.68	1468.84	86.4575	2308.65	1237.94
16105	25.2114	2	653.272	1304.53	0.00369168	2.8299	12.47	VTNSSEFMMNK	[3] Asn->Asp (N)|[8] Oxidation (M)|[10] Asn->Asp (N)	A0PJK7	A0PJK7_MOUSE Cadherin-related family member 5 OS=Mus musculus GN=Cdhr5 PE=2 SV=1	TRUE	806.342	2503.81	1269.63	1030.54	1157.91	1173.28	1652.47	408.266	2125.48	2256.46	424.581	2454.7	1622.97	380.846	117.46	1339.85	3227.44	2713.42	7257.37	2709.22	3059.83	3531.68	1468.84	86.4575	2308.65	1237.94
1109	44.4386	2	561.793	1121.57	-5.86179e-05	-0.052264	29.4	LLFPTNSSSR	[6] Asn->Asp (N)	A2AFG7	A2AFG7_MOUSE Neural cell adhesion molecule L1 OS=Mus musculus GN=L1cam PE=2 SV=1	TRUE	31410.4	10092.4	17098.6	7498.49	10383.5	9855.13	8011.19	7329.58	13059.9	74525.2	64997	53204.9	47644.8	59318.8	44301.3	112558	52871.4	39202.5	43888.9	43106.8	64678.5	64024	37866.8	70389.5	46594.4	52782.2
1131	28.8086	2	573.804	1145.59	-0.000251345	-0.219402	57.36	VPGNQTSTTLK	[4] Asn->Asp (N)	A2AFG7	A2AFG7_MOUSE Neural cell adhesion molecule L1 OS=Mus musculus GN=L1cam PE=2 SV=1	TRUE	30097.9	6803.66	16543.1	6658.42	9731.27	9671.74	5594.21	7967.61	13165.4	74448	68795.9	47149.6	44946.6	48360.9	24173.8	121230	59301.9	34784	32251	43287.6	50215.8	62824	23701.2	66343.2	50647.7	54590
1132	61.6397	2	804.899	1607.78	0.00065455	0.407113	78.44	EQLFFNLSDPELR	[6] Asn->Asp (N)	A2AFG7	A2AFG7_MOUSE Neural cell adhesion molecule L1 OS=Mus musculus GN=L1cam PE=2 SV=1	TRUE	58053	18553.1	16996.6	6449.24	40173.2	35880.9	16118.5	4661.01	43139.8	349603	75944.9	161371	69919.5	139254	3688.1	82864.4	1977.42	3480.41	163996	148542	250229	347822	166861	28069.9	168179	313459
1853	42.2591	2	612.782	1223.55	-0.00274384	-2.24252	1.38	INGMSMETVNK	[10] Asn->Asp (N)	A2AFG7	A2AFG7_MOUSE Neural cell adhesion molecule L1 OS=Mus musculus GN=L1cam PE=2 SV=1	FALSE	2115.6	1941.37	2104.13	682.796	1982.67	987.618	10264.3	878.926	8572.22	50013	31050.4	52157.9	30469.8	25431.2	23255.6	83376	20082.1	14996	25035.2	23155.5	62017	29260.6	15009.3	17092.7	15661.1	42631
2799	30.4683	2	620.78	1239.55	-0.00190097	-1.5336	0.1	INGMSMETVNK	[2] Asn->Asp (N)|[6] Oxidation (M)	A2AFG7	A2AFG7_MOUSE Neural cell adhesion molecule L1 OS=Mus musculus GN=L1cam PE=2 SV=1	TRUE	5100.35	5037.14	3875.7	5706.05	3906.86	7422.24	4249.42	2546.25	10211.6	30548.2	7478.17	18347.9	12315.2	35082.3	15800	16240.9	6850.47	17758.6	13574.1	36308.6	8289.49	26624	8766.22	2843.25	9501.17	18313.7
3009	43.1117	2	613.274	1224.53	-0.00342529	-2.79721	8.72	INGMSMETVNK	[2] Asn->Asp (N)|[10] Asn->Asp (N)	A2AFG7	A2AFG7_MOUSE Neural cell adhesion molecule L1 OS=Mus musculus GN=L1cam PE=2 SV=1	FALSE	1317.58	1085.82	1218.29	1424.57	994.253	750.328	1614.8	573.591	1599.79	31289.1	18081.3	30957.2	18986.8	14406.5	14908.1	44747.1	13095.8	10750.1	22463.2	14645.4	41287.4	18980.1	8833.72	10942.6	9324.58	24724.7
3354	43.1767	3	676.984	2027.93	0.00269346	1.32818	1.58	EAAGGNDSSGATSPINPAVALE	[16] Asn->Asp (N)	A2AFG7	A2AFG7_MOUSE Neural cell adhesion molecule L1 OS=Mus musculus GN=L1cam PE=2 SV=1	FALSE	2208.3	1492.36	1288.98	2220.55	2084.62	1915.35	2178.04	857.272	1952.52	35614.1	9166.63	37000.1	18155.1	94338.9	36743.6	16813.2	4960.25	34082	24842.9	40598.6	13643	28049.4	16740.9	1324.73	8786.74	7368.13
3778	38.8692	2	628.777	1255.54	-0.00274003	-2.18234	2.19	INGMSMETVNK	[2] Asn->Asp (N)|[4] Oxidation (M)|[6] Oxidation (M)	A2AFG7	A2AFG7_MOUSE Neural cell adhesion molecule L1 OS=Mus musculus GN=L1cam PE=2 SV=1	TRUE	21153.4	11584.1	11929.5	4973.34	8993.35	19116.1	39734.2	3257.54	27331.9	6796.1	15600.3	1672.17	2915.47	1103.85	24489.1	6033.52	2636.06	2571.2	782.595	16008.7	5903.97	5724.05	2863.65	5527.04	5173.44	7504.4
4978	66.095	2	1301.15	2600.29	0.000718388	0.276272	67.96	EQTVSDPFLVVSNTSTFVPYEIK	[13] Asn->Asp (N)	A2AFG7	A2AFG7_MOUSE Neural cell adhesion molecule L1 OS=Mus musculus GN=L1cam PE=2 SV=1	FALSE	37767.3	548.274	16782.7	570.486	25436.3	28995.9	15707.6	830.138	29284.3	181283	35178.9	83052.2	8714.11	10336.7	408.782	3109.96	561.546	1049.83	103141	93364.3	179833	181050	79765.1	6097.03	79173.1	142213
5294	55.8278	2	620.782	1239.55	0.0015753	1.27086	3.41	INGMSMETVNK	[6] Oxidation (M)|[10] Asn->Asp (N)	A2AFG7	A2AFG7_MOUSE Neural cell adhesion molecule L1 OS=Mus musculus GN=L1cam PE=2 SV=1	TRUE	2316.43	9031.95	6836.74	9670.28	14008.8	5943.77	3911.12	3292.1	3183.56	10869.5	7771.02	10883.6	6006.95	4496.71	4223.03	11762.5	4505.99	8819.83	11517.7	10969.1	20163.5	14349.5	10322.8	8017.24	5778.54	2641.89
5294	55.8278	2	620.782	1239.55	0.0015753	1.27086	4.31	INGMSMETVNK	[4] Oxidation (M)|[10] Asn->Asp (N)	A2AFG7	A2AFG7_MOUSE Neural cell adhesion molecule L1 OS=Mus musculus GN=L1cam PE=2 SV=1	TRUE	2316.43	9031.95	6836.74	9670.28	14008.8	5943.77	3911.12	3292.1	3183.56	10869.5	7771.02	10883.6	6006.95	4496.71	4223.03	11762.5	4505.99	8819.83	11517.7	10969.1	20163.5	14349.5	10322.8	8017.24	5778.54	2641.89
8123	66.095	3	867.771	2600.29	0.00109711	0.421918	39.35	EQTVSDPFLVVSNTSTFVPYEIK	[13] Asn->Asp (N)	A2AFG7	A2AFG7_MOUSE Neural cell adhesion molecule L1 OS=Mus musculus GN=L1cam PE=2 SV=1	FALSE	9672.47	290.585	4442.37	353.339	7069.12	5860.27	2979.36	256.919	8423.97	37404.2	18459.4	24178.9	1206.55	2452.09	371.445	1803.32	NA	306.58	31542.9	30138.3	35929.6	42852.3	25524.2	2549.75	1048.24	37478.9
8181	30.7662	2	480.243	958.472	-0.000422803	-0.441122	2.97	VQAVNNQGK	[5] Asn->Asp (N)|[6] Asn->Asp (N)	A2AFG7	A2AFG7_MOUSE Neural cell adhesion molecule L1 OS=Mus musculus GN=L1cam PE=2 SV=1	FALSE	2237.45	4247.92	2634.57	3267.25	2883.21	3522.63	3300.57	1543.93	3073.63	5009.76	4037.93	6270.38	3393.29	4101.33	1285.45	4551.98	3582.89	3063.45	4048.14	5825.48	5638.81	6532.04	2137.3	1948.06	4580.87	2176.15
8623	44.0558	3	567.285	1698.83	0.00115623	0.680602	13.9	THNLTNLNPDLQYR	[6] Asn->Asp (N)	A2AFG7	A2AFG7_MOUSE Neural cell adhesion molecule L1 OS=Mus musculus GN=L1cam PE=2 SV=1	TRUE	21245	2397.27	3277.71	1234.36	2343.85	2953.3	4402.44	1316.16	6813.67	7781.06	9962.27	5617.33	2951.43	2629.52	2059.66	5611.89	5644.26	2328.76	3549.9	3799.59	5005.67	11056.5	2857.95	21097.2	19969.8	52700.6
8623	44.0558	3	567.285	1698.83	0.00115623	0.680602	14.47	THNLTNLNPDLQYR	[3] Asn->Asp (N)	A2AFG7	A2AFG7_MOUSE Neural cell adhesion molecule L1 OS=Mus musculus GN=L1cam PE=2 SV=1	TRUE	21245	2397.27	3277.71	1234.36	2343.85	2953.3	4402.44	1316.16	6813.67	7781.06	9962.27	5617.33	2951.43	2629.52	2059.66	5611.89	5644.26	2328.76	3549.9	3799.59	5005.67	11056.5	2857.95	21097.2	19969.8	52700.6
20743	29.0638	2	628.778	1255.54	-0.00176806	-1.40821	1.42	INGMSMETVNK	[2] Asn->Asp (N)|[4] Oxidation (M)|[6] Oxidation (M)	A2AFG7	A2AFG7_MOUSE Neural cell adhesion molecule L1 OS=Mus musculus GN=L1cam PE=2 SV=1	TRUE	1145.36	1322.24	1364.35	1602.18	867.642	2035.58	927.11	763.455	1820.27	3844.29	1634.82	4149.61	2512.8	5534.23	2276.49	3405.68	1448.89	4064.82	2452.35	7573.83	1914.06	4853.53	1833.75	1384.28	1910.5	4068.64
40152	67.0869	2	1301.15	2600.29	0.000624068	0.239999	29.9	EQTVSDPFLVVSNTSTFVPYEIK	[13] Asn->Asp (N)	A2AFG7	A2AFG7_MOUSE Neural cell adhesion molecule L1 OS=Mus musculus GN=L1cam PE=2 SV=1	TRUE	101.185	16672.1	140.972	NA	NA	580.587	122.508	96.0705	NA	2433.43	1657.89	325.965	158.692	NA	NA	165.381	198.98	143.046	642.162	543.571	2627.06	1117.74	166.964	1156.94	1368.12	701.946
52761	67.0126	3	867.771	2600.29	0.000784419	0.301666	13.08	EQTVSDPFLVVSNTSTFVPYEIK	[13] Asn->Asp (N)	A2AFG7	A2AFG7_MOUSE Neural cell adhesion molecule L1 OS=Mus musculus GN=L1cam PE=2 SV=1	TRUE	67.6371	4812.57	44.8318	71.4992	165.495	82.5235	86.0987	29.8477	440.025	1748.17	21.2896	541.324	97.1535	212.301	NA	124.642	44.7524	229.538	233.008	1018.25	915.944	797.826	418.226	103.611	351.068	184.238
75432	26.0587	4	407.687	1626.72	-0.00305563	-1.8784	0.68	INGMSMETVNKDQK	[4] Oxidation (M)|[6] Oxidation (M)|[10] Asn->Asp (N)	A2AFG7	A2AFG7_MOUSE Neural cell adhesion molecule L1 OS=Mus musculus GN=L1cam PE=2 SV=1	FALSE	29.7567	5.11788	24.9326	86.9219	23.7515	44.6303	106.954	5.61834	36.053	120.7	11.6453	52.385	47.0116	86.6315	19.9716	54.1255	55.4746	90.4308	183.043	58.447	8.25038	80.8968	10.74	20.8699	388.728	141.294
3107	42.0378	2	806.931	1611.85	0.000671962	0.416889	57.46	ANTTQPGIVEGGQVLK	[2] Asn->Asp (N)	A2AKI5	A2AKI5_MOUSE Integrin alpha-V light chain OS=Mus musculus GN=Itgav PE=2 SV=1	TRUE	26215.9	2920.49	15352	6227.84	11167.9	7234.35	5070.67	6782.23	10524.6	51532.7	39300.6	48584.9	38475.9	34601.2	22114.5	56214.7	27134.7	26774.8	21599.5	32876.9	61555.1	44317.7	28726.2	36096.6	22376.9	44036.6
116	30.7069	2	858.839	1715.66	0.00112918	0.658159	110.09	DSSDEANCTTLCSQK	[7] Asn->Asp (N)	A2ARV4	LRP2_MOUSE Low-density lipoprotein receptor-related protein 2 OS=Mus musculus GN=Lrp2 PE=1 SV=1	FALSE	793998	142518	310991	122615	184694	121644	145641	233492	242419	772534	424252	726250	664025	440489	229127	764716	307180	386601	422899	622630	857668	868967	374566	388910	319313	594344
274	34.0055	2	782.828	1563.64	0.000893963	0.571719	75.99	DGNCTSPQALCNAR	[3] Asn->Asp (N)	A2ARV4	LRP2_MOUSE Low-density lipoprotein receptor-related protein 2 OS=Mus musculus GN=Lrp2 PE=1 SV=1	TRUE	543383	101355	191363	74091.8	122577	77340.8	90395.5	146380	141647	338688	193446	268681	235978	164069	94042.1	291844	127216	158019	183057	294289	374373	365393	269639	176009	123758	217914
357	44.4996	3	555.611	1663.81	-0.0039389	-2.36739	1.86	NRGIVMGVDFHYQK	[1] Asn->Asp (N)	A2ARV4	LRP2_MOUSE Low-density lipoprotein receptor-related protein 2 OS=Mus musculus GN=Lrp2 PE=1 SV=1	FALSE	43028.7	55547.8	66367.5	94467.2	108308	49893.2	82831.1	49388.3	103641	189144	90969.3	200400	165885	181213	93223.1	135965	56696.1	91450.9	171682	155220	212759	118567	105525	89020.1	113606	69629.9
421	27.2609	2	599.264	1196.51	0.000166568	0.139211	22.17	YNQSVSNPCK	[7] Asn->Asp (N)	A2ARV4	LRP2_MOUSE Low-density lipoprotein receptor-related protein 2 OS=Mus musculus GN=Lrp2 PE=1 SV=1	FALSE	134665	36341.1	47459.1	20155.8	32333	16950.8	20475.5	30893.2	27998.9	172625	96856	161418	105915	58086.9	29406.2	138278	75394.3	77000	130574	131812	230913	193194	83605.1	74281.1	72448.2	126137
421	27.2609	2	599.264	1196.51	0.000166568	0.139211	62.34	YNQSVSNPCK	[2] Asn->Asp (N)	A2ARV4	LRP2_MOUSE Low-density lipoprotein receptor-related protein 2 OS=Mus musculus GN=Lrp2 PE=1 SV=1	FALSE	134665	36341.1	47459.1	20155.8	32333	16950.8	20475.5	30893.2	27998.9	172625	96856	161418	105915	58086.9	29406.2	138278	75394.3	77000	130574	131812	230913	193194	83605.1	74281.1	72448.2	126137
493	36.0152	2	1139.95	2277.88	0.00118484	0.520151	90.88	VCDGVPDCPEGEDENNATSGR	[15] Asn->Asp (N)	A2ARV4	LRP2_MOUSE Low-density lipoprotein receptor-related protein 2 OS=Mus musculus GN=Lrp2 PE=1 SV=1	FALSE	639339	147579	250365	112370	160652	91026.4	111615	147054	171257	536656	233677	391499	388308	208349	135849	421290	146616	172884	259424	417289	616886	484510	360446	241649	175810	331224
493	36.0152	2	1139.95	2277.88	0.00118484	0.520151	101.99	VCDGVPDCPEGEDENNATSGR	[16] Asn->Asp (N)	A2ARV4	LRP2_MOUSE Low-density lipoprotein receptor-related protein 2 OS=Mus musculus GN=Lrp2 PE=1 SV=1	FALSE	639339	147579	250365	112370	160652	91026.4	111615	147054	171257	536656	233677	391499	388308	208349	135849	421290	146616	172884	259424	417289	616886	484510	360446	241649	175810	331224
537	63.1094	2	792.899	1583.78	0.000946826	0.597826	49.07	EDFLIYSLNNSLR	[10] Asn->Asp (N)	A2ARV4	LRP2_MOUSE Low-density lipoprotein receptor-related protein 2 OS=Mus musculus GN=Lrp2 PE=1 SV=1	FALSE	306982	42248.8	68592	26894.9	171278	96222.8	70021	13885.2	144564	588941	42630.2	435774	78487	147842	6747.16	74995.3	4246.32	4558.8	602929	415667	718214	490368	342489	13334.9	102543	163876
537	63.1094	2	792.899	1583.78	0.000946826	0.597826	98.43	EDFLIYSLNNSLR	[9] Asn->Asp (N)	A2ARV4	LRP2_MOUSE Low-density lipoprotein receptor-related protein 2 OS=Mus musculus GN=Lrp2 PE=1 SV=1	FALSE	306982	42248.8	68592	26894.9	171278	96222.8	70021	13885.2	144564	588941	42630.2	435774	78487	147842	6747.16	74995.3	4246.32	4558.8	602929	415667	718214	490368	342489	13334.9	102543	163876
550	39.3191	2	507.222	1012.43	0.000404737	0.399769	41.63	SFLDCTNR	[7] Asn->Asp (N)	A2ARV4	LRP2_MOUSE Low-density lipoprotein receptor-related protein 2 OS=Mus musculus GN=Lrp2 PE=1 SV=1	FALSE	227048	3534.52	18178.5	5153.01	6614.83	24466.5	24820.5	16988.9	43850.2	14747	53088.6	10159.8	6377.37	12323.7	4303.71	6735.51	45437.5	6303.33	2455.86	7714.2	9797.71	45513.5	6525.63	76235.5	61782	175160
677	46.6071	3	810.345	2428.01	0.00185782	0.765163	71.95	IYYSDFSNQTINSMAEDGSNR	[12] Asn->Asp (N)|[14] Oxidation (M)	A2ARV4	LRP2_MOUSE Low-density lipoprotein receptor-related protein 2 OS=Mus musculus GN=Lrp2 PE=1 SV=1	FALSE	277680	110787	149808	63547.7	168638	53902	80915.6	112033	80157	134070	71588.8	202428	94600.6	32723.8	25512.4	121728	11587.1	48867.8	210334	141365	300624	161281	142882	79486.3	38870.4	81614.3
677	46.6071	3	810.345	2428.01	0.00185782	0.765163	90.5	IYYSDFSNQTINSMAEDGSNR	[8] Asn->Asp (N)|[14] Oxidation (M)	A2ARV4	LRP2_MOUSE Low-density lipoprotein receptor-related protein 2 OS=Mus musculus GN=Lrp2 PE=1 SV=1	FALSE	277680	110787	149808	63547.7	168638	53902	80915.6	112033	80157	134070	71588.8	202428	94600.6	32723.8	25512.4	121728	11587.1	48867.8	210334	141365	300624	161281	142882	79486.3	38870.4	81614.3
809	46.6071	2	1215.01	2428.01	0.00148616	0.612089	122.31	IYYSDFSNQTINSMAEDGSNR	[8] Asn->Asp (N)|[14] Oxidation (M)	A2ARV4	LRP2_MOUSE Low-density lipoprotein receptor-related protein 2 OS=Mus musculus GN=Lrp2 PE=1 SV=1	FALSE	407168	163618	202628	96014.6	209398	84830.8	110368	110990	135585	319230	85354.7	373105	177394	123675	67815.6	212504	17009.5	56488.3	385073	264814	717011	309227	252714	84629.1	66513.8	121500
1495	44.8421	3	780.999	2339.97	0.00164983	0.705063	65.33	MLAQHCVDANNTFCFENPR	[1] Oxidation (M)|[11] Asn->Asp (N)	A2ARV4	LRP2_MOUSE Low-density lipoprotein receptor-related protein 2 OS=Mus musculus GN=Lrp2 PE=1 SV=1	TRUE	147336	31118.4	49140.3	13860	78968.4	29680.1	51648.3	7140.04	80117.7	304697	29249.5	202048	44549.9	70603.4	4690.49	49714.6	8491.67	5455.5	237419	188296	364768	236775	169520	48528.1	68454.6	90740.4
1495	44.8421	3	780.999	2339.97	0.00164983	0.705063	74.12	MLAQHCVDANNTFCFENPR	[1] Oxidation (M)|[10] Asn->Asp (N)	A2ARV4	LRP2_MOUSE Low-density lipoprotein receptor-related protein 2 OS=Mus musculus GN=Lrp2 PE=1 SV=1	TRUE	147336	31118.4	49140.3	13860	78968.4	29680.1	51648.3	7140.04	80117.7	304697	29249.5	202048	44549.9	70603.4	4690.49	49714.6	8491.67	5455.5	237419	188296	364768	236775	169520	48528.1	68454.6	90740.4
1791	32.7133	2	811.808	1621.6	0.00235138	1.45004	109.97	SCNSTTEFTCSNGR	[3] Asn->Asp (N)|[12] Asn->Asp (N)	A2ARV4	LRP2_MOUSE Low-density lipoprotein receptor-related protein 2 OS=Mus musculus GN=Lrp2 PE=1 SV=1	TRUE	255609	2527.3	14119.9	2582.47	6421.1	28691.8	25298.6	15853.9	42253.8	12972.8	36213.2	9526.04	5266.77	6362.91	3390.87	7674.85	27109.6	6016.23	2758.66	8353.79	6998.71	36657.9	4731.68	57305.5	47475.3	177948
1960	50.4486	2	798.85	1595.69	-0.00715311	-4.48276	2.26	TCRPGQFKCNNGR	[10] Asn->Asp (N)|[11] Asn->Asp (N)	A2ARV4	LRP2_MOUSE Low-density lipoprotein receptor-related protein 2 OS=Mus musculus GN=Lrp2 PE=1 SV=1	TRUE	10471.4	27149	23477.4	35914.6	29910.8	23038.8	20730.2	12174.5	29514.9	39741.6	32402.3	48844.5	33266.9	28751.7	12736	42268.2	28512.7	33930.3	55816.6	52196.2	99064.4	87313.9	63787.7	63299.8	38928.7	34620.7
2025	44.7807	3	931.032	2790.07	0.00660227	2.36635	100.04	NCYYPTCDQLTCANGACYNTSQK	[14] Asn->Asp (N)|[19] Asn->Asp (N)	A2ARV4	LRP2_MOUSE Low-density lipoprotein receptor-related protein 2 OS=Mus musculus GN=Lrp2 PE=1 SV=1	FALSE	195299	52794.3	101243	30565.3	75116.4	42702	57418	54993.1	64951.9	137171	66891.6	103592	70468.4	28765.9	21333.9	74249.8	14281	40323.3	90365	99549.2	167177	142860	111181	60425.6	56839.8	96593.8
2404	32.4199	2	463.226	924.438	-0.00306469	-3.31518	6.99	MAVMKANK	[1] Oxidation (M)|[4] Oxidation (M)|[7] Asn->Asp (N)	A2ARV4	LRP2_MOUSE Low-density lipoprotein receptor-related protein 2 OS=Mus musculus GN=Lrp2 PE=1 SV=1	FALSE	16425.8	46761.2	2873.97	2613.18	3332.88	7472.88	196559	1182.98	16167.7	29553.8	4761.66	9318.57	9731.21	10059	7363.14	6721.44	28434.7	10684.1	8960.28	14554.3	4551.7	13042.4	6441.21	5101.73	114029	19199.5
3064	58.7508	3	808.43	2422.27	0.00121058	0.499772	66.77	NQSVVMYSVPQPLGIIAIHPSR	[1] Asn->Asp (N)|[6] Oxidation (M)	A2ARV4	LRP2_MOUSE Low-density lipoprotein receptor-related protein 2 OS=Mus musculus GN=Lrp2 PE=1 SV=1	TRUE	78991.9	1289.31	30779.2	5741.04	47683.3	21991.3	35856.4	4021.96	48849.7	155415	14291.7	126998	10560.1	39744.3	171.922	26847.8	18.1754	436.313	126225	115425	195780	149843	147590	33737	29706.6	48323.8
3705	33.0498	2	783.32	1564.63	0.00059286	0.378915	60.04	DGNCTSPQALCNAR	[3] Asn->Asp (N)|[12] Asn->Asp (N)	A2ARV4	LRP2_MOUSE Low-density lipoprotein receptor-related protein 2 OS=Mus musculus GN=Lrp2 PE=1 SV=1	TRUE	31701.4	7239.34	12138.6	5783.36	9295.88	4961.22	6010.33	11203.3	7196.77	27499.6	14463.4	22220	20833.5	13540.3	7510.55	23481.3	11756.8	16471	12511.1	23158	30327.8	31868.9	20055.3	15777.4	12014.7	20553.2
4106	40.0114	2	612.791	1223.57	-0.00220206	-1.7997	6.74	IASANMDGTSLK	[5] Asn->Asp (N)|[6] Oxidation (M)	A2ARV4	LRP2_MOUSE Low-density lipoprotein receptor-related protein 2 OS=Mus musculus GN=Lrp2 PE=1 SV=1	TRUE	2854.85	1511.27	3846.8	2800.66	4901.94	1729.43	4023.4	1162.72	2951.46	22219.1	8712.05	9564.97	7694.41	5125.06	6073.82	10347.1	3042.2	8838.76	4368.68	9345.37	14899	9979.45	5854.98	1639.05	8224.98	4768.27
4429	36.0152	3	760.299	2277.88	0.00139592	0.612819	36.35	VCDGVPDCPEGEDENNATSGR	[15] Asn->Asp (N)	A2ARV4	LRP2_MOUSE Low-density lipoprotein receptor-related protein 2 OS=Mus musculus GN=Lrp2 PE=1 SV=1	FALSE	36091.3	7908.11	16364.8	8069.9	6173.64	5206.78	5027.08	12037.3	9079.86	12996.4	20051.6	21618.8	14133.1	2566.53	2715.28	21287	10142.5	14003.7	9205.33	16908.5	12964.8	23384.8	20689.8	27900.5	6125.46	15551.3
4429	36.0152	3	760.299	2277.88	0.00139592	0.612819	46.61	VCDGVPDCPEGEDENNATSGR	[16] Asn->Asp (N)	A2ARV4	LRP2_MOUSE Low-density lipoprotein receptor-related protein 2 OS=Mus musculus GN=Lrp2 PE=1 SV=1	FALSE	36091.3	7908.11	16364.8	8069.9	6173.64	5206.78	5027.08	12037.3	9079.86	12996.4	20051.6	21618.8	14133.1	2566.53	2715.28	21287	10142.5	14003.7	9205.33	16908.5	12964.8	23384.8	20689.8	27900.5	6125.46	15551.3
4458	44.4996	2	832.912	1663.81	-0.00396127	-2.38084	3.62	NRGIVMGVDFHYQK	[1] Asn->Asp (N)	A2ARV4	LRP2_MOUSE Low-density lipoprotein receptor-related protein 2 OS=Mus musculus GN=Lrp2 PE=1 SV=1	FALSE	7868.11	2200.98	7467.08	10356.6	12369	2763.87	8186.95	3080.09	17285.8	45841.4	15170.3	30826.1	34728	61948.6	30640.4	27710.8	9578	15398.1	22795.9	33532	41640.3	19590.6	13798.7	14049	13444.3	10416.6
4536	52.2378	2	1207.02	2412.02	0.0011742	0.486812	129.8	IYYSDFSNQTINSMAEDGSNR	[8] Asn->Asp (N)	A2ARV4	LRP2_MOUSE Low-density lipoprotein receptor-related protein 2 OS=Mus musculus GN=Lrp2 PE=1 SV=1	TRUE	97188	5066.63	29056.8	9260.62	8608.75	27167.5	35647.5	13536.1	64360.5	31252.7	25808.1	4446.71	24705.6	18335	4629.86	15093.6	229.86	4272.62	4314.43	33975.3	10460.4	64658	32136.2	23179.4	29608.8	79521.3
4705	52.2378	3	805.014	2412.02	0.00220805	0.915437	45.69	IYYSDFSNQTINSMAEDGSNR	[12] Asn->Asp (N)	A2ARV4	LRP2_MOUSE Low-density lipoprotein receptor-related protein 2 OS=Mus musculus GN=Lrp2 PE=1 SV=1	TRUE	49908.6	4725.34	22266.4	8110.83	6263.54	17188.1	21974.6	9833.22	43279.4	35142	25237.4	11896	12455.4	8491.7	2891.57	8133.18	1738.77	3750.28	13044.6	19664.4	29152.1	32995.4	18308.1	19319.7	17207.7	44859.8
4705	52.2378	3	805.014	2412.02	0.00220805	0.915437	76.45	IYYSDFSNQTINSMAEDGSNR	[8] Asn->Asp (N)	A2ARV4	LRP2_MOUSE Low-density lipoprotein receptor-related protein 2 OS=Mus musculus GN=Lrp2 PE=1 SV=1	TRUE	49908.6	4725.34	22266.4	8110.83	6263.54	17188.1	21974.6	9833.22	43279.4	35142	25237.4	11896	12455.4	8491.7	2891.57	8133.18	1738.77	3750.28	13044.6	19664.4	29152.1	32995.4	18308.1	19319.7	17207.7	44859.8
5543	35.2841	2	782.828	1563.64	0.000224704	0.143706	27.35	DGNCTSPQALCNAR	[12] Asn->Asp (N)	A2ARV4	LRP2_MOUSE Low-density lipoprotein receptor-related protein 2 OS=Mus musculus GN=Lrp2 PE=1 SV=1	TRUE	26795.1	6010.94	10919	6403.41	7628.87	4598.02	5442.73	7647.92	7845.14	29096.6	17576	26236.4	23248.2	14767.1	8479.55	27318.7	12697.4	17300.6	12974.8	29867.5	34998.2	40677.4	25740	17649.2	13446.8	22590.7
5543	35.2841	2	782.828	1563.64	0.000224704	0.143706	33.4	DGNCTSPQALCNAR	[3] Asn->Asp (N)	A2ARV4	LRP2_MOUSE Low-density lipoprotein receptor-related protein 2 OS=Mus musculus GN=Lrp2 PE=1 SV=1	TRUE	26795.1	6010.94	10919	6403.41	7628.87	4598.02	5442.73	7647.92	7845.14	29096.6	17576	26236.4	23248.2	14767.1	8479.55	27318.7	12697.4	17300.6	12974.8	29867.5	34998.2	40677.4	25740	17649.2	13446.8	22590.7
6218	44.7807	2	1396.04	2790.07	0.00430562	1.5432	103.92	NCYYPTCDQLTCANGACYNTSQK	[14] Asn->Asp (N)|[19] Asn->Asp (N)	A2ARV4	LRP2_MOUSE Low-density lipoprotein receptor-related protein 2 OS=Mus musculus GN=Lrp2 PE=1 SV=1	FALSE	89489.2	15217	32271.7	9253.12	28624.7	16876.8	18629.3	15863.3	29247.1	122398	19598.2	50069.8	39835	34772.4	16191.7	37052.8	2949.38	9386.86	47049	63718.9	129375	78076.5	62718.5	10810.9	21468.9	51467.6
6258	28.7137	2	521.735	1041.46	0.000148631	0.142715	2.72	AFMDGSNRK	[3] Oxidation (M)|[7] Asn->Asp (N)	A2ARV4	LRP2_MOUSE Low-density lipoprotein receptor-related protein 2 OS=Mus musculus GN=Lrp2 PE=1 SV=1	TRUE	4474.83	8841.59	10259.5	9987.58	9765.1	7732.96	6884.92	3187.75	7032.82	11727.8	5880.2	9838.5	5023.5	4941.52	2028.34	10732.3	3000.42	2532.17	10158.8	14637.2	16423.2	7765.01	1934.75	10410.3	7088.12	1784.74
6362	47.0588	4	844.882	3375.5	0.000935079	0.277019	34.9	ICEQNCTQLSNGGFICSCRPGFKPSTLDK	[5] Asn->Asp (N)|[11] Asn->Asp (N)	A2ARV4	LRP2_MOUSE Low-density lipoprotein receptor-related protein 2 OS=Mus musculus GN=Lrp2 PE=1 SV=1	TRUE	33812.4	2047.4	6647.75	1904.51	12473.3	2770.21	15689.6	1443.58	29646.9	38345.9	5387.58	59010.4	10829.4	24016.9	2918.11	23612.9	542.346	1849.36	58646.2	63280.2	115384	57392.3	47461.6	6909.92	15275.3	7375.48
6841	53.9822	3	1253.19	3756.54	0.000765499	0.203778	100	CISPLYVCDGDKDCVDGSDEAGCVLNCTSSQFK	[26] Asn->Asp (N)	A2ARV4	LRP2_MOUSE Low-density lipoprotein receptor-related protein 2 OS=Mus musculus GN=Lrp2 PE=1 SV=1	TRUE	94510.3	5140.03	32961.9	12317.5	49212.3	14644.8	25143.7	1201.16	19113	89303.6	17650.7	58933.2	15457.7	25988.9	NA	20256.4	NA	267.75	87289.4	47166.5	85095.3	48493.5	33226.7	8015.38	9816.46	17516.3
7299	58.0787	2	837.884	1673.75	0.000607094	0.362714	69.08	SNDSFSAASIIFSNGR	[2] Asn->Asp (N)|[14] Asn->Asp (N)	A2ARV4	LRP2_MOUSE Low-density lipoprotein receptor-related protein 2 OS=Mus musculus GN=Lrp2 PE=1 SV=1	TRUE	49879.8	3356.21	7815.11	1479.99	3646.37	7926.42	7652.33	5096.7	9379.36	8372.64	16817.6	3430.42	3944.41	2948.02	805.742	3740.37	3306.72	1459.66	1945.72	4812.61	5838.19	31282	5868.05	12757.6	22254.2	45385.6
7310	57.5427	3	770.398	2308.17	0.00107329	0.464998	20.27	IKPNGSNFTNIVTYGIGANGIR	[4] Asn->Asp (N)|[7] Asn->Asp (N)|[19] Asn->Asp (N)	A2ARV4	LRP2_MOUSE Low-density lipoprotein receptor-related protein 2 OS=Mus musculus GN=Lrp2 PE=1 SV=1	TRUE	48115.9	2030.93	8621.35	1147.58	12168.1	4443.18	9017.65	1416.07	9514.07	79742.5	4756.72	51573.4	6099.58	13604.7	979.355	9172.98	876.808	1404.78	46075	39600	98595.4	49626.3	42047.6	2158.25	8374.9	14852.3
7310	57.5427	3	770.398	2308.17	0.00107329	0.464998	34.22	IKPNGSNFTNIVTYGIGANGIR	[4] Asn->Asp (N)|[7] Asn->Asp (N)|[10] Asn->Asp (N)	A2ARV4	LRP2_MOUSE Low-density lipoprotein receptor-related protein 2 OS=Mus musculus GN=Lrp2 PE=1 SV=1	TRUE	48115.9	2030.93	8621.35	1147.58	12168.1	4443.18	9017.65	1416.07	9514.07	79742.5	4756.72	51573.4	6099.58	13604.7	979.355	9172.98	876.808	1404.78	46075	39600	98595.4	49626.3	42047.6	2158.25	8374.9	14852.3
7310	57.5427	3	770.398	2308.17	0.00107329	0.464998	48.94	IKPNGSNFTNIVTYGIGANGIR	[4] Asn->Asp (N)|[10] Asn->Asp (N)|[19] Asn->Asp (N)	A2ARV4	LRP2_MOUSE Low-density lipoprotein receptor-related protein 2 OS=Mus musculus GN=Lrp2 PE=1 SV=1	TRUE	48115.9	2030.93	8621.35	1147.58	12168.1	4443.18	9017.65	1416.07	9514.07	79742.5	4756.72	51573.4	6099.58	13604.7	979.355	9172.98	876.808	1404.78	46075	39600	98595.4	49626.3	42047.6	2158.25	8374.9	14852.3
7310	57.5427	3	770.398	2308.17	0.00107329	0.464998	51.32	IKPNGSNFTNIVTYGIGANGIR	[7] Asn->Asp (N)|[10] Asn->Asp (N)|[19] Asn->Asp (N)	A2ARV4	LRP2_MOUSE Low-density lipoprotein receptor-related protein 2 OS=Mus musculus GN=Lrp2 PE=1 SV=1	TRUE	48115.9	2030.93	8621.35	1147.58	12168.1	4443.18	9017.65	1416.07	9514.07	79742.5	4756.72	51573.4	6099.58	13604.7	979.355	9172.98	876.808	1404.78	46075	39600	98595.4	49626.3	42047.6	2158.25	8374.9	14852.3
9285	35.6324	3	532.283	1593.83	-0.00115214	-0.722878	34.56	IGMDGTNKTVIISTK	[3] Oxidation (M)|[7] Asn->Asp (N)	A2ARV4	LRP2_MOUSE Low-density lipoprotein receptor-related protein 2 OS=Mus musculus GN=Lrp2 PE=1 SV=1	TRUE	13661.3	906.581	2291.21	1169.79	3128.38	909.29	3578.54	3315.06	3814.16	3706.06	3646.63	8893.57	5253.28	1597.7	997.975	6513.81	1293.09	2032.76	8724.19	5811.83	7210.94	7280.69	6567.59	4292.04	2266.05	2465.04
9438	41.9435	2	461.73	921.444	0.00418405	4.54077	0.39	VDKSSGSNK	[8] Asn->Asp (N)	A2ARV4	LRP2_MOUSE Low-density lipoprotein receptor-related protein 2 OS=Mus musculus GN=Lrp2 PE=1 SV=1	TRUE	211.032	1109.82	990.373	788.179	637.121	588.578	706.19	484.537	1062.79	1833.33	1641.18	1543.83	1639.43	1093.75	949.633	1731.77	2887.9	3007.69	823.537	1567.09	2685.6	2996.54	1314.24	3874.89	2650.32	743.732
9931	41.5938	4	618.024	2468.07	0.00167644	0.679253	4.59	KMLAQHCVDANNTFCFENPR	[2] Oxidation (M)|[12] Asn->Asp (N)	A2ARV4	LRP2_MOUSE Low-density lipoprotein receptor-related protein 2 OS=Mus musculus GN=Lrp2 PE=1 SV=1	TRUE	11823.7	2417.95	2640.1	1805.66	2689.02	3229.85	5769.65	807.944	12319.7	19785.3	1787.92	20845.4	2939.73	6276.19	2052.33	7347.1	1257.03	1769.87	17456.6	25037.5	33631.9	23465.5	21047.8	4664.29	10073.6	3101.68
10084	34.9642	2	1139.95	2277.88	0.00147522	0.647631	68.87	VCDGVPDCPEGEDENNATSGR	[16] Asn->Asp (N)	A2ARV4	LRP2_MOUSE Low-density lipoprotein receptor-related protein 2 OS=Mus musculus GN=Lrp2 PE=1 SV=1	FALSE	18321.1	3455.61	7775.49	3185.29	4574.12	1966.08	2539.1	4727.46	4291.49	21490.9	9401.38	17546.9	17304.2	7032.17	7063.16	17173	7870.29	9041.57	9883.78	16831.5	27482.2	25389.6	17598.1	11238.3	6992.89	15819.5
10367	30.7069	3	572.895	1715.66	0.00111729	0.651232	10.78	DSSDEANCTTLCSQK	[7] Asn->Asp (N)	A2ARV4	LRP2_MOUSE Low-density lipoprotein receptor-related protein 2 OS=Mus musculus GN=Lrp2 PE=1 SV=1	FALSE	3634.18	1219.91	2486.29	830.811	1655	838.874	1462.52	2525.63	1498.59	1332.43	1514.41	5034.08	2407.82	1530.44	445.269	4009.04	1419.93	1825.16	911.277	1859.92	550.583	3836.19	1740.94	3155.71	1149.09	2772.25
11750	66.0616	2	837.887	1673.76	0.00545427	3.25871	2.85	SNDSFSAASIIFSNGR	[2] Asn->Asp (N)|[14] Asn->Asp (N)	A2ARV4	LRP2_MOUSE Low-density lipoprotein receptor-related protein 2 OS=Mus musculus GN=Lrp2 PE=1 SV=1	TRUE	1781.13	5228.11	2468.14	3472.22	4402.37	2893.08	2369.37	1043.76	4086.51	8783.85	4235.48	17762.9	5410.59	7228.57	1074.19	6362.41	96.0132	465.122	13161.8	11002.2	21358.7	11506.9	5590.79	5211.05	2635.23	7432.71
11892	53.4374	2	416.231	830.448	-0.00155538	-1.87294	1.28	DSINLLR	[4] Asn->Asp (N)	A2ARV4	LRP2_MOUSE Low-density lipoprotein receptor-related protein 2 OS=Mus musculus GN=Lrp2 PE=1 SV=1	TRUE	845.862	570.245	982.192	847.159	896	2126.78	1135.34	532.245	2130.38	10044.7	301.686	6439.73	2727.22	1482.75	2181.93	1316.08	3611.13	1985.18	1603.84	3626.63	422.488	2734.82	786.184	400.193	922.667	1277.77
12387	58.0787	3	857.728	2570.16	0.00224442	0.873261	43.84	CIQGPFGATCVCPIGYQLANDTK	[20] Asn->Asp (N)	A2ARV4	LRP2_MOUSE Low-density lipoprotein receptor-related protein 2 OS=Mus musculus GN=Lrp2 PE=1 SV=1	TRUE	33534.7	2808.31	15029.2	1955.01	8991.15	6734.2	7128.68	2659.52	8351.35	26889.3	9076.17	19381.4	5650.38	2775.07	353.29	11442.7	94.913	684.703	17093.5	15179.9	30108.2	18528	13945.3	7780.98	4026.55	8767.32
12799	43.8591	3	862.38	2584.12	0.00369189	1.42869	61.22	RIYYSDFSNQTINSMAEDGSNR	[13] Asn->Asp (N)|[15] Oxidation (M)	A2ARV4	LRP2_MOUSE Low-density lipoprotein receptor-related protein 2 OS=Mus musculus GN=Lrp2 PE=1 SV=1	TRUE	17194.9	1436.77	6332.29	2503.86	7025.9	1224.29	4748.72	4641.5	7117.14	20286.8	1990.74	19125.1	7406.92	8347.75	2140.04	13408.6	1335.04	4068.01	19138.7	15525.1	31055.1	19282.2	12574.9	6207.7	3209.94	4337.09
13447	32.0638	3	449.532	1345.57	0.000700127	0.520319	0.93	IESAWMNGEHR	[6] Oxidation (M)|[7] Asn->Asp (N)	A2ARV4	LRP2_MOUSE Low-density lipoprotein receptor-related protein 2 OS=Mus musculus GN=Lrp2 PE=1 SV=1	TRUE	3293.18	4255.36	1798.54	1273.95	2086.43	1864.18	7548.56	1806.89	6151.44	1998.1	1469.11	604.958	846.245	1595.7	336.035	455.088	1347.52	1308.47	242.549	1748.52	576.338	1592.86	639.42	2914.95	1882.37	2977.41
17219	26.9145	2	625.286	1248.56	-0.00109053	-0.873431	3.21	CQTTNICVPR	[5] Asn->Asp (N)	A2ARV4	LRP2_MOUSE Low-density lipoprotein receptor-related protein 2 OS=Mus musculus GN=Lrp2 PE=1 SV=1	FALSE	544.212	578.513	306.244	645.913	519.275	709.538	260.337	459.573	1040.65	375.626	1714.28	2392.72	1402.13	655.352	94.5412	2129.51	1048.2	598.004	2179.36	1983.93	1496.67	2265.92	768.373	5648.42	1195.01	574.094
17904	63.2026	3	528.935	1583.78	0.000637694	0.40264	2.36	EDFLIYSLNNSLR	[10] Asn->Asp (N)	A2ARV4	LRP2_MOUSE Low-density lipoprotein receptor-related protein 2 OS=Mus musculus GN=Lrp2 PE=1 SV=1	TRUE	541.524	252.493	1707.23	589.502	1128.21	676.855	766.996	233.85	1862.62	1081.34	2842.84	1477.62	1103.2	1058.7	384.532	962.968	1383.1	184.974	311.499	909.596	325.655	6131.13	3053.21	444.931	479.746	265.792
20503	58.2356	2	837.392	1672.77	-0.000466499	-0.278878	27.6	SNDSFSAASIIFSNGR	[2] Asn->Asp (N)	A2ARV4	LRP2_MOUSE Low-density lipoprotein receptor-related protein 2 OS=Mus musculus GN=Lrp2 PE=1 SV=1	TRUE	44124.2	336.809	3008.29	850.712	1352.36	2899.81	2519.94	1661.66	4271.55	2023.68	4467.26	1380.54	975.129	1191.16	240.882	264.019	1784.58	436.765	1123.69	1272.31	3053.66	4727.53	819.873	5977.74	3341.41	3405.63
20503	58.2356	2	837.392	1672.77	-0.000466499	-0.278878	41.04	SNDSFSAASIIFSNGR	[14] Asn->Asp (N)	A2ARV4	LRP2_MOUSE Low-density lipoprotein receptor-related protein 2 OS=Mus musculus GN=Lrp2 PE=1 SV=1	TRUE	44124.2	336.809	3008.29	850.712	1352.36	2899.81	2519.94	1661.66	4271.55	2023.68	4467.26	1380.54	975.129	1191.16	240.882	264.019	1784.58	436.765	1123.69	1272.31	3053.66	4727.53	819.873	5977.74	3341.41	3405.63
24744	61.2135	2	793.389	1584.76	-0.00284863	-1.79751	42.55	EDFLIYSLNNSLR	[9] Asn->Asp (N)|[10] Asn->Asp (N)	A2ARV4	LRP2_MOUSE Low-density lipoprotein receptor-related protein 2 OS=Mus musculus GN=Lrp2 PE=1 SV=1	TRUE	6971.18	2368.67	3264.84	871.293	2740.91	1502.37	3001.4	1763.34	629.372	9274.94	1514.87	5960.98	2926.91	2282.78	544.431	1643.68	846.125	625.873	6721.2	3411.32	8750.88	5252.03	5854.82	1591.29	2877.51	2307.03
44536	28.1362	2	421.201	840.386	-2.80588e-05	-0.033388	22.94	YNISSEK	[2] Asn->Asp (N)	A2ARV4	LRP2_MOUSE Low-density lipoprotein receptor-related protein 2 OS=Mus musculus GN=Lrp2 PE=1 SV=1	TRUE	66.8526	711.971	58.2742	37.5229	45.8766	19.8436	414.7	3.80068	123.363	1385.55	52.6001	55.3263	43.431	20.1588	18.2166	103.713	2395.41	50.2898	2549.62	47.7051	44.7335	54.5298	34.571	5.79898	972.585	83.6586
2397	49.2012	3	994.165	2979.47	0.00159487	0.535286	73.84	AQELPGANGSLVMASAAAAARPEPESLQAR	[8] Asn->Asp (N)|[13] Oxidation (M)	A6H6E2	MMRN2_MOUSE Multimerin-2 OS=Mus musculus GN=Mmrn2 PE=2 SV=1	FALSE	28734.1	496.419	18425.9	2406.12	4602.49	1888.52	806.781	4180.72	7383.63	182717	101507	153658	80739.5	117730	22797.2	173034	749.823	5985.76	136179	102634	226452	164972	108132	146272	90668.1	101928
2860	46.5402	3	503.607	1507.8	0.000483663	0.320774	44.39	QVEELLVNHTGLR	[8] Asn->Asp (N)	A6H6E2	MMRN2_MOUSE Multimerin-2 OS=Mus musculus GN=Mmrn2 PE=2 SV=1	FALSE	9552.57	677.517	6234	3020.11	4762.9	1432.42	2671.79	1893.25	7583.75	41363.4	10914.7	46878.9	20679.5	33976.4	12806.1	45203.9	4726.28	8567.97	41316.9	28799.3	57664.1	31477.2	22710	17643.6	16213.4	7904.75
3369	53.0834	3	534.934	1601.78	0.000466108	0.290994	18.59	NFNDSLHSLSQAIR	[1] Asn->Asp (N)	A6H6E2	MMRN2_MOUSE Multimerin-2 OS=Mus musculus GN=Mmrn2 PE=2 SV=1	TRUE	3477.83	455.967	1099.7	558.591	1780.6	1247.33	1692.06	484.432	6893.51	31001.4	2523.55	36253.4	5785.5	41874.8	1671.93	31658.9	898.191	1452.41	25180.1	32949.7	31195.8	30126.5	21568.2	3490.15	10375.3	4632.39
3369	53.0834	3	534.934	1601.78	0.000466108	0.290994	27.9	NFNDSLHSLSQAIR	[3] Asn->Asp (N)	A6H6E2	MMRN2_MOUSE Multimerin-2 OS=Mus musculus GN=Mmrn2 PE=2 SV=1	TRUE	3477.83	455.967	1099.7	558.591	1780.6	1247.33	1692.06	484.432	6893.51	31001.4	2523.55	36253.4	5785.5	41874.8	1671.93	31658.9	898.191	1452.41	25180.1	32949.7	31195.8	30126.5	21568.2	3490.15	10375.3	4632.39
10870	45.9568	2	698.332	1394.65	0.00645717	4.62998	0.2	VNSDVDVAPEGHR	[2] Asn->Asp (N)	A6H6E2	MMRN2_MOUSE Multimerin-2 OS=Mus musculus GN=Mmrn2 PE=2 SV=1	TRUE	4246.55	5335.6	5237.62	6410.77	7430.76	4198.57	3823.36	2603.57	6938.96	10154.8	4108.14	8507.84	2900.36	8135.61	3034.57	3673.96	1699.08	3184.55	4410.5	6940.67	8634.76	8460.1	5938.31	6213.93	5328.08	7905.81
12348	46.5073	2	754.907	1507.8	0.000335212	0.222319	55.16	QVEELLVNHTGLR	[8] Asn->Asp (N)	A6H6E2	MMRN2_MOUSE Multimerin-2 OS=Mus musculus GN=Mmrn2 PE=2 SV=1	FALSE	2195.68	30.9938	580.477	188.121	127.031	209	132.158	190.602	1175.55	14357.6	4191.87	11365	8843.56	15963.8	5759.11	16469.1	1320.39	2580.94	11345.4	10365.5	26264.5	9014.3	5736.11	3330.72	5123.69	769.337
32234	26.9145	2	620.282	1238.55	-0.00137478	-1.10999	0.33	NWCPYQKSR	[1] Asn->Asp (N)	A6H6E2	MMRN2_MOUSE Multimerin-2 OS=Mus musculus GN=Mmrn2 PE=2 SV=1	TRUE	1411.68	932.826	723.584	341.97	481.554	436.591	827.26	266.995	808.699	3095.73	1909.8	1890.18	1900.82	1037.37	466.889	2483.64	2845.49	1189.1	728.225	1414.07	1074.53	1682.08	329.217	1300.81	1534.16	1402.56
7616	28.7771	3	595.273	1782.8	-0.00502052	-2.81609	5.94	MTMNMMGLLQLSGPDK	[3] Oxidation (M)|[4] Asn->Asp (N)	A6X935	ITIH4_MOUSE Inter alpha-trypsin inhibitor, heavy chain 4 OS=Mus musculus GN=Itih4 PE=1 SV=2	TRUE	20874.7	12703.9	8906.98	6048.15	7104	6757.49	34685	6318.84	31100.5	3960.57	5605.95	2979.61	4531.27	3566.78	1744.12	2874.74	5651.04	4387.94	1394.77	6169.25	2890.25	9101.56	1834.02	27315.9	11227.6	7816.69
12319	41.03	3	875.736	2624.19	0.00167574	0.638574	48.8	VSGQMHMQNITFQTEASVAQQEK	[5] Oxidation (M)|[7] Oxidation (M)|[9] Asn->Asp (N)	A6X935	ITIH4_MOUSE Inter alpha-trypsin inhibitor, heavy chain 4 OS=Mus musculus GN=Itih4 PE=1 SV=2	TRUE	1296.67	64.5088	699.646	479.131	1106.62	242.38	637.972	147.714	1198.62	19847.5	9418.45	21927.7	7874.12	5064.24	825.386	17748.7	NA	388.4	10067.2	14735.2	28623.7	14242	10219.9	11892	8993.81	12399.6
661	43.2958	2	411.23	820.445	0.000465517	0.567396	43.27	ALVNFTR	[4] Asn->Asp (N)	B1B0C7	B1B0C7_MOUSE Basement membrane-specific heparan sulfate proteoglycan core protein OS=Mus musculus GN=Hspg2 PE=2 SV=1	FALSE	32671.8	7792.47	22865.3	10862.6	11311.8	9088.72	9274.5	9617.17	15411.4	75546.2	43675.8	57126.3	37000.7	40585.7	23561.2	61651.4	36304.2	26171.5	40446.4	32273.1	100205	60381.5	37734.6	64557.7	44507.8	66128.1
2569	37.407	2	437.225	872.436	0.000617635	0.707943	10.2	SPTNLANR	[4] Asn->Asp (N)	B1B0C7	B1B0C7_MOUSE Basement membrane-specific heparan sulfate proteoglycan core protein OS=Mus musculus GN=Hspg2 PE=2 SV=1	TRUE	3805.11	5599.68	5760.25	7421.26	6547.99	6032.13	6471.39	5233.89	8775.81	10240.9	20386.1	28892.6	11953.2	14334.2	5292.57	19973.1	18858.7	13987.2	16573.2	22198.4	23141.6	25664.9	12631.8	17479.5	15906.1	7063.42
2569	37.407	2	437.225	872.436	0.000617635	0.707943	13.48	SPTNLANR	[7] Asn->Asp (N)	B1B0C7	B1B0C7_MOUSE Basement membrane-specific heparan sulfate proteoglycan core protein OS=Mus musculus GN=Hspg2 PE=2 SV=1	TRUE	3805.11	5599.68	5760.25	7421.26	6547.99	6032.13	6471.39	5233.89	8775.81	10240.9	20386.1	28892.6	11953.2	14334.2	5292.57	19973.1	18858.7	13987.2	16573.2	22198.4	23141.6	25664.9	12631.8	17479.5	15906.1	7063.42
3833	47.4138	2	522.262	1042.51	0.00415974	3.99014	1.01	NLIHTSNSR	[1] Asn->Asp (N)|[7] Asn->Asp (N)	B1B0C7	B1B0C7_MOUSE Basement membrane-specific heparan sulfate proteoglycan core protein OS=Mus musculus GN=Hspg2 PE=2 SV=1	FALSE	2950.03	5456.05	6500.25	7489.52	6038.67	5085.79	5213.49	2859.7	8464.66	67520.3	8916.37	20201.9	11653	59474.2	34016.7	12332.3	6493.95	28777.4	11822.3	22767.4	13186.4	15269.2	7918.76	5710.56	6109.72	6776.42
6533	46.7993	3	745.035	2232.08	-0.00324988	-1.45598	2.08	LNWGHIPAHPRVTMTSEGGR	[2] Asn->Asp (N)|[14] Oxidation (M)	B1B0C7	B1B0C7_MOUSE Basement membrane-specific heparan sulfate proteoglycan core protein OS=Mus musculus GN=Hspg2 PE=2 SV=1	TRUE	15131.9	3025.37	8834.96	2144.31	5167.45	1945.98	2080.16	7011.17	7370.46	19592.8	23534.9	20717.2	19340.2	11355.3	7277.43	30767.2	7979.26	22129.5	14309	13364.1	20760.1	24721.5	16575.6	28131.5	8950.63	22737.3
6756	42.4776	2	542.787	1083.56	0.00378963	3.4974	0.13	SPGPNVAVNTK	[9] Asn->Asp (N)	B1B0C7	B1B0C7_MOUSE Basement membrane-specific heparan sulfate proteoglycan core protein OS=Mus musculus GN=Hspg2 PE=2 SV=1	TRUE	3712.72	5983.93	5722.08	5178	9421.53	5480.81	4764.04	2411.99	3527.65	12364.7	1458.99	7190.07	1551.24	341.445	1125.03	943.601	676.164	1742.46	4997.88	3732.37	7486.7	2975.06	2556.53	3224.8	2010.32	2166.67
6756	42.4776	2	542.787	1083.56	0.00378963	3.4974	2.95	SPGPNVAVNTK	[5] Asn->Asp (N)	B1B0C7	B1B0C7_MOUSE Basement membrane-specific heparan sulfate proteoglycan core protein OS=Mus musculus GN=Hspg2 PE=2 SV=1	TRUE	3712.72	5983.93	5722.08	5178	9421.53	5480.81	4764.04	2411.99	3527.65	12364.7	1458.99	7190.07	1551.24	341.445	1125.03	943.601	676.164	1742.46	4997.88	3732.37	7486.7	2975.06	2556.53	3224.8	2010.32	2166.67
9535	40.1726	2	662.33	1322.65	-0.00156819	-1.18565	12.08	LTVPSSQNSSFR	[8] Asn->Asp (N)	B1B0C7	B1B0C7_MOUSE Basement membrane-specific heparan sulfate proteoglycan core protein OS=Mus musculus GN=Hspg2 PE=2 SV=1	TRUE	4234.85	130.207	4539.41	1583.45	1300.28	1072.59	1091.86	1470.18	1794.26	11275.6	2227.04	8411.08	2472.83	313.87	2856	4059.76	1305.46	2473.7	2788.59	4797.17	15182	6914.15	5134.01	6412.81	7194.26	4955.5
11243	64.5687	3	996.124	2985.35	-0.00119505	-0.400304	0.72	LENNMLMLPSVRPEDAGTYVCTATNR	[4] Asn->Asp (N)|[5] Oxidation (M)|[7] Oxidation (M)|[25] Asn->Asp (N)	B1B0C7	B1B0C7_MOUSE Basement membrane-specific heparan sulfate proteoglycan core protein OS=Mus musculus GN=Hspg2 PE=2 SV=1	TRUE	4686.15	48504.3	18217	21334.6	28162.9	7841.09	13233.1	5752.51	9872.47	23294.8	9889.84	37892.5	12559.7	4718.1	256.942	6301.99	662.793	810.23	30948.4	27786.3	47349.8	34193.7	42703	16514.4	6457.66	7468.73
40512	51.6469	3	1092.82	3275.45	0.0147111	4.49132	2.58	RPDCRDMSDELNCEEPVPELSSSTPAVGK	[12] Asn->Asp (N)	B1B0C7	B1B0C7_MOUSE Basement membrane-specific heparan sulfate proteoglycan core protein OS=Mus musculus GN=Hspg2 PE=2 SV=1	TRUE	486.237	2551.71	510.341	916.215	1671.93	2520.37	1267.22	749.693	1177.02	5289.88	1691.68	16618.2	2147.75	2058.85	458.748	3576.55	1023.94	786.611	15743.3	8780.68	11341.4	6299.65	4439.56	688.552	1616.38	4273.15
10896	48.2398	2	965.961	1929.91	0.00102981	0.533608	98.34	IYAGMVSLMDEAVGNVTK	[5] Oxidation (M)|[9] Oxidation (M)|[15] Asn->Asp (N)	B2RWQ7	B2RWQ7_MOUSE Arsb protein OS=Mus musculus GN=Arsb PE=2 SV=1	TRUE	10058.6	4111.35	7535.36	3982.52	13645.8	1751.74	2591.14	1787.24	2270.91	8253.22	1757.17	13023.7	3007.33	3524.42	497.731	8677.57	NA	611.501	16366.5	6345.59	30675.9	10904.6	11714.2	2964.44	1855.05	2143.39
34348	66.5772	3	1221.25	3660.74	-0.00791052	-2.1609	7.93	ELMHISDWLPTLVDLAGGSTNGTKPLDGFNMWK	[3] Oxidation (M)|[21] Asn->Asp (N)|[30] Asn->Asp (N)	B2RWQ7	B2RWQ7_MOUSE Arsb protein OS=Mus musculus GN=Arsb PE=2 SV=1	TRUE	90.086	54196.5	339.8	208.147	179.576	464.468	470.738	87.6303	307.985	1588.7	1802.2	1348.95	131.453	435.291	399.243	289.635	876.31	835.55	2121.62	1409.37	2727.49	411.334	1370.25	1422.9	1155.56	3345.09
562	48.5902	2	502.756	1003.5	0.00413404	4.11965	4.08	LSRDSPSNK	[8] Asn->Asp (N)	B2RXS4	PLXB2_MOUSE Plexin-B2 OS=Mus musculus GN=Plxnb2 PE=1 SV=1	FALSE	26502.9	19674.2	28269.2	14397	22807	12300.6	12534.8	10273	9678.86	121455	37859.1	122927	45803.1	46472.4	44096.2	85734.1	19337.8	23059.8	66248.9	49571.4	141292	46615.4	22656.6	41527.5	34966.5	36525.4
1365	49.5547	2	906.406	1810.8	0.00130743	0.72202	92.54	VTVEGMEYVFYNDTK	[6] Oxidation (M)|[12] Asn->Asp (N)	B2RXS4	PLXB2_MOUSE Plexin-B2 OS=Mus musculus GN=Plxnb2 PE=1 SV=1	TRUE	57979.9	26584.5	34524.7	16369.5	36530.9	41998.9	24992.5	7879.17	44900	339274	96128.5	321978	64798.4	101404	7688.58	86631.9	5717.94	9020.45	313326	256311	494942	234083	180496	85532.9	116237	79549.3
4907	69.0549	2	1229.17	2456.32	0.00119726	0.48742	85.18	VVFLSPAVPEEPEAYNLTVLIR	[16] Asn->Asp (N)	B2RXS4	PLXB2_MOUSE Plexin-B2 OS=Mus musculus GN=Plxnb2 PE=1 SV=1	FALSE	1369.61	692.304	4657.09	1198.1	22372.6	33457.9	4591.46	475.026	19860.7	386316	3156.26	101409	364.783	1040.39	1250.73	1024.53	6090.97	2390.42	192347	241005	341986	276326	140784	7984.07	23360.3	40112.3
8045	69.0203	3	819.781	2456.32	0.00174938	0.712196	53.19	VVFLSPAVPEEPEAYNLTVLIR	[16] Asn->Asp (N)	B2RXS4	PLXB2_MOUSE Plexin-B2 OS=Mus musculus GN=Plxnb2 PE=1 SV=1	FALSE	302.466	176.799	560.188	139.328	6453.62	8546.78	701.292	30.4291	5353.15	89755.3	679.498	32252.5	113.934	328.599	91.4518	12.7187	494.376	180.509	46926.7	65509.4	66470.6	87746.2	48414.2	591.877	5185.9	8040.3
9521	64.5354	2	1190.06	2378.1	0.00135517	0.569855	71.94	TEAGVFEYVADPTFENFTGGVK	[16] Asn->Asp (N)	B2RXS4	PLXB2_MOUSE Plexin-B2 OS=Mus musculus GN=Plxnb2 PE=1 SV=1	TRUE	61990.5	3743.16	14854	1667.02	18058.3	29114.1	19099.8	1044.53	30916.8	48491.2	21850.9	9015.39	1790.36	6062.38	147.48	3117.56	640.584	798.955	5124.95	24712.7	26172.3	96432.9	18473.8	17222.3	93119.3	79650.2
10736	41.2512	3	661.649	1981.93	0.00974203	4.91546	3.62	YYDEIINALEEDPAAQK	[7] Asn->Asp (N)	B2RXS4	PLXB2_MOUSE Plexin-B2 OS=Mus musculus GN=Plxnb2 PE=1 SV=1	TRUE	630.014	522.363	2348.95	2129.26	1775.79	1031.41	3286.41	1569.98	2840.94	4579.19	597.563	1596.5	575.44	373.492	473.992	630.284	414.72	1266.7	716.397	1530.41	1918.93	1989.68	1230.87	2817.44	2576.91	1511.09
25649	25.2114	3	690.301	2067.88	-0.0089487	-4.32745	8.23	EAMSLVENLPCISCASNR	[3] Oxidation (M)|[8] Asn->Asp (N)|[17] Asn->Asp (N)	B2RXS4	PLXB2_MOUSE Plexin-B2 OS=Mus musculus GN=Plxnb2 PE=1 SV=1	TRUE	1435.38	2739.31	2456.77	2205.75	2862.45	965.598	1757.64	1233.32	1137.22	1263.15	418.051	2119.16	653.998	597.736	117.136	1782.89	465.833	195.274	1095.25	551.665	1795.89	1245.62	275.552	445.642	536.545	105.394
61929	63.2356	3	400.558	1198.65	-0.00217385	-1.81358	1.39	LQQIAAALENK	[10] Asn->Asp (N)	B2RXS4	PLXB2_MOUSE Plexin-B2 OS=Mus musculus GN=Plxnb2 PE=1 SV=1	TRUE	NA	NA	27.0343	NA	NA	58.0267	NA	NA	NA	3349.63	NA	85.1225	NA	NA	NA	NA	NA	NA	NA	NA	NA	NA	NA	NA	NA	NA
70953	24.9664	2	556.273	1110.53	9.36155e-05	0.084298	1.08	HALLEEENR	[8] Asn->Asp (N)	B2RXS4	PLXB2_MOUSE Plexin-B2 OS=Mus musculus GN=Plxnb2 PE=1 SV=1	FALSE	54.4929	565.041	29.3223	11.2597	86.559	220.305	277.757	2.34959	71.39	703.076	55.6941	175.47	136.672	155.438	0.328094	102.186	592.492	44.9911	1272.74	229.509	128.877	159.595	127.94	18.6034	580.992	26.0256
2415	46.6071	2	755.845	1509.67	-0.00649184	-4.30014	8.09	FICNDDIYPGAPK	[4] Asn->Asp (N)	B7ZWC4	B7ZWC4_MOUSE Insulin-like growth factor 2 receptor OS=Mus musculus GN=Igf2r PE=2 SV=1	FALSE	93990.8	29524.8	47834	20913.7	31049.6	30012.2	18868.2	19710.9	38000.7	124053	80118.7	85400.3	74300.9	44842.4	49486.5	100021	61289.7	58103.4	46012.3	60253.8	124784	98095.1	59660.1	66259.1	53502.3	132831
8828	30.8536	2	520.748	1039.48	-0.00140099	-1.34778	48.34	AGINASYSEK	[4] Asn->Asp (N)	B7ZWC4	B7ZWC4_MOUSE Insulin-like growth factor 2 receptor OS=Mus musculus GN=Igf2r PE=2 SV=1	TRUE	3468.38	2669.15	2955.32	2116.86	2436.02	2069.83	1862.71	1108.52	2760.08	5592.57	3545.8	4372.55	3615.5	3269.5	1637.91	6295.63	3546.86	3076.89	2043.16	3756.94	4919.29	7143.85	1981.66	4321.33	5662.69	4601.85
14596	69.6181	2	630.266	1258.52	-0.00409963	-3.2575	0.11	MSVINFECNK	[1] Oxidation (M)|[5] Asn->Asp (N)|[9] Asn->Asp (N)	B7ZWC4	B7ZWC4_MOUSE Insulin-like growth factor 2 receptor OS=Mus musculus GN=Igf2r PE=2 SV=1	FALSE	980.71	3837.08	3734.59	4430.29	3518.86	2871.61	3872.71	1453.24	2638.66	11818.5	12571.2	9560.35	3137.36	4880.48	2212.92	5595.14	2224.07	7891.3	9794.99	4833.25	17043.7	10533.1	4926.35	11687.6	6747.62	1620.26
2874	39.1906	2	996.48	1990.94	0.000585556	0.29411	71.83	VNASTTDPNSTVEQSALTR	[9] Asn->Asp (N)	B9EKB0	B9EKB0_MOUSE Laminin B1 subunit 1 OS=Mus musculus GN=Lamb1 PE=2 SV=1	TRUE	24479.9	3996.55	9847.09	2760.22	5131.12	2790.49	2334.04	4585.88	6234.08	62036.4	40047.5	65106.5	53415.3	48175.6	19772.4	62947.2	23725.2	20877.2	26067.4	35064.1	88610.5	44477.6	34092.6	45449.3	29661.2	42437.9
2874	39.1906	2	996.48	1990.94	0.000585556	0.29411	90.52	VNASTTDPNSTVEQSALTR	[2] Asn->Asp (N)	B9EKB0	B9EKB0_MOUSE Laminin B1 subunit 1 OS=Mus musculus GN=Lamb1 PE=2 SV=1	TRUE	24479.9	3996.55	9847.09	2760.22	5131.12	2790.49	2334.04	4585.88	6234.08	62036.4	40047.5	65106.5	53415.3	48175.6	19772.4	62947.2	23725.2	20877.2	26067.4	35064.1	88610.5	44477.6	34092.6	45449.3	29661.2	42437.9
6142	40.4281	2	596.8	1191.59	-0.00565202	-4.74325	6.88	CLENSRSVVK	[4] Asn->Asp (N)	B9EKB0	B9EKB0_MOUSE Laminin B1 subunit 1 OS=Mus musculus GN=Lamb1 PE=2 SV=1	FALSE	4086.84	6256.17	8619.65	7814.42	9901.97	4706.27	4936.66	3052.89	8071.99	11311.1	6567.94	10106	5001.19	6443.54	4836.56	7122.9	3815.38	4579.4	3850.65	9863.47	18987.2	8904.44	6288.32	6460.48	6809.61	5168.73
6607	52.0394	3	817.05	2448.13	0.000898263	0.366919	35.19	MEMPSTPQQLQNLTEDIRER	[1] Oxidation (M)|[3] Oxidation (M)|[12] Asn->Asp (N)	B9EKB0	B9EKB0_MOUSE Laminin B1 subunit 1 OS=Mus musculus GN=Lamb1 PE=2 SV=1	TRUE	13607.9	2179.61	3290.35	3229.17	3254.03	2392.31	2823.97	1316.6	6556.61	26131.4	8938.11	54041.9	29090.1	48113.6	3213.1	41150.5	901.993	1256.6	54283.6	33896.8	70565.5	35410	28785.4	14433.3	12255	11785.8
6676	53.5999	2	1082.5	2162.98	0.000960777	0.444191	77.09	MEMPSTPQQLQNLTEDIR	[1] Oxidation (M)|[3] Oxidation (M)|[12] Asn->Asp (N)	B9EKB0	B9EKB0_MOUSE Laminin B1 subunit 1 OS=Mus musculus GN=Lamb1 PE=2 SV=1	TRUE	13827	4021.47	9876.66	3780.39	8462.75	3106.69	3506.08	4589.65	4668.19	70730.4	13487.4	64036.7	29701.1	36129.6	13084.7	32216.4	462.159	9449.68	50706	32897.8	117161	33776.3	29958.8	15642.8	16610.4	17714.5
7360	35.2211	2	572.814	1143.61	-0.000546605	-0.477963	17.06	KAELLQNEAK	[7] Asn->Asp (N)	B9EKB0	B9EKB0_MOUSE Laminin B1 subunit 1 OS=Mus musculus GN=Lamb1 PE=2 SV=1	TRUE	2398.55	8799.56	4929.24	4520.71	5973.04	3053.43	2652.03	2320	3340.95	4973.87	2785.33	3048.55	4220.28	1448.59	2138.22	2186.92	1174.13	1885.19	1891.9	3135.19	2607.78	2259.92	2253.1	2332.39	2054.92	3054.15
7917	59.6016	3	903.431	2707.27	0.00279278	1.03159	87.76	LTDTASQSNSTAGELGALQAEAESLDK	[9] Asn->Asp (N)	B9EKB0	B9EKB0_MOUSE Laminin B1 subunit 1 OS=Mus musculus GN=Lamb1 PE=2 SV=1	FALSE	26042.7	8108.32	11195.1	2789.91	10041.7	3645.16	3651.35	3828.29	6909.36	26391.8	11215.2	26926.8	13741	15155.3	1007.7	13519.3	275.898	772.554	30140.8	13147.7	26635.9	21212.4	23224.9	16901.4	11000.7	15426.9
9175	59.5369	2	1354.64	2707.27	-0.000435517	-0.16087	92.42	LTDTASQSNSTAGELGALQAEAESLDK	[9] Asn->Asp (N)	B9EKB0	B9EKB0_MOUSE Laminin B1 subunit 1 OS=Mus musculus GN=Lamb1 PE=2 SV=1	FALSE	32418.3	1346.63	9516.82	2556.2	10891.3	2699.75	3916.5	2145.54	10027	64992.8	11587.5	67826.7	22290.8	40304.8	7207.19	15306.6	1212.56	4075.33	52021.1	42252.5	132425	45398.5	36202.2	15349.7	25315.7	6419.41
10490	40.6185	2	996.972	1991.93	0.000877235	0.440395	76.83	VNASTTDPNSTVEQSALTR	[2] Asn->Asp (N)|[9] Asn->Asp (N)	B9EKB0	B9EKB0_MOUSE Laminin B1 subunit 1 OS=Mus musculus GN=Lamb1 PE=2 SV=1	TRUE	4836.76	NA	897.67	31.1506	141.201	11.5328	88.0953	224.144	NA	14758.2	13129	13597.5	16603	13231.8	5239.2	18534.6	7190.59	4699.47	4419.23	8471.32	19399.6	13657.4	8724.92	14716.5	8428.09	14180.3
59797	70.5618	4	609.037	2432.12	-0.0108902	-4.47762	0.44	MEMPSTPQQLQNLTEDIRER	[3] Oxidation (M)|[12] Asn->Asp (N)	B9EKB0	B9EKB0_MOUSE Laminin B1 subunit 1 OS=Mus musculus GN=Lamb1 PE=2 SV=1	FALSE	19.7875	50.9926	314.501	118.776	74.8549	255.483	503.8	20.5835	NA	428.014	1197.56	327.456	144.177	185.997	195.172	178.772	138.552	232.044	169.723	99.918	93.0703	725.453	235.202	183.685	NA	446.796
9849	44.9057	2	608.309	1214.6	0.000610252	0.502429	4.02	DDPVILENTAK	[8] Asn->Asp (N)	D2XZ31	D2XZ31_MOUSE Androgen-binding protein (Fragment) OS=Mus musculus GN=Gm5326 PE=2 SV=1	TRUE	191.726	1100.58	1013.69	865.738	519.157	1097	646.777	249.722	913.013	2843.62	4812.91	5481.17	2416.65	1553.59	719.211	2954.8	4000.08	2872.25	4814	4244.32	7800.62	4024.58	2079.8	5771.17	2536.05	989.969
17107	56.2958	2	896.438	1790.86	-0.000415288	-0.231893	41.26	LFLNGTSEEYVEYVK	[4] Asn->Asp (N)	D2XZ31	D2XZ31_MOUSE Androgen-binding protein (Fragment) OS=Mus musculus GN=Gm5326 PE=2 SV=1	TRUE	7580.29	3650.52	2520.77	2549.46	17718.7	7197	5946.73	1485.15	11770.9	9009.52	2912.14	9817.25	3202.12	11851.1	1763.99	4469.18	921.259	1559.67	6188.42	5698.22	17014.3	6764.94	9906.2	3487.23	2783.17	5567.6
369	31.7356	2	545.793	1089.57	0.000168111	0.154291	3.03	YNILPVADGK	[2] Asn->Asp (N)	D3YW52	D3YW52_MOUSE Protein Pzp OS=Mus musculus GN=Pzp PE=2 SV=1	TRUE	82936	172678	140548	172417	164031	134407	154712	89419.4	211941	685756	637558	780693	536617	434831	186806	534190	683406	595541	349134	554905	661226	758815	419727	628408	451261	271427
740	51.2281	2	723.889	1445.76	0.00125949	0.87116	13.14	SELLESLNKDAVK	[8] Asn->Asp (N)	D3YW52	D3YW52_MOUSE Protein Pzp OS=Mus musculus GN=Pzp PE=2 SV=1	FALSE	11429	1995.89	6548.65	6087.81	7121.45	3876.45	4802.2	3183.42	8441.17	524593	56564.5	219308	105652	148337	54380.9	86661.5	9723.6	26613.9	335065	214304	958534	217754	252325	65774.1	96116.5	68758.1
2198	50.5504	3	671.682	2012.02	0.00176788	0.87866	37.16	VNLSFPSAQSLPASDTHLK	[2] Asn->Asp (N)	D3YW52	D3YW52_MOUSE Protein Pzp OS=Mus musculus GN=Pzp PE=2 SV=1	FALSE	6462.94	3957.43	4070.84	1268.85	3399.77	3371.34	3085.25	1346.04	10386.4	81483	31177.6	50135.8	28159.1	54614.4	13786.8	52698.3	2572.59	15172.3	43481.7	43157.3	78245.4	73089.5	50855.5	48212.5	37319.9	59593.3
11126	61.8347	2	1054.55	2107.08	0.000529985	0.251525	84.18	LTNQTLGFSFAVEQDIPVK	[3] Asn->Asp (N)	D3YW52	D3YW52_MOUSE Protein Pzp OS=Mus musculus GN=Pzp PE=2 SV=1	TRUE	2455.49	550.792	3420.79	2616.46	5326.66	3987.64	3522.68	1590.51	8176.82	51411.9	2215.83	16463.1	1277.23	1177.27	25.3492	282.962	50.3693	47.6848	46492.7	44561.6	42162.3	108661	49239.5	2150.42	18486	62573.8
11246	45.2543	3	742.375	2224.1	-0.000243045	-0.109278	31.63	INVSYTGERPSSNMVIVDVK	[13] Asn->Asp (N)|[14] Oxidation (M)	D3YW52	D3YW52_MOUSE Protein Pzp OS=Mus musculus GN=Pzp PE=2 SV=1	TRUE	907.288	910.248	994.51	326.361	432.714	217.953	407.317	341.068	228.917	16260	916.706	17212.2	1077.75	2245.5	52.1539	4537.06	92.6137	97.4856	16108	16979.6	24022.4	26230.3	18081.5	3662.06	9768.52	19717
16526	32.4199	2	499.698	997.381	0.000125233	0.125562	30.66	DYDNMSPR	[4] Asn->Asp (N)	D3YWG1	D3YWG1_MOUSE Uncharacterized protein OS=Mus musculus GN=Gm7964 PE=2 SV=1	TRUE	3510.83	1490.77	1750.02	266.217	1426.22	2283.86	6356.92	228.502	4573.14	480.764	836.003	655.607	354.397	352.805	197.653	520.59	178.361	339.482	113.779	594.499	159.567	1423.19	351.681	1752.87	1614.59	1574.3
31684	28.873	2	585.747	1169.48	0.0031585	2.70078	1.44	RDYDNMSPR	[5] Asn->Asp (N)|[6] Oxidation (M)	D3YWG1	D3YWG1_MOUSE Uncharacterized protein OS=Mus musculus GN=Gm7964 PE=2 SV=1	TRUE	2150.83	2939.98	1727.51	1581.26	2608.67	2157.7	3023.01	1099.04	3057.15	5368.01	1498.57	1997.26	2016.85	9248.67	4632.72	3603.76	1308.16	2805.38	1108.69	4410.57	499.464	2207.31	667.889	1364.33	1345.14	1364.77
586	50.8449	3	667.346	1999.02	0.00075849	0.379432	39.75	VGVNKNQTVTATFGYPFR	[4] Asn->Asp (N)	D6RFU9	D6RFU9_MOUSE Protein Sypl OS=Mus musculus GN=Sypl PE=2 SV=1	FALSE	234807	26239.7	65386.2	16900.2	62027.5	93906.1	66819.6	11326.4	228514	701696	138632	549713	168011	527927	24805	422866	5238.58	20962.4	326065	469110	775636	788352	477606	245440	299519	700869
586	50.8449	3	667.346	1999.02	0.00075849	0.379432	57.2	VGVNKNQTVTATFGYPFR	[6] Asn->Asp (N)	D6RFU9	D6RFU9_MOUSE Protein Sypl OS=Mus musculus GN=Sypl PE=2 SV=1	FALSE	234807	26239.7	65386.2	16900.2	62027.5	93906.1	66819.6	11326.4	228514	701696	138632	549713	168011	527927	24805	422866	5238.58	20962.4	326065	469110	775636	788352	477606	245440	299519	700869
769	41.4699	2	545.763	1089.51	0.00150248	1.37905	2.98	NKNLTSEFH	[1] Asn->Asp (N)	D6RFU9	D6RFU9_MOUSE Protein Sypl OS=Mus musculus GN=Sypl PE=2 SV=1	FALSE	30405.4	12766.1	3737.61	5651.62	5982.15	17509.7	9553.67	3153.74	17315.8	55080.8	18540.3	33310.1	11635.3	46227.2	58197.9	36276.6	9794.1	35455.4	21084.4	62578.1	24414.2	51830	25408.6	5802.04	25791.5	29860.4
11566	32.4199	2	424.693	847.372	0.00118161	1.39444	2.48	NLTSEFH	[1] Asn->Asp (N)	D6RFU9	D6RFU9_MOUSE Protein Sypl OS=Mus musculus GN=Sypl PE=2 SV=1	TRUE	402.622	1343.4	904.526	985.117	715.209	1106.8	1166.07	325.056	1033.93	4232.74	2228.59	2653.31	1893.12	1821.87	1516.55	3491.55	2518.27	2247.07	2719.51	3712.03	3467.64	3931.7	1559.98	6574	6050.35	2483.84
12309	50.8449	2	1000.52	1999.02	0.000404472	0.202335	100.81	VGVNKNQTVTATFGYPFR	[6] Asn->Asp (N)	D6RFU9	D6RFU9_MOUSE Protein Sypl OS=Mus musculus GN=Sypl PE=2 SV=1	FALSE	7154.21	341.799	906.904	113.016	1046.03	292.987	407.472	174.469	6342.21	52350.7	5116.54	23054.5	10471.5	69663.9	1889.24	22236.2	111.789	392.324	12271.4	29387.5	76344.7	36032.1	20901.8	10192.4	8360.55	24053.3
23891	58.2037	2	545.264	1088.51	-0.00300901	-2.76432	3.01	TEIQVNCPK	[6] Asn->Asp (N)	D6RFU9	D6RFU9_MOUSE Protein Sypl OS=Mus musculus GN=Sypl PE=2 SV=1	FALSE	141.385	NA	187.734	665.982	412.475	498.878	217.824	147.728	291.822	790.789	1085.42	1819.62	978.47	886.151	1147.81	1184.14	657.775	1804.52	191.922	490.683	1222.88	1723.3	294.628	531.713	581.525	706.531
6091	45.3814	2	712.801	1423.59	0.00137355	0.964851	50.22	NVSCLWCNENK	[1] Asn->Asp (N)	E0CXB5	E0CXB5_MOUSE Pituitary tumor-transforming gene 1 protein-interacting protein (Fragment) OS=Mus musculus GN=Pttg1ip PE=2 SV=1	FALSE	1537.4	869.35	1477.69	1492.53	1510.13	202.312	690.328	1116.73	1252.56	17036	9401.99	29338	11146.5	7176.79	6373.79	17957.4	2681.11	2045	15988.3	13380.3	25963.3	11680.9	9730.68	6412.95	6186.44	10231.6
15207	57.7696	2	810.838	1619.66	0.00501429	3.0959	4.62	MLSGTQGCSEYTNR	[1] Oxidation (M)|[13] Asn->Asp (N)	E0CXB5	E0CXB5_MOUSE Pituitary tumor-transforming gene 1 protein-interacting protein (Fragment) OS=Mus musculus GN=Pttg1ip PE=2 SV=1	TRUE	432.302	22326.5	5327.14	9993.17	13212.3	1132.28	2608.54	2456.76	693.252	7423.69	1412.68	2114.8	1979.76	5321.63	1317.89	2090.38	204.725	770.713	4133.78	2689.3	6623.67	1213.1	1300.81	1186.65	1251.19	1193.99
186	45.032	2	689.346	1376.68	-0.000356929	-0.259268	121.52	VSLTNVSISDEGR	[5] Asn->Asp (N)	E0CY16	E0CY16_MOUSE Cell adhesion molecule 1 OS=Mus musculus GN=Cadm1 PE=2 SV=1	FALSE	286543	53762.7	116938	45069.3	102112	80475.1	60559.5	67628	105992	373637	317027	300471	297602	183391	164365	486350	147183	144608	253917	266802	561414	403157	254743	330265	213842	406124
1039	44.4386	3	904.09	2709.25	0.0015929	0.58795	123.23	DTAVEGEEIEVNCTAMASKPATTIR	[12] Asn->Asp (N)|[16] Oxidation (M)	E0CY16	E0CY16_MOUSE Cell adhesion molecule 1 OS=Mus musculus GN=Cadm1 PE=2 SV=1	TRUE	108271	11213	45926.4	16852	51975.9	31939.9	22644.5	18453.6	36903.5	135563	84040	148996	96303.5	60888.7	38920.7	205583	2749.24	12566.7	161369	120583	345355	161033	119712	75751.2	64297.8	124665
1941	60.2982	2	707.367	1412.72	0.000297991	0.210935	92.2	FQLLNFSSSELK	[5] Asn->Asp (N)	E0CY16	E0CY16_MOUSE Cell adhesion molecule 1 OS=Mus musculus GN=Cadm1 PE=2 SV=1	TRUE	38678.3	6959.09	12049	3365.65	14757	16461.1	8968.2	3474.68	22103.9	97173.7	15296.5	87043.4	18261.5	36906.6	3609.4	87879.5	727.6	3411.77	70975.4	86047.5	116152	138750	81169.1	9947.85	41125.8	53063.1
6524	59.9986	2	981.989	1961.96	0.00258204	1.31605	76.39	DVTVIEGEVATISCQVNK	[17] Asn->Asp (N)	E0CY16	E0CY16_MOUSE Cell adhesion molecule 1 OS=Mus musculus GN=Cadm1 PE=2 SV=1	TRUE	19632.4	6637.7	12166.8	1993.62	6037.73	7332.11	2618.59	1953.3	5755.87	79534.4	26862.2	32170.3	19552.4	21053.8	1583.57	19466.9	27.6173	755.854	42418.3	36174	107307	65538	40223	8209.2	25593.3	41579
7281	55.0658	4	848.403	3389.58	0.000574555	0.169506	16.37	VDDEMPQHAVLSGPNLFINNLNKTDNGTYR	[5] Oxidation (M)|[20] Asn->Asp (N)|[22] Asn->Asp (N)	E0CY16	E0CY16_MOUSE Cell adhesion molecule 1 OS=Mus musculus GN=Cadm1 PE=2 SV=1	TRUE	25765.1	6170.16	3894.36	1944.47	5063.64	6054.71	5080.56	1368.72	19776.4	56235.5	11641.1	63611.1	25810.6	54617.7	1166.9	65792.7	702.376	1510.66	41958.3	67212.5	100354	91993.6	61499.3	6568.6	40458.6	55240.2
7281	55.0658	4	848.403	3389.58	0.000574555	0.169506	32.39	VDDEMPQHAVLSGPNLFINNLNKTDNGTYR	[5] Oxidation (M)|[15] Asn->Asp (N)|[26] Asn->Asp (N)	E0CY16	E0CY16_MOUSE Cell adhesion molecule 1 OS=Mus musculus GN=Cadm1 PE=2 SV=1	TRUE	25765.1	6170.16	3894.36	1944.47	5063.64	6054.71	5080.56	1368.72	19776.4	56235.5	11641.1	63611.1	25810.6	54617.7	1166.9	65792.7	702.376	1510.66	41958.3	67212.5	100354	91993.6	61499.3	6568.6	40458.6	55240.2
7281	55.0658	4	848.403	3389.58	0.000574555	0.169506	39.64	VDDEMPQHAVLSGPNLFINNLNKTDNGTYR	[5] Oxidation (M)|[22] Asn->Asp (N)|[26] Asn->Asp (N)	E0CY16	E0CY16_MOUSE Cell adhesion molecule 1 OS=Mus musculus GN=Cadm1 PE=2 SV=1	TRUE	25765.1	6170.16	3894.36	1944.47	5063.64	6054.71	5080.56	1368.72	19776.4	56235.5	11641.1	63611.1	25810.6	54617.7	1166.9	65792.7	702.376	1510.66	41958.3	67212.5	100354	91993.6	61499.3	6568.6	40458.6	55240.2
8305	59.9665	3	654.995	1961.96	0.00156786	0.799127	22.99	DVTVIEGEVATISCQVNK	[17] Asn->Asp (N)	E0CY16	E0CY16_MOUSE Cell adhesion molecule 1 OS=Mus musculus GN=Cadm1 PE=2 SV=1	TRUE	6876.41	802.865	4425.58	969.24	2111.35	2551.2	1429.93	933.804	2057.35	19696.7	9730.96	12526.5	6036.87	4291.58	1468.36	6621.18	289.28	889.029	8287.63	8992.02	18391.6	21349.9	14878.4	2505.85	6121.81	13527.9
9191	47.7309	3	898.759	2693.25	0.00206932	0.768335	94.43	DTAVEGEEIEVNCTAMASKPATTIR	[12] Asn->Asp (N)	E0CY16	E0CY16_MOUSE Cell adhesion molecule 1 OS=Mus musculus GN=Cadm1 PE=2 SV=1	TRUE	20469.2	503.383	6479.44	847.558	2016.68	8697.42	5677.01	1010.59	19002.7	11957.9	32461.5	1516.44	8204.77	5038.6	1742.86	9978.27	301.096	644.207	377.933	12471.4	5011.76	29306	9200.34	16171.6	27657.5	75236.4
10201	52.9871	4	848.65	3390.57	0.00199895	0.589563	34.73	VDDEMPQHAVLSGPNLFINNLNKTDNGTYR	[5] Oxidation (M)|[20] Asn->Asp (N)|[22] Asn->Asp (N)|[26] Asn->Asp (N)	E0CY16	E0CY16_MOUSE Cell adhesion molecule 1 OS=Mus musculus GN=Cadm1 PE=2 SV=1	TRUE	7312.56	1646.51	1637.3	1397.3	1255.03	902.716	902.963	438.233	2559.63	15218.1	7883.14	21557.4	13296.1	17777.2	1836.33	33925.1	376.987	516.396	12314.8	20209.4	37471.6	35139.9	20962.2	7655.16	11346.5	9024.07
1869	51.0353	2	717.344	1432.67	0.00137735	0.961382	3.97	ANQTALCGGGVQTR	[2] Asn->Asp (N)	E9PWD2	E9PWD2_MOUSE Thrombospondin type-1 domain-containing protein 7A OS=Mus musculus GN=Thsd7a PE=2 SV=1	FALSE	12888.8	16819	18559.2	13514.6	17286.8	10618.9	21522.3	5549.61	21199.2	44267.6	24789.9	42433.9	20014	15754.8	9925.87	24043.9	8500.89	12892.7	38552.5	41579.6	136354	44882.6	30729.3	29816.2	21013.9	19895.3
2309	28.8086	2	724.324	1446.63	-0.00664198	-4.59131	8.48	SVRLGDCEPDNGK	[11] Asn->Asp (N)	E9PWD2	E9PWD2_MOUSE Thrombospondin type-1 domain-containing protein 7A OS=Mus musculus GN=Thsd7a PE=2 SV=1	FALSE	8104.67	1357.19	3770.88	1625.28	2854.43	2842.78	2941.9	1993.92	3919.96	31356.1	40007.7	25670	27807.1	22829.1	7497.9	34442	38950.9	20277.4	9808.28	18446.7	24385.3	55049.7	18976.5	49340.7	24332.9	73489.6
4042	31.7356	2	717.344	1432.67	0.000787323	0.549549	92.07	ANQTALCGGGVQTR	[2] Asn->Asp (N)	E9PWD2	E9PWD2_MOUSE Thrombospondin type-1 domain-containing protein 7A OS=Mus musculus GN=Thsd7a PE=2 SV=1	TRUE	4665.81	1608.77	1993.52	876.637	1167.24	1778.16	1254.66	873.236	2208.7	19023	20079.1	12576.8	13860	10365	5378.46	19619.4	21834.1	11010.8	7467.95	9647.99	15815.1	19772.6	9615.36	13507.9	15024	17239.6
5555	29.3824	3	530.599	1588.77	-0.000182827	-0.115074	53.02	RANQTALCGGGVQTR	[3] Asn->Asp (N)	E9PWD2	E9PWD2_MOUSE Thrombospondin type-1 domain-containing protein 7A OS=Mus musculus GN=Thsd7a PE=2 SV=1	TRUE	5163.57	1965.13	3045.6	1998.71	2374.82	1288.68	2317.56	1122.36	2630.9	13490.4	18105.3	12863	11577.6	7777.85	4456.95	17567.8	19716.7	11569.8	4196.84	8112.29	8706.72	14924.9	4794.69	16829.6	11441.2	18260.1
9235	31.428	2	439.705	877.396	-0.00010923	-0.124494	19.55	DVTCLNR	[6] Asn->Asp (N)	E9PWD2	E9PWD2_MOUSE Thrombospondin type-1 domain-containing protein 7A OS=Mus musculus GN=Thsd7a PE=2 SV=1	TRUE	1232.7	2963.19	2405.59	2400.45	1690.76	1719.03	2484.6	784.146	1659.33	5539.27	4178.26	2870.16	3139.09	2033.13	736.117	4613.63	8913.44	2757.23	2990.49	2680.4	3122.86	4623.81	1638.95	3534.38	2987.4	4062.02
14223	48.1754	2	1045.99	2089.96	0.000275981	0.132051	94.33	SDGINVTGGCLVVSQPDTDR	[5] Asn->Asp (N)	E9PWD2	E9PWD2_MOUSE Thrombospondin type-1 domain-containing protein 7A OS=Mus musculus GN=Thsd7a PE=2 SV=1	FALSE	9819.21	81.9061	262.012	NA	233.658	414.604	161.774	420.736	552.919	3620.03	26569.5	2803.18	354.235	1084.61	168.445	2362.91	10963.5	509.979	2152.43	1545.49	3606.57	11152.3	788.944	19044.1	17495.3	62801.4
34430	29.5694	2	795.394	1588.77	-0.00015489	-0.0974905	31.63	RANQTALCGGGVQTR	[3] Asn->Asp (N)	E9PWD2	E9PWD2_MOUSE Thrombospondin type-1 domain-containing protein 7A OS=Mus musculus GN=Thsd7a PE=2 SV=1	TRUE	145.545	NA	NA	NA	10.2555	NA	NA	NA	91.6441	2800.35	1317.9	809.145	1724.75	2799.28	1529.07	2096.79	1651.27	1168.56	65.6436	952.258	282.721	891.395	203.396	764.497	745.939	2063.08
2104	39.6034	2	615.304	1228.59	-0.000826222	-0.672495	49.98	ENISDPTSPLR	[2] Asn->Asp (N)	E9PWK4	E9PWK4_MOUSE Immunoglobulin J chain (Fragment) OS=Mus musculus GN=Igj PE=2 SV=1	FALSE	1185.99	1695.65	1470.69	1269.56	1635.37	2243.89	754.093	1063.16	2015.44	42484.1	21970.4	19121.6	17991.3	19602.6	6800.37	12627.3	23672.1	17054.7	5437.11	10599	32428.5	16675.2	11587.5	24102.6	21500.4	47664.9
2374	48.2722	3	712.387	2134.14	0.000942806	0.441774	18.79	IVVPLNNRENISDPTSPLR	[6] Asn->Asp (N)	E9PWK4	E9PWK4_MOUSE Immunoglobulin J chain (Fragment) OS=Mus musculus GN=Igj PE=2 SV=1	TRUE	5657.58	270.35	7504.21	1486.66	446.617	396.517	1975.2	779.595	1917.07	126793	58786.2	88843.7	50015.5	98065.5	13277.6	51156.7	3951.45	20677.8	44881.7	50638.1	101730	75257.8	53974.2	96780.5	59806.6	178289
2374	48.2722	3	712.387	2134.14	0.000942806	0.441774	33.23	IVVPLNNRENISDPTSPLR	[7] Asn->Asp (N)	E9PWK4	E9PWK4_MOUSE Immunoglobulin J chain (Fragment) OS=Mus musculus GN=Igj PE=2 SV=1	TRUE	5657.58	270.35	7504.21	1486.66	446.617	396.517	1975.2	779.595	1917.07	126793	58786.2	88843.7	50015.5	98065.5	13277.6	51156.7	3951.45	20677.8	44881.7	50638.1	101730	75257.8	53974.2	96780.5	59806.6	178289
2374	48.2722	3	712.387	2134.14	0.000942806	0.441774	37.56	IVVPLNNRENISDPTSPLR	[10] Asn->Asp (N)	E9PWK4	E9PWK4_MOUSE Immunoglobulin J chain (Fragment) OS=Mus musculus GN=Igj PE=2 SV=1	TRUE	5657.58	270.35	7504.21	1486.66	446.617	396.517	1975.2	779.595	1917.07	126793	58786.2	88843.7	50015.5	98065.5	13277.6	51156.7	3951.45	20677.8	44881.7	50638.1	101730	75257.8	53974.2	96780.5	59806.6	178289
5664	36.7161	3	462.572	1384.7	0.000617867	0.446212	19.93	ENISDPTSPLRR	[2] Asn->Asp (N)	E9PWK4	E9PWK4_MOUSE Immunoglobulin J chain (Fragment) OS=Mus musculus GN=Igj PE=2 SV=1	TRUE	375.941	115.972	594.418	123.9	516.768	64.6791	382.12	34.7089	178.95	10339.9	12219.2	12072.6	9298.34	8773.25	2614.69	7908.3	9722.1	6161.94	2429.41	4857.8	6864.48	9282.77	5964.1	11480.5	10017.6	23093.1
6458	50.6152	3	712.715	2135.12	0.00155444	0.728034	12.81	IVVPLNNRENISDPTSPLR	[7] Asn->Asp (N)|[10] Asn->Asp (N)	E9PWK4	E9PWK4_MOUSE Immunoglobulin J chain (Fragment) OS=Mus musculus GN=Igj PE=2 SV=1	TRUE	1030.41	958.933	3282.99	1684.56	771.07	612.147	780.269	841.3	1612.8	34601.7	18221.1	23983.2	15171.7	22621.7	2992.63	11458.6	1577.08	3851.81	12861.3	16219.7	46256.4	26380.6	15359.9	27090	18510.2	45940
6458	50.6152	3	712.715	2135.12	0.00155444	0.728034	20.04	IVVPLNNRENISDPTSPLR	[6] Asn->Asp (N)|[7] Asn->Asp (N)	E9PWK4	E9PWK4_MOUSE Immunoglobulin J chain (Fragment) OS=Mus musculus GN=Igj PE=2 SV=1	TRUE	1030.41	958.933	3282.99	1684.56	771.07	612.147	780.269	841.3	1612.8	34601.7	18221.1	23983.2	15171.7	22621.7	2992.63	11458.6	1577.08	3851.81	12861.3	16219.7	46256.4	26380.6	15359.9	27090	18510.2	45940
196	58.6636	2	979.946	1957.88	0.0088493	4.51986	2.55	NQQEGVCPEGSIDNSPVK	[1] Asn->Asp (N)	E9Q035	E9Q035_MOUSE Protein Gm20425 OS=Mus musculus GN=Gm20425 PE=4 SV=1	TRUE	141258	301789	228852	236710	607448	222960	193643	28102	286344	4.74023e+06	372347	2.4677e+06	553895	638695	57319.4	124515	18552.9	24018.4	2.16223e+06	1.1413e+06	3.16946e+06	1.03846e+06	1.25717e+06	343183	776650	92308.8
1504	30.8536	3	450.889	1349.64	-0.00179159	-1.32745	0.54	ASDTSITWNNLK	[9] Asn->Asp (N)	E9Q035	E9Q035_MOUSE Protein Gm20425 OS=Mus musculus GN=Gm20425 PE=4 SV=1	FALSE	3670.54	4332.09	4770.37	7902.83	3803.97	5035.54	3115.04	2965.1	10162	62020.4	13045	64039.2	35978.8	77540.6	40610	43509.3	11373.6	36538.1	28876.1	82554.1	14130.7	39718.8	16140.7	4343.11	12680	17718.6
2086	64.0338	2	746.365	1490.72	0.0041522	2.78538	0.26	NSTLCDLCIGPLK	[1] Asn->Asp (N)	E9Q035	E9Q035_MOUSE Protein Gm20425 OS=Mus musculus GN=Gm20425 PE=4 SV=1	FALSE	7522.98	29616.8	27706.9	34657.8	21959.9	17570	11109.4	9592.45	16171.3	104024	65943	124737	67595.7	78051.7	22603.8	81925.3	633.311	28634.5	99924.8	97550.6	175619	72159.2	63461.7	61739.4	54302.6	13031.2
2924	61.9676	2	1139.04	2276.06	-0.00240782	-1.05789	0.49	TAGWNIPMGMLYNRINHCK	[5] Asn->Asp (N)	E9Q035	E9Q035_MOUSE Protein Gm20425 OS=Mus musculus GN=Gm20425 PE=4 SV=1	FALSE	23871.4	79294.4	39436.9	33689.9	48815.3	32405.6	37945.4	19671.6	45974.1	96792.6	53200.2	105669	30192.2	19027.3	2565.71	22922.1	289.11	4222.78	130444	99214.2	291965	156362	120850	74716.5	55880.7	56313.1
9261	63.574	2	739.88	1477.75	0.00488068	3.3028	2.23	GTDFQLNQLEGKK	[7] Asn->Asp (N)	E9Q035	E9Q035_MOUSE Protein Gm20425 OS=Mus musculus GN=Gm20425 PE=4 SV=1	TRUE	9656.32	3337.98	8795.12	3802.07	7198.55	6926.28	3294.76	2768.55	4804.58	7120.07	5519.64	10231.5	5167.28	2390.3	1035.1	7078.29	45.691	610.3	7396.71	5913.69	15808.3	12279.9	7723.75	1709.14	3930	9413.13
10657	54.8782	2	746.361	1490.71	-0.00367202	-2.46327	40.26	NSTLCDLCIGPLK	[1] Asn->Asp (N)	E9Q035	E9Q035_MOUSE Protein Gm20425 OS=Mus musculus GN=Gm20425 PE=4 SV=1	TRUE	1822.53	2588.16	1101.81	1792.38	1907.01	983.556	924.506	1076.05	1027.73	5277.4	3654.62	3510.34	3042.59	3688.04	3951.39	3868.09	1646.5	3449.42	3471.95	3319.01	13323.9	6537.7	6461.22	6762.86	4942.78	9707.79
10802	38.8032	3	588.609	1762.81	0.00338544	1.92049	7.76	YLGAEYMQSVGNMRK	[7] Oxidation (M)|[12] Asn->Asp (N)	E9Q035	E9Q035_MOUSE Protein Gm20425 OS=Mus musculus GN=Gm20425 PE=4 SV=1	TRUE	6514.41	1483.38	3714.51	1327.38	2752.83	2765.93	7475.16	642.778	6299.42	1998.47	5097.18	528.971	3235.46	3453.66	2925.83	559.625	2499.34	2600.47	534.777	9313.36	3587.99	4938.17	2080.95	7558.18	8960.1	2094.25
11251	64.7923	3	628.289	1881.85	-0.00665113	-3.53435	3.52	ADRDQYELLCLDNTR	[13] Asn->Asp (N)	E9Q035	E9Q035_MOUSE Protein Gm20425 OS=Mus musculus GN=Gm20425 PE=4 SV=1	TRUE	1217.83	5876.01	4397.95	3307.51	5738.82	3029.71	5020.34	2051.77	2578.89	10943.6	8433.19	4771.77	938.888	1013.69	316.206	2744.73	278.63	1018.33	8180.88	4997.56	17939	9633.87	5413.32	10602.8	5992.75	2802.88
14417	60.4289	3	1085.49	3253.44	0.00229905	0.706653	69.39	FDEFFSQGCAPGYEKNSTLCDLCIGPLK	[16] Asn->Asp (N)	E9Q035	E9Q035_MOUSE Protein Gm20425 OS=Mus musculus GN=Gm20425 PE=4 SV=1	TRUE	770.861	1735.2	1378.55	959.089	2117.19	1932.34	1956.15	583.11	10618.2	18986.9	2666.15	30617.5	1389.82	3543.87	823.948	437.449	309.22	1099.85	31996.7	54773.3	39900.2	70882.2	48499	3244.27	16593.7	11216.6
31827	27.4289	2	408.7	815.385	0.00400624	4.91333	0.58	NPAEWAK	[1] Asn->Asp (N)	E9Q035	E9Q035_MOUSE Protein Gm20425 OS=Mus musculus GN=Gm20425 PE=4 SV=1	TRUE	43.0159	438.229	200.253	102.389	29.6143	339.964	598.477	7.24534	652.625	439.013	1755.01	36.0813	502.871	156.71	104.502	368.096	3313.3	243.111	377.155	431.358	54.2704	647.697	40.2494	196.947	4573.77	356.139
44976	25.8385	4	510.242	2036.94	-0.00977616	-4.79942	3.48	NFGGPGRLHTSFMASANTR	[1] Asn->Asp (N)|[13] Oxidation (M)	E9Q035	E9Q035_MOUSE Protein Gm20425 OS=Mus musculus GN=Gm20425 PE=4 SV=1	FALSE	317.052	360.74	599.9	829.874	1373.61	167.97	906.81	507.898	570.051	815.974	139.234	724.301	247.16	92.7616	86.6006	469.706	92.4953	181.924	642.648	467.676	921.61	803.948	195.68	473.944	534.917	75.2233
669	40.1078	2	772.858	1543.7	0.00725755	4.70142	4.94	HVNKDLGNMEENK	[9] Oxidation (M)|[12] Asn->Asp (N)	E9Q3Q6	E9Q3Q6_MOUSE CD166 antigen OS=Mus musculus GN=Alcam PE=2 SV=1	TRUE	9748.59	19702.7	15703	19338.3	19087	10228.7	16537.6	6357.28	16548.3	89318.2	60521.2	89247	56641.9	84846.5	57702.7	124917	87803.3	102905	91294.1	132172	252397	134614	100106	168811	120981	39141.9
669	40.1078	2	772.858	1543.7	0.00725755	4.70142	5	HVNKDLGNMEENK	[8] Asn->Asp (N)|[9] Oxidation (M)	E9Q3Q6	E9Q3Q6_MOUSE CD166 antigen OS=Mus musculus GN=Alcam PE=2 SV=1	TRUE	9748.59	19702.7	15703	19338.3	19087	10228.7	16537.6	6357.28	16548.3	89318.2	60521.2	89247	56641.9	84846.5	57702.7	124917	87803.3	102905	91294.1	132172	252397	134614	100106	168811	120981	39141.9
2547	43.2342	2	506.757	1011.5	0.000272859	0.269757	4.77	KLEENNHK	[5] Asn->Asp (N)	E9Q3Q6	E9Q3Q6_MOUSE CD166 antigen OS=Mus musculus GN=Alcam PE=2 SV=1	FALSE	3411.79	15318.2	11602.4	16529	17061.6	13462.5	11640.1	8088.14	12256.8	5183.52	5320.21	5437.8	5487.15	2370	2133.48	5668.5	5392.53	6310.54	8372.79	5946.61	15822	6486.12	5981.99	5963.6	3774.03	4020.28
2547	43.2342	2	506.757	1011.5	0.000272859	0.269757	7.09	KLEENNHK	[6] Asn->Asp (N)	E9Q3Q6	E9Q3Q6_MOUSE CD166 antigen OS=Mus musculus GN=Alcam PE=2 SV=1	FALSE	3411.79	15318.2	11602.4	16529	17061.6	13462.5	11640.1	8088.14	12256.8	5183.52	5320.21	5437.8	5487.15	2370	2133.48	5668.5	5392.53	6310.54	8372.79	5946.61	15822	6486.12	5981.99	5963.6	3774.03	4020.28
3017	56.8623	2	1216.11	2430.2	0.00366515	1.50817	86.71	IIISPEENVTLTCTAENQLER	[8] Asn->Asp (N)	E9Q3Q6	E9Q3Q6_MOUSE CD166 antigen OS=Mus musculus GN=Alcam PE=2 SV=1	TRUE	56710.9	8908.93	31106.1	6417.91	36391.4	29397.1	24853.1	3079.5	47129.3	275891	82903.9	137677	50253.9	67163.7	332.309	57105.2	58.5517	164.916	146063	125642	239801	220885	103173	70811.8	98737.7	246708
3606	56.8289	3	811.073	2430.2	0.00166507	0.68516	39.22	IIISPEENVTLTCTAENQLER	[17] Asn->Asp (N)	E9Q3Q6	E9Q3Q6_MOUSE CD166 antigen OS=Mus musculus GN=Alcam PE=2 SV=1	TRUE	26396	5234.74	16312	3551.11	22534.4	13989.2	13283.6	1828.21	23263.2	94888.3	51595.3	81600.4	19975.2	21558.4	849.624	27649.8	304.415	853.368	56048.3	60649.2	70614.3	98369.6	53986.4	42224.3	35015.1	107109
3606	56.8289	3	811.073	2430.2	0.00166507	0.68516	66.23	IIISPEENVTLTCTAENQLER	[8] Asn->Asp (N)	E9Q3Q6	E9Q3Q6_MOUSE CD166 antigen OS=Mus musculus GN=Alcam PE=2 SV=1	TRUE	26396	5234.74	16312	3551.11	22534.4	13989.2	13283.6	1828.21	23263.2	94888.3	51595.3	81600.4	19975.2	21558.4	849.624	27649.8	304.415	853.368	56048.3	60649.2	70614.3	98369.6	53986.4	42224.3	35015.1	107109
4511	44.0891	2	463.224	924.433	0.00277138	2.99793	9.47	RNATGDYK	[2] Asn->Asp (N)	E9Q3Q6	E9Q3Q6_MOUSE CD166 antigen OS=Mus musculus GN=Alcam PE=2 SV=1	FALSE	3499.99	12412.7	6313.93	7017.82	6408.56	4244.98	13723.5	3638.69	7497.2	11782.8	8894.39	2248.37	5984.39	6106.59	5505.01	5442.18	12642.4	6748.75	3273.59	8090.51	5721.44	9445.33	4909.89	3857.06	13638.5	11564.6
5657	27.8047	2	710.833	1419.65	0.00380264	2.67858	8.28	TVNSLNVSANENR	[3] Asn->Asp (N)|[6] Asn->Asp (N)|[12] Asn->Asp (N)	E9Q3Q6	E9Q3Q6_MOUSE CD166 antigen OS=Mus musculus GN=Alcam PE=2 SV=1	TRUE	2520.62	9189.28	9067.66	7211.87	5176.6	5023.65	4235.91	3075.5	4303.67	6879.94	11175	13476.7	7563.38	6208.85	2560.25	9290	8309.14	10911.8	7117.74	10780.9	17873.5	15743.4	5536.04	26916.8	7265.78	5314.13
5657	27.8047	2	710.833	1419.65	0.00380264	2.67858	13.65	TVNSLNVSANENR	[6] Asn->Asp (N)|[10] Asn->Asp (N)|[12] Asn->Asp (N)	E9Q3Q6	E9Q3Q6_MOUSE CD166 antigen OS=Mus musculus GN=Alcam PE=2 SV=1	TRUE	2520.62	9189.28	9067.66	7211.87	5176.6	5023.65	4235.91	3075.5	4303.67	6879.94	11175	13476.7	7563.38	6208.85	2560.25	9290	8309.14	10911.8	7117.74	10780.9	17873.5	15743.4	5536.04	26916.8	7265.78	5314.13
5657	27.8047	2	710.833	1419.65	0.00380264	2.67858	15.36	TVNSLNVSANENR	[3] Asn->Asp (N)|[10] Asn->Asp (N)|[12] Asn->Asp (N)	E9Q3Q6	E9Q3Q6_MOUSE CD166 antigen OS=Mus musculus GN=Alcam PE=2 SV=1	TRUE	2520.62	9189.28	9067.66	7211.87	5176.6	5023.65	4235.91	3075.5	4303.67	6879.94	11175	13476.7	7563.38	6208.85	2560.25	9290	8309.14	10911.8	7117.74	10780.9	17873.5	15743.4	5536.04	26916.8	7265.78	5314.13
6027	37.0019	2	506.755	1011.49	-0.00387361	-3.82958	10.12	KLEENNHK	[6] Asn->Asp (N)	E9Q3Q6	E9Q3Q6_MOUSE CD166 antigen OS=Mus musculus GN=Alcam PE=2 SV=1	FALSE	5691.48	3313.29	2324.71	1805.07	3403.46	4287.5	7779.99	1882.64	6915.45	3645.4	4840.05	2555.23	4147.95	3497.36	2530.23	2832.43	6152.13	5314.43	852.566	5354.32	3083.21	6437.87	2768.52	15821.5	7121.23	6726.82
6388	63.452	2	839.4	1676.78	-0.000570042	-0.339961	6.22	TVNSLNVSANENREK	[3] Asn->Asp (N)|[10] Asn->Asp (N)|[12] Asn->Asp (N)	E9Q3Q6	E9Q3Q6_MOUSE CD166 antigen OS=Mus musculus GN=Alcam PE=2 SV=1	FALSE	46145.4	40497.5	19554	13535.1	30675.3	44245.9	57065.2	11006.8	58796.5	15765.2	16671.1	17204.5	10356.3	8376.31	3441.22	8852.27	232.541	2077.14	11883	19659.1	27629.6	35829.8	23983.9	50352.2	27841.5	66721.9
6388	63.452	2	839.4	1676.78	-0.000570042	-0.339961	7.38	TVNSLNVSANENREK	[3] Asn->Asp (N)|[6] Asn->Asp (N)|[12] Asn->Asp (N)	E9Q3Q6	E9Q3Q6_MOUSE CD166 antigen OS=Mus musculus GN=Alcam PE=2 SV=1	FALSE	46145.4	40497.5	19554	13535.1	30675.3	44245.9	57065.2	11006.8	58796.5	15765.2	16671.1	17204.5	10356.3	8376.31	3441.22	8852.27	232.541	2077.14	11883	19659.1	27629.6	35829.8	23983.9	50352.2	27841.5	66721.9
6388	63.452	2	839.4	1676.78	-0.000570042	-0.339961	9.17	TVNSLNVSANENREK	[3] Asn->Asp (N)|[6] Asn->Asp (N)|[10] Asn->Asp (N)	E9Q3Q6	E9Q3Q6_MOUSE CD166 antigen OS=Mus musculus GN=Alcam PE=2 SV=1	FALSE	46145.4	40497.5	19554	13535.1	30675.3	44245.9	57065.2	11006.8	58796.5	15765.2	16671.1	17204.5	10356.3	8376.31	3441.22	8852.27	232.541	2077.14	11883	19659.1	27629.6	35829.8	23983.9	50352.2	27841.5	66721.9
6692	38.7403	2	483.242	964.469	0.000689891	0.715307	12.92	NATVVWMK	[1] Asn->Asp (N)|[7] Oxidation (M)	E9Q3Q6	E9Q3Q6_MOUSE CD166 antigen OS=Mus musculus GN=Alcam PE=2 SV=1	FALSE	14484.7	6723.3	6504.8	3136.24	5313.28	10244.8	18956.6	3675.46	11150.2	8413.85	6091.36	5341.3	3232.05	3575.64	4363.2	5059.03	2908.01	3301.72	880.366	3989.97	5162.61	5671.11	3034.66	6801.59	4316.89	7157.57
6968	66.4735	2	598.26	1194.51	-0.0018871	-1.57981	0.31	DLGNMEENKK	[4] Asn->Asp (N)|[5] Oxidation (M)|[8] Asn->Asp (N)	E9Q3Q6	E9Q3Q6_MOUSE CD166 antigen OS=Mus musculus GN=Alcam PE=2 SV=1	TRUE	3909.67	12116.9	5500.66	6668.22	8002	7788.89	5799.64	4681.76	8035.39	9449.55	5132.64	6338.02	4206.78	7684.05	3029.17	3674.15	1014.78	3856.65	7841.09	5905.79	11115.8	6176.32	6229.02	6226.22	4740.75	10390.4
17712	62.6446	2	773.835	1545.66	-0.0060493	-3.91373	0.59	HVNKDLGNMEENK	[3] Asn->Asp (N)|[8] Asn->Asp (N)|[9] Oxidation (M)|[12] Asn->Asp (N)	E9Q3Q6	E9Q3Q6_MOUSE CD166 antigen OS=Mus musculus GN=Alcam PE=2 SV=1	TRUE	2889.3	7722.87	5906.79	6535.14	6387.6	1532.6	1964.67	1800.34	1127.58	12872	7810.67	16614.1	8711.65	4740.86	3659.47	8420.05	1016.48	2918.73	13803.4	10641.6	17781.3	8022.83	4723.8	6595.89	3441.56	2479.13
562	48.5902	2	502.756	1003.5	3.40366e-05	0.0339179	39.78	DIWNVTGAK	[4] Asn->Asp (N)	E9Q5D9	E9Q5D9_MOUSE Insulin-like growth factor-binding protein 7 OS=Mus musculus GN=Igfbp7 PE=2 SV=1	FALSE	26502.9	19674.2	28269.2	14397	22807	12300.6	12534.8	10273	9678.86	121455	37859.1	122927	45803.1	46472.4	44096.2	85734.1	19337.8	23059.8	66248.9	49571.4	141292	46615.4	22656.6	41527.5	34966.5	36525.4
640	32.3612	2	473.254	944.493	-2.13131e-05	-0.0225657	12.57	ENLAIQTR	[2] Asn->Asp (N)	E9Q5D9	E9Q5D9_MOUSE Insulin-like growth factor-binding protein 7 OS=Mus musculus GN=Igfbp7 PE=2 SV=1	TRUE	20123.8	61970.7	36437.9	42329.1	39109	24946.7	25832.2	18638.4	28878	53168.8	31616.1	59764.6	55153.8	28872.1	10963.4	18305.3	18100	20801	31740.3	42887.9	81557.7	54299.9	38222.1	41442.1	42672.9	48143.7
5534	53.4374	3	713.374	2137.1	-0.00541923	-2.53578	46.83	EQGPSIVTPPKDIWNVTGAK	[15] Asn->Asp (N)	E9Q5D9	E9Q5D9_MOUSE Insulin-like growth factor-binding protein 7 OS=Mus musculus GN=Igfbp7 PE=2 SV=1	TRUE	10707.5	13719.6	6354.65	6598.31	5661.02	3064.49	6283.17	3486.8	7766.74	15905.5	15155.5	71487.6	14706.7	24946.6	4823.63	36663.4	4304.33	2942.76	46617	26009.3	58777	23949.3	12907.4	7198.16	12282.3	9147.91
6341	27.2945	2	541.254	1080.49	-0.000733349	-0.678716	2.48	SHNPQVENR	[3] Asn->Asp (N)	E9Q5D9	E9Q5D9_MOUSE Insulin-like growth factor-binding protein 7 OS=Mus musculus GN=Igfbp7 PE=2 SV=1	FALSE	967.534	954.744	1188.18	1710.12	1569.35	2205.07	2309.15	431.77	1451.58	6669.18	5034.17	8367.62	3378.5	3423.51	524.385	2989.82	3449.03	2667.19	8383.13	7714.44	8017.35	10958.7	2691.9	4088.62	13646	6086.37
2839	47.5091	3	539.264	1614.77	0.0012862	0.79652	37.84	YYHGELSYLNVTR	[10] Asn->Asp (N)	F8WIR1	F8WIR1_MOUSE Cathepsin D OS=Mus musculus GN=Ctsd PE=2 SV=1	TRUE	16501.5	3973.94	7755.52	7615.38	8569.96	10882.8	10374.3	2714.38	15830.2	84705.2	5653.76	76078.7	27507.5	94959.7	17451.6	102902	3523.56	8684.6	57052.9	53403.7	99586.8	53379.2	42090	11969.9	27068.5	5908.44
11769	47.5406	2	808.392	1614.77	0.000997809	0.617927	57.92	YYHGELSYLNVTR	[10] Asn->Asp (N)	F8WIR1	F8WIR1_MOUSE Cathepsin D OS=Mus musculus GN=Ctsd PE=2 SV=1	TRUE	2824.75	1745.03	2290.94	1786.64	2148.16	643.832	1498.77	643.519	4261.15	28034.1	3294.43	23008.5	12319.5	49035.8	5685.87	28899.3	1086.7	1532.95	19797.7	24072.7	52863	20784.3	15884.8	6143.71	8863.07	2866.82
2566	51.0682	2	1204.56	2407.11	0.00133731	0.555568	57.59	LDPPCTNTTAPSNYLNNPYVR	[13] Asn->Asp (N)	G3X8T3	G3X8T3_MOUSE Lysosomal protective protein OS=Mus musculus GN=Ctsa PE=4 SV=1	TRUE	80814	62344	67362.3	34713	67294.8	29729.3	40506.6	29420	34861.5	130595	21663.6	140007	65282.3	86171.5	39501.7	132254	577.067	14278.5	153033	100259	312666	90078.3	101753	30883.7	34654	61220.5
2566	51.0682	2	1204.56	2407.11	0.00133731	0.555568	87.61	LDPPCTNTTAPSNYLNNPYVR	[7] Asn->Asp (N)	G3X8T3	G3X8T3_MOUSE Lysosomal protective protein OS=Mus musculus GN=Ctsa PE=4 SV=1	TRUE	80814	62344	67362.3	34713	67294.8	29729.3	40506.6	29420	34861.5	130595	21663.6	140007	65282.3	86171.5	39501.7	132254	577.067	14278.5	153033	100259	312666	90078.3	101753	30883.7	34654	61220.5
3582	46.0203	2	1060.97	2119.93	0.000933388	0.440293	104.02	MYVTNDTEVAENNYEALK	[1] Oxidation (M)|[12] Asn->Asp (N)	G3X8T3	G3X8T3_MOUSE Lysosomal protective protein OS=Mus musculus GN=Ctsa PE=4 SV=1	TRUE	20511.4	35949.1	31993.2	19027.7	36368.8	9694.09	8572.96	8991.05	8651.91	75876.7	6547.65	53023.9	23481	31577.3	32929.1	48653.8	1206.78	17120	47253.3	42398.2	161115	48856.6	38390.9	11972.4	16506.9	20541.2
3582	46.0203	2	1060.97	2119.93	0.000933388	0.440293	132.02	MYVTNDTEVAENNYEALK	[1] Oxidation (M)|[5] Asn->Asp (N)	G3X8T3	G3X8T3_MOUSE Lysosomal protective protein OS=Mus musculus GN=Ctsa PE=4 SV=1	TRUE	20511.4	35949.1	31993.2	19027.7	36368.8	9694.09	8572.96	8991.05	8651.91	75876.7	6547.65	53023.9	23481	31577.3	32929.1	48653.8	1206.78	17120	47253.3	42398.2	161115	48856.6	38390.9	11972.4	16506.9	20541.2
3721	51.0682	3	803.379	2407.11	0.00297893	1.23755	8.6	LDPPCTNTTAPSNYLNNPYVR	[13] Asn->Asp (N)	G3X8T3	G3X8T3_MOUSE Lysosomal protective protein OS=Mus musculus GN=Ctsa PE=4 SV=1	TRUE	35609.3	25180.7	28915.2	13645.4	34634.9	15171.9	21870.3	15962.6	24564.2	27847.7	15121	44446.9	18915.8	19080.7	9550.96	46288.5	2410.43	10153.9	43300.3	31038	120388	46782.6	38069.8	28556.6	15467.5	23369.9
3721	51.0682	3	803.379	2407.11	0.00297893	1.23755	38.07	LDPPCTNTTAPSNYLNNPYVR	[7] Asn->Asp (N)	G3X8T3	G3X8T3_MOUSE Lysosomal protective protein OS=Mus musculus GN=Ctsa PE=4 SV=1	TRUE	35609.3	25180.7	28915.2	13645.4	34634.9	15171.9	21870.3	15962.6	24564.2	27847.7	15121	44446.9	18915.8	19080.7	9550.96	46288.5	2410.43	10153.9	43300.3	31038	120388	46782.6	38069.8	28556.6	15467.5	23369.9
[truncated: 886 more rows]

## Sheet: Additional file 1c
Additional file 1c. Relative intensities, Mascot score and number of unique peptides used in the identification of selected proteins from the multivariate analyses.
			STZ mouse model			STZ		NoSTZ healthy control		db/db mouse model			db/db vehicle		db/+ healthy control		db/db insulin
[truncated: 42 more rows]

## Sheet: Additional file 1d
Additional file 1d. Proteins identified in both mouse models with significant protein abundances in the db/db mouse model but not in the STZ mouse model.
[truncated: 23 more rows]

[truncated: 2 more sheets: Additional file 1e, Additional file 1f]
